# Supplementary material for: Systems Biology Analysis of the Radiation-Attenuated Schistosome Vaccine Reveals a Role for Growth Factors in Protection and Hemostasis Inhibition in Parasite Survival
Source: Front Immunol. 2021 Mar 11;12:624191. doi: 10.3389/fimmu.2021.624191 (PMC7996093; doi:10.3389/fimmu.2021.624191)
Supplement: Supplementary file 11 [file Table_1.xlsx]

## Sheet: Index
Supplementary Table 1. Nanostring summary data
Sheet
1	Summary of the assembly of PBMC pools for nanostring analysis (Longitudinal assay 1)
2	Differentially upregulated and downregulated genes at Day 7
3	Differentially upregulated and downregulated genes at Day 17
4	Differentially upregulated and downregulated genes at Day 7 pc
5	Raw data (Counts)
6	Pos-RefGene normalized data
7	Fold-change all time points data
8	Selected DEGs Figure 4B

## Sheet: 1 - Logitudinal Assay 1 PBMC
	Day 7			Day 17			Day 7pc				Individual Mouse Data
Experimental Group	Biological Replicate	RNA ng/ul	RIN	Biological Replicate	RNA ng/ul	RIN	Biological Replicate	RNA ng/ul	RIN	Mean Worm Burden	Mouse ID	Worm Burden
1V	1V 1 Day 7	109.1	8.1	1V 2 Day 17	125	8.2	1V 1 Day 7pc	113	8.1	10.6667	1	14
											12	10
											15	8
	1V 2 Day 7	111.4	8.3	1V 3 Day 17	159.5	7.8	1V 2 Day 7pc	97.2	7.9	11.6667	2	9
											5	10
											6	16
	1V 4 Day 7	119.4	8.5	1V 4 Day 17	147.5	8.6	1V 3 Day 7pc	85.5	7.7	10.3333	8	16
											13	5
											14	10
3V	3V 2 Day 7	74.1	8	3V 1 Day 17	105.6	9	3V 1 Day 7pc	103.6	8.2	7.33333	2	8
											9	9
											11	5
	3V 3 Day 7	81.6	8	3V 3 Day 17	141.6	8.2	3V 3 Day 7pc	126.5	9	7	3	11
											5	7
											10	3
	3V 4 Day 7	72.7	7.7	3V 4 Day 17	101.7	8	3V 4 Day 7pc	108.4	8	7	4	3
											13	11
											14	7
Inf	Inf 2 Day 7	135.4	8.1	Inf 2 Day 17	118.7	8.9				149.333	3	161
											4	111
											13	176
	Inf 3 Day 7	104	6.2	Inf 3 Day 17	120.6	7.9				157.667	2	148
											7	141
											12	184
	Inf 4 Day 7	98.5	7							162	6	174
											9	138
											11	174
Chc							Chc 2 Day 7pc	92	7.4	35.3333	3	39
											4	30
											13	37
							Chc 3 Day 7pc	122.9	7.9	23.3333	2	27
											7	24
											12	19
							Chc 4 Day 7pc	90	6	19.6667	6	17
											9	20
											11	22
Control	C1 Day 7	86.6	7.7	C1 Day 17	79.1	8	C2 Day 7pc	84.8	8.1	not challenge	1	not challenge
											2	not challenge
											3	not challenge
	C3 Day 7	74.6	7.8	C3 Day 17	97.3	8	C3 Day 7pc	71.8	7.7	not challenge	7	not challenge
											8	not challenge
											9	not challenge
	C4 Day 7	73.2	7.7	C4 Day 17	111.3	7.5	C4 Day 7pc	93	8.4	not challenge	10	not challenge
											11	not challenge
											12	not challenge

## Sheet: 2 - DEGs Day 7
Gene Name	Inf FC	p-value <0.05	1V FC	p-value <0.05	3V FC	p-value <0.05
Gzma	-1.3		-1.04		2.96	0.0032
S100a9	1.71		3.06	0.0169	2.01	0.0386
Klrk1	-1.2		-1.09		1.75	0.0271
Cd28	-1.09		-1.26	0.0424	-1.01
Ccl7	1.33	0.0272	1.21		-1.13
Stat1	-1.05		1.22	0.0292	1.1
Gzmb	-1.37		-1.14		2.02	0.0095
Prdm1	-1.47	0.0181	-1.39	0.011	1.22
Ifngr1	1.02		1.02		1.29	0.008
Tyrobp	-1.13		1.09		1.84	0.0097
Selplg	-2.53	0.0168	1.06		-1.19
Klrd1	-1.03		-1.12		1.75	0.032
Prf1	-1.24		-1.05		2.55	0.009
Klra7	-1.07		-1.02		2.59	0.0091
Klra8	-1.29		-1.22		1.8	0.0279
Il12rb2	-1.45		-1.13		1.79	0.0238
Cd244	-1.22		-1.08		1.84	0.0169
Oaz1	-1.59		-1.62	0.0351	-1.07
Itgax	1.06		1.04		2.16	0
Cd55	1.31	0.0308	1.23		-1.14
Tap1	1.07		1.17	0.0158	1.08
Gusb	-1		1.16		1.18	0.0069
Cd19	1.23	0.0211	1.32	0.0088	-1.06
Tlr1	1.21		1.33	0.034	-1.13
Fcgr4	1.19		1.97	0.0256	2.69
Irgm1	-1.01		1.36	0.03	1.31	0.0354
Fcgr1	-1.02		1.98	0.0449	1.82	0.0377
Fcgr3	-1.15		1.24		1.82	0.008
Cd53	-1.17	0.0148	1		-1.21
Fcer1g	-1.19		1.06		1.65	0.0335
Ltb	1.15		1.1		-1.21	0.0494
Ikzf3	1.15	0.0489	1.1		1.01
Itgb2	-1.24		-1.12		1.3	0.0183
Psmb9	1.22	0.0496	1.21		1.23	0.0335
Pax5	1.22	0.0232	1.29	0.0081	-1.07
Ifi204	-1.36		1.53	0.0336	1.63
Irak2	1.15	0.0223	1.12	0.0434	-1.06
Pecam1	-1.06		1.02		-1.31	0.0349
Entpd1	-1.15		-1.03		1.38	0.0289
Ciita	1.33	0.0467	1.33	0.0439	-1.25
Il16	-1		1.08		-1.14	0.0307
Gpr183	1.27	0.0039	1.03		-1.16
Cd40	1.14		1.34	0.0388	-1.1
Cd2	1.11	0.0102	1.01		-1.04
Itgam	-1.15		-1.05		1.84	0.0137
Irf1	1.01		1.15	0.0358	1.28	0.0063
Il27ra	1		-1.04		-1.22	0.0383
C3	-1.18		1.55	0.0378	1.44
Irf8	1.18		1.16		1.44	0.0234
Ccrl2	1.47		-1.11		1.57	0.0458
Il7r	-1.18		-1.26		-1.38	0.0229
Pdcd1lg2	1.53	0.0416	1.79	0.0319	1.17
Il10rb	1.08		1.13	0.0454	1.09
App	-1.11		1.05		1.43	0.0388
Lair1	1.18		1.15	0.0485	1.7	0.045
Btk	1.18	0.0337	1.13		1
Tnfrsf9	-1.02		-1.1		1.87	0.0158
Smad5	-1.2		1.01		-1.18	0.0494
Il1b	1.91		2.14	0.0168	2.94	0.0062
Tbx21	-1.61		-1.14		1.84	0.0288
Zbtb7b	-1.19	0.0068	-1.1		1.02
Rag2	1.3		-1.31	0.0038	1.84
Gfi1	1.23		1.12		2.2	0.0249
Cr2	1.29		1.49	0.0368	-1.22
Ccr5	-1.16		-1.05		1.88	0.0401
Cxcl1	1.99		3.01	0.0438	1.68
Socs3	1.29	0.0223	1.31	0.0126	1.1
Tnfsf13b	1.06		-1.81		1.76	0.0364
Ifih1	1.08		1.24		1.37	0.0214
Defb1	-2.04		-1.84	0.0387	-1.06
Cd6	-1.05		-1.17		-1.3	0.0458
Tgfbr2	1.01		-1.04		-1.24	0.0288
Ifitm1	-1.17		-1.75	0.0109	1.33
Trp53	-1.01		1.07	0.0121	-1.05
Nfil3	1.31	0.0357	-1.13		1.33	0.0297
Tlr2	1.54	0.0049	1.42		1.87	0.0019
Icosl	1.37	0.0375	1.5	0.0261	1.04
Ptk2	-1.33		-1.35	0.0258	-1.36
Tnfsf12	-1.41	0.0215	-1.12		1.67	0.0058
Masp2	-3.06		-8.15	0.0244	-3.54
Abcf1	1.18	0.0314	1.11		1.04
Sell	1.31	0.0044	1.32	0.0082	1.05
Ly86	1.31		1.39	0.0439	1.04
Irf4	1.31		1.26	0.0497	1.09
Fcer1a	2.26	0.0049	-1.04		1.35
Cd40lg	-1.39		-1.49	0.0082	-1.41	0.0105
Ccr9	1.07		-1.07		-1.34	0.0434
Cd27	1.05		1.01		-1.27	0.0082
Il11ra1	-1.71	0.0235	-1.74	0.0224	-1.68	0.0219
H2-Eb1	1.33		1.32	0.0478	-1.06
Foxp3	1.62	0.0335	1.55	0.0343	1.01
Tagap	1.04		-1.16	0.0264	1.01
Cd83	1.62	0.03	1.44	0.0126	1.13
Mx1	-1.1		1.2		1.12
Slamf7	-1.16		1.03		1.45	0.018
Tlr8	-1.28	0.0063	1.36		1.46
Il3	1.24		1.41	0.0334	-1.5
C8a	-2.92	0.0107	-2		-1.97
Ccl2	1.07		1.63		2.3	0.005
Ccr2	1.18		1.45		1.97	0.017
Cfd	-1.92	0.0238	-1.26		-1.72
Bax	1.12	0.0327	1.05		-1.02
Il4ra	1.24	0.0397	1.15		-1.17
Il1rl1	1.5	0.022	1.32		1.82	0.0074
Il21r	1.85	0.0042	1.6	0.0186	1.16
Nfkbiz	1.15	0.0274	-1.09		-1.02
Ikbke	-1.03		-1.09		-1.35	0.0354
Cd3d	1.15		-1.02		-1.2	0.0406
Csf3r	-1.01		1.38		1.5	0.0149
Cd247	1.02		-1.05		-1.14	0.0107
Ppia	1.1	0.0155	1.03		1.01
S100a8	2.14		4.16	0.0072	2.58	0.0252
Bst1	1.37		1.54		2.19	0.0326
Ptprc	1.08	0.0263	1.03		1.1	0.0265
Eef1g	1.13	0.0385	1.02		-1.05
Rela	1.19	0.016	1.01		-1.01
Mif	-1		-1.05		-1.24	0.0003
Ctnnb1	1.05		1.11		1.17	0.0342
Tirap	-1.18		-1.05		1.39	0.0371
Cd86	1.16		1.07		-1.2	0.0358
Stat5b	-1.03		-1.07	0.0398	-1.15	0.0063
Cd5	-1.03		-1.17	0.0093	-1.26
Thy1	1.13		-1.07		1
Ncf4	1.26	0.0373	1.32	0.0249	1.25	0.0361
Psmb7	1.19	0.0018	1.12		1.08
Il2ra	1.7	0.0289	1.4		1.07
Cxcl9	3.33	0.0282	3.83	0.0413	3.49
Klra21	1.06		1.32		3.09	0.0245
Ccl25	-1.68		-1.69	0.0036	-1.34
Tcf7	1.05		-1.14	0.0347	-1.38
Ccl9	-1.04		1.21		1.52	0.0167
Hlx	1.22		1.31		1.64	0.0269
Il13	-1.62	0.0195	-1.44		-1.14
Il17a	1.87		1.7		2.66	0.0365
Cd97	-1.09		-1.14	0.024	-1.01
Casp8	1.08	0.0157	1.11		1.01
Dpp4	1.24	0.001	1.16	0.0318	-1.09
Ifnar1	1.08	0.042	1.08		-1.13	0.0407
Klrb1	-1.04		-1.46		1.73	0.0422
Ctla4	1.74	0.0058	1.01		1.15
Cdkn1a	-1.07		-1.11		1.67	0.0061
Cd4	-1.19		-1.29	0.0054	-1.39	0.0017
Stat2	1.3	0.0379	1.33	0.0043	1.21
Ltb4r2	-3.36		-2.6	0.0494	-1.33

## Sheet: 3 - DEGs Day 17
Gene Name	Inf FC	p-value <0.05	1V FC	p-value <0.05	3V FC	p-value <0.05
Abcb10	-1.28		-1.42	0.00080616	-1.37	0.0198691
Adal	-1.29		-1.25		-1.32	0.00173786
Ahr	1.66	0.0204425	1.58	0.0320492	1.48	0.0309575
B2m	1.01		1.13	0.0326114	1.04
Bcl2	1.02		-1.24	0.0386225	-1.05
Bst1	1.07		1.59	0.0454411	1.17
Bst2	1.24	0.0239839	1.27	0.0154357	1.03
Btla	-1.46		-1.28	0.0018831	-1.27	0.00159159
C3	1.9		2.37	0.032023	1.69
C7	-1.7		-2.03	0.0469185	-1.53
C8b	-2.36	0.0440765	-1.17		-1.47
Casp1	-1.01		1.22	0.0414261	1.16
Ccl2	1.21		2.3	0.0133014	1.29
Ccl26	1.46		3.4	0.0134464	2.66
Ccl5	-1.17		1.17		1.7	0.0408383
Ccl6	1.95		1.6	0.00069786	1.18
Ccr3	2.12	0.0107869	1.72	0.0287992	1.02
Ccr8	-1.53		-5.1	0.0491232	-2.51
Ccrl1	-2.11		-1.93	0.0407286	-1.79
Ccrl2	1.4		1.51	0.0411646	1.43
Cd19	-1.31		-1.17	0.0182615	-1.21	0.0215993
Cd209g	-1.46	0.0485529	-2.15		-2.2
Cd22	-1.37		-1.28	0.0211079	-1.2	0.0476854
Cd226	-1.3		-1.21	0.0241564	-1.37	0.00228167
Cd24a	-1.59		-1.78	0.00505263	-1.75	0.024575
Cd28	-1.37		-1.47	0.0399464	-1.37
Cd34	-1.24		-1.47	0.034255	-1.59
Cd36	-1.45		-1.4	0.0241459	-1.41
Cd3eap	1.27	0.00322247	-1.14		-1.17
Cd48	-1.08	0.0290196	-1.01		1.05
Cd5	1.03		-1.18	0.0138378	-1.03
Cd53	-1.23		-1.19		-1.2	0.0439034
Cd55	-1.48		-1.12		-1.23	0.0181497
Cd79a	-1.48		-1.48	0.0227657	-1.28	0.0113581
Cd79b	-1.4		-1.13		-1.21	0.0316448
Cd81	-1.33	0.0107172	-1.33	0.00050285	-1.35	0.00203745
Cd9	-1.49		-1.36	0.00992902	-1.61	0.00132897
Cebpb	1.63		1.6	0.0186544	1.52
Cfb	1.36		1.97	0.0206875	1.19
Cfh	1.68		1.93	0.0356842	1.45
Cfi	1.13		1		-1.67	0.0123091
Ciita	-1.34		-1.14	0.0148583	-1.1
Cish	1.3	0.0432676	-1.09		1.03
Clu	-1.51		-1.36	0.0413573	-1.6	0.00902725
Crlf2	-1.06		1.05	0.0328525	1.02
Csf1	1.39		1.57	0.00258713	-1.03
Csf1r	1.64		1.8	0.00300474	1.66	0.0478279
Ctsc	-1.01		1.23	0.00741349	1.06
Ctss	1.02		1.22	0.0140352	1.07
Cx3cr1	1.08		1.28		1.54	0.0436775
Cxcr2	-1.28		-1.22		-1.59	0.0273353
Cxcr5	-1.45	0.016282	-1.28	0.0387128	-1.26
Cybb	1.21		1.44	0.00857051	1.23
Emr1	1.83		1.5	0.00574064	1.08
Ets1	-1.1		-1.14	0.0342906	-1.09
Fcer1g	1.24		1.34	0.00934719	1.41	0.0441079
Fcgr1	1.58		2.36	0.00070086	1.58	0.0276293
Fcgr3	1.9		1.8	0.00074579	1.58	0.032211
Fcgr4	2.7	0.032174	3.66	0.012938	2.72	0.0227573
Gapdh	1.03		1.05	0.0237917	1.04
Gfi1	-1.49	0.00918054	-1.65		-1.21
Gm10499	1.07		1.24	0.0412954	1.01
Gpr183	-1.21		-1.27	0.0335733	-1.22
Gusb	1.16		1.35	0.00829772	1.21	0.0213745
Gzma	-1.08		1.19		1.77	0.0327469
Gzmb	1.05		1.18		1.77	0.0176687
H2-Ob	-1.42		-1.17	0.0190241	-1.18	0.0331744
Hcst	-1.03		-1.37	0.049626	1.09
Icam2	-1.24	0.0162275	-1.11		-1.13	0.0476612
Ifi204	1.78		2.24	0.00169538	1.53
Ifna2	-3.64	0.0493121	-1.91		-2.5	0.0321456
Ikzf3	-1.23		-1.2	0.0128079	-1.12
Il13ra1	1.21		1.5	0.00918121	1.1
Il16	-1.21	0.00374362	-1.19	5.978e-05	-1.12
Il18r1	-1.26		-1.31	0.0103886	-1.11
Il1r2	-1.73		-4.39	0.0267939	-1.78
Il1rl1	1.93		1.63	0.0296513	1.13
Il4	2.2	0.00960479	1.32		1.14
Il7r	-1.04		-1.32	0.040128	-1.19
Ilf3	-1.2	0.0421261	-1.04		-1.17
Irak2	-1.27		-1.15	0.0295818	-1.14
Irf1	1.14	0.0265512	1.42	0.00781908	1.21
Irf3	-1.36	0.0303741	-1.07		-1.08
Irgm1	1.15	0.0372075	1.54	0.00758572	1.19	0.0235732
Itga2b	-1.38		-1.39	0.0457096	-1.57	0.0199712
Itga6	-1.27		-1.33	0.0417901	-1.4	0.0189818
Itgal	1.09		1.08		1.17	0.0393597
Itgax	1.06		1.28		1.75	0.013982
Kir3dl2	-2.03	0.00377115	-2.67		-3.78
Klrb1	-2.09		-1.58	0.0250181	-1.03
Klrc2	-1.58	0.0448966	-1.18		-1.03
Lilrb3	1.13		1.22	0.0454821	1.09
Lilrb4	1.52		1.83	0.0318312	1.24
Litaf	-1.14	0.0150624	-1.21		-1.29	0.0191797
Ltb	-1.16		-1.04		-1.12	0.045563
Ltb4r1	1.99		1.54	0.0105345	1.52	0.00108267
Mapkapk2	1.04		1.23	0.0180033	1.15
Mif	1.01		-1.07	0.0456017	-1.03
Mr1	-1.39	0.0293667	-1		-1.17
Ms4a1	-1.34		-1.06		-1.14	0.0289607
Msr1	1.14		1.93	0.0331588	1.39
Muc1	-2.04		-4.76	0.0132052	-1.55
Nox1	-1.81		-2.23	0.0349414	-1.44
Oaz1	-1.45		-1.66	0.00889968	-1.59	0.00828227
Pax5	-1.37		-1.28	0.0193759	-1.16
Pdcd1lg2	-1.16		-1.22	0.0214771	-1.25
Pigr	-1.59		-4.17	0.0396437	-1.38
Pla2g2a	-2.48	0.0327841	-1.11		-1.82
Polr2a	-1.16	0.0226822	-1.14	0.00880559	-1.05
Ppbp	-1.53		-1.47	0.00877369	-1.63	0.0154136
Prdm1	-1.18		-1.69	0.0359104	1.16
Prf1	1.01		1.18		1.88	0.025568
Rae1	-1.07		1		-1.12	0.0057583
Runx3	1.38	0.0344851	1.38		1.23	0.0382955
Selplg	-1.65	0.0371356	-1.64	0.0375201	-1.7	0.00337672
Sigirr	-1.32	0.00328758	-1.25	0.0137359	-1.08
Slamf1	-1.23		-1.16	0.0178225	-1.2
Socs1	1.11		1.29	0.0080062	1.04
Socs3	1.38	0.0421326	1.24		1.22
Stat1	1.23	0.00378734	1.45	0.0135614	1.26	0.0215638
Syk	-1.21		-1.11		-1.14	0.0257841
Tal1	-1.43		-1.19		-1.41	0.00852349
Tap1	1.04		1.2	0.00609449	1.19	0.0183439
Tgfb3	-1.18		-1.53	0.0329181	-1.9	0.00957928
Tgfbi	1.73		1.82	0.0067516	1.36
Tlr1	-1.15	0.0292726	-1.08		-1.13	0.022062
Tlr2	1.42		1.85	0.00900085	1.26
Tlr8	1.49		1.58	0.014597	1.19
Tlr9	-1.39		-1.15	0.0123902	-1.09	0.0432401
Tnfrsf13c	-1.39	0.0311403	-1.3	0.0248932	-1.28	0.0316598
Tnfrsf17	-1.74		-3.8	0.0101867	-3.23	0.0222711
Tnfrsf4	1.14		-1.19	0.044766	-1.17
Tnfsf8	1.77	0.0419404	1.19		1.27
Tollip	-1.07		-1.12	0.0284323	-1.1
Traf5	-1.19	0.0329164	-1.06		-1.11
Trem1	1.86		1.85	0.0451792	1.78
Trp53	-1.03		-1.12	0.0038003	-1.09
Tyrobp	1.27		1.42	0.018825	1.42	0.0081132
Vcam1	-1.68	0.0330975	-1.94	0.0366493	-1.74
Vtn	-1.98		-4.14	0.00740235	-1.35

## Sheet: 4 - DEGs Day 7 pc
Gene Name	Chc FC	p-value <0.05	1V FC	p-value <0.05	3V FC	p-value <0.05
Gzma	-1.52	0.0016	1.11		-1.11
Defb14	9.5	0.0027	1.7		2.19
Ltf	2.04	0.0034	-1.38		-1.19
S100a9	5.71	0.0036	2.04		2.56	0.0358
Ikzf1	-1.08	0.0046	-1.1	0.0115	-1.12	0.0375
Psmb5	-1.26	0.0053	-1.1		-1.08
Il2rb	-1.18	0.0068	-1.07		-1.25
Klrk1	-1.34	0.0085	-1.18		-1.13
Cd28	-1.21	0.011	-1.18		-1.39	0.0164
Ccl7	2.07	0.0112	1.46	0.009	2.01	0.0163
Smad3	-1.22	0.0117	-1.12		-1.2
Cxcr4	1.45	0.0118	1.11	0.047	1.24
Stat1	-1.09	0.0127	1.03		1.03
Spn	-1.17	0.0144	1.02		-1.17
Gzmb	-1.46	0.0175	1.14		1.01
Klra4	-1.42	0.0185	-1.16		-1.77	0.0008
Cx3cr1	-1.32	0.0192	1.43	0.0056	1.07
Btnl1	-2.1	0.0192	-2.99		-2.08	0.0087
Atg16l1	-1.23	0.0205	-1.07		-1.05
Prdm1	1.44	0.0239	1.1		1.08
Ifngr1	-1.11	0.026	1.07		-1.05
Cx3cl1	1.89	0.0265	1.33		1.86	0.0198
Cd8a	-1.27	0.0266	-1.57	0.0047	-1.35
Cd274	1.44	0.0286	-1.01		1.04
Cfi	-2.55	0.0299	-1.31		-2.54	0.0349
Tyrobp	-1.22	0.0302	1.57	0.0031	1.02
Pigr	2.09	0.0317	-1.71		1.02
Selplg	-1.55	0.0319	-1.14		-1.08
Kit	-2.7	0.0323	-1.65		-1.93
Nt5e	1.87	0.0332	-1.13		-1.07
Klrd1	-1.37	0.0342	-1.17		-1.31
Prf1	-1.32	0.0346	1.13		-1.13
Psmb10	-1.27	0.0347	-1.12		-1
Il1a	2.74	0.0356	1.05		-1.05
Klra7	-1.37	0.037	1.1		-1.39
Klra8	-1.35	0.0374	-1.06		-1.31
Cd1d1	-1.18	0.0392	-1.11		-1.1
Il15ra	-1.94	0.0407	-1.48		-1.81
Cd48	-1.19	0.0438	1.07		1.01
Xcl1	-1.24	0.044	-1.51		-1.65
Il12rb2	-1.5	0.0441	-1		-1.48	0.0383
Tnfsf15	2.3	0.0441	1.22		3.46	0.0146
Mr1	-1.4	0.0482	-1.33	0.0183	-1.3
Cd244	-1.33	0.0496	1.34	0.0407	-1.16
Ltb4r1	1.18		1.81	0.0465	1.19
Itgax	-1.05		1.2		-1.21	0.0382
Fcgr1	-1.41		2.41	0.0374	1.41
Ahr	-1.03		1.28	0.0124	1.17
Fcgr3	-1.14		1.94	0.0263	1.14
Fcer1g	-1.15		1.45	0.0238	-1.13
Ltb	-1.04		-1.18	0.0236	1.05
Icam2	-1.07		-1.18	0.0036	-1.03
Csf1r	-1.4		1.64	0.0198	-1.06
Cebpb	-1.14		1.58	0.0428	-1.02
Itgb2	-1.09		1.11	0.0226	-1.04
Casp1	-1.06		1.29	0.0445	1.39	0.0219
Ifi204	-1.03		2.21	0.0418	1.3
Irak2	-1.13		-1.17	0.0352	1.06
Pecam1	-1.04		-1.1	0.0406	-1.04
Gpr183	-1.15		-1.21	0.0055	1.01
Cd40	1.07		-1.12		1.39	0.0061
Lilra6	-1.9		1.52	0.0366	1.51
Itgam	1.15		1.41	0.0384	1.02
Tgfbi	-1.09		2.02	0.0069	1.17
Traf5	-1.14		-1.15	0.0488	1.08
C3	1.34		3.17	0.0154	1.52
Cybb	-1.1		1.44	0.0493	1.17
Ets1	-1.05		-1.18	0.0311	-1.07
Clec4a4	-1.08		2.27	0.0359	1.75
Nox1	-1.18		-1.4	0.041	-1.11
Tnfrsf1b	-1.3		1.34	0.0102	-1.06
Klra5	-1.25		1.42		-2.01	0.0064
Lcp2	-1.1		-1.11		-1.18	0.042
Cxcl1	-1.03		-1.49		-1.76	0.0361
Lilrb4	1.01		2.44	0.0182	1.32
Cd96	-1.23		-1.31		-1.54	0.0048
Ifih1	-1.02		1.23	0.0243	1.04
Mbp	-1.05		-1.14		-1.39	0.0265
Cfb	1.22		1.61		1.61	0.047
Fcgr2b	1.01		1.11		1.23	0.0343
Irak1	1.01		-1.12	0.0029	1.01
Tgfbr2	-1.02		-1.09	0.0393	-1.02
Ccl6	1.2		1.95	0.0155	1.17
Ccr6	-1.05		1.05		1.24	0.0493
Notch2	-1.02		-1.03		1.15	0.0189
Csf2rb	1.1		2.07	0.0037	1.41	0.0431
Tlr3	-1.24		-2.77	0.008	-1.23
Fcgrt	1.07		-1.03		1.25	0.0245
Ly86	-1.03		-1.03		1.28	0.0007
Emr1	1.08		1.54	0.0158	1.12
Il11ra1	-1.51		-1.87	0.0185	1.12
H2-Eb1	1.05		-1.02		1.38	0.026
Cd164	1		-1.15	0.0127	-1.06
Cd83	-1.08		1.01		1.23	0.0491
Mx1	-1.13		1.23	0.0264	1.09
Cd8b1	-1.22		-1.47	0.0077	-1.35
Ifnb1	-1.23		-2.95	0.0394	-1.13
Clec5a	1.09		1.97	0.0415	-1.06
Ikbke	-1.17		-1.2		-1.29	0.005
Csf3r	1.13		2.38	0.0437	1.3
Ikzf2	-1.05		-1.17		-1.13	0.0441
Il13ra1	-1.04		1.75	0.0111	1.15
Cradd	-1.13		-1.33		-1.48	0.0222
Thy1	-1.1		-1.23	0.0495	-1.28
Serping1	-1.1		-1.17		-1.4	0.0479
Rorc	1.04		2.07	0.033	-1.55
Fn1	1.07		2.35	0.0219	1.41	0.0224
H2-Ea-ps	-1.4		-2.95	0.0346	-1.54
Cish	-1.51		-1.81	0.0384	-1.31
Sh2d1a	-1.12		-1.22	0.0171	-1.25
Tcf7	-1.03		-1.2	0.0288	-1.31	0.0252
Ccl9	-1.1		1.78	0.0459	-1.04
Hlx	1.19		1.87	0.0476	1.17
Xbp1	1.05		1.36	0.0042	1.21	0.0222
Il22	1.19		2.38	0.0344	-1.22
Ptpn22	-1.19		-1.16	0.023	-1.18
Ccr3	1.28		2.26	0.0228	1.42
Jak1	-1.05		-1.13	0.0366	-1.09

## Sheet: 5 - Raw data
Sample ID paper			C1 Day 7	C3 Day 7	C4 Day 7	Inf 3 Day 7	Inf 2 Day 7	Inf 4 Day 7	1V 1 Day 7	1V 2 Day 7	1V 4 Day 7	3V 2 Day 7	3V 3 Day 7	3V 4 Day 7	C1 Day 17	C3 Day 17	C4 Day 17	Inf 2 Day 17	Inf 3 Day 17	1V 2 Day 17	1V 3 Day 17	1V 4 Day 17	3V 1 Day 17	3V 3 Day 17	3V 4 Day 17	C4 Day 7pc	C2 Day 7pc	C3 Day 7pc	Chc 2 Day 7pc	Chc 3 Day 7pc	Chc 4 Day 7pc	1V 1 Day 7pc	1V 2 Day 7pc	1V 3 Day 7pc	3V 1 Day 7pc	3V 4 Day 7pc	3V 3 Day 7pc
File Name			20151014_IB1_C1 7i_01.RCC	20151014_IB1_C3 7i_02.RCC	20151014_IB1_C4 7i_03.RCC	20151014_IB1_VC3 7i_04.RCC	20151014_IB1_VC2 7i_05.RCC	20151014_IB1_VC4 7i_06.RCC	20151014_IB1_1V1 7i_07.RCC	20151014_IB1_1V2 7i_08.RCC	20151014_IB1_1V4 7i_09.RCC	20151014_IB1_3V2 7i_10.RCC	20151014_IB1_3V3 7i_11.RCC	20151014_IB1_3V4 7i_12.RCC	20151014_IB2_C1 17i_01.RCC	20151014_IB2_C3 17i_02.RCC	20151014_IB2_C4 17i_03.RCC	20151014_IB2_VC2 17i_04.RCC	20151014_IB2_VC3 17i_05.RCC	20151014_IB2_1V2 17i_07.RCC	20151014_IB2_1V3 17i_08.RCC	20151014_IB2_1V4 17i_09.RCC	20151014_IB2_3V1 17i_10.RCC	20151014_IB2_3V3 17i_11.RCC	20151014_IB2_3V4 17i_12.RCC	20151014_IB3_C4 7c_01.RCC	20151014_IB3_C2 7c_02.RCC	20151014_IB3_C3 7c_03.RCC	20151014_IB3_CHC2 7c_04.RCC	20151014_IB3_CHC3 7c_05.RCC	20151014_IB3_CHC4 7c_06.RCC	20151014_IB3_1V1 7c_07.RCC	20151014_IB3_1V2 7c_08.RCC	20151014_IB3_1V3 7c_09.RCC	20151014_IB3_3V1 7c_10.RCC	20151014_IB3_3V4 7c_11.RCC	20151014_IB3_3V3 7c_12.RCC
Sample ID			C1 7i	C3 7i	C4 7i	VC3 7i	VC2 7i	VC4 7i	1V1 7i	1V2 7i	1V4 7i	3V2 7i	3V3 7i	3V4 7i	C1 17i	C3 17i	C4 17i	VC2 17i	VC3 17i	1V2 17i	1V3 17i	1V4 17i	3V1 17i	3V3 17i	3V4 17i	C4 7c	C2 7c	C3 7c	CHC2 7c	CHC3 7c	CHC4 7c	1V1 7c	1V2 7c	1V3 7c	3V1 7c	3V4 7c	3V3 7c
Sample Date			2015-10-14	2015-10-14	2015-10-14	2015-10-14	2015-10-14	2015-10-14	2015-10-14	2015-10-14	2015-10-14	2015-10-14	2015-10-14	2015-10-14	2015-10-14	2015-10-14	2015-10-14	2015-10-14	2015-10-14	2015-10-14	2015-10-14	2015-10-14	2015-10-14	2015-10-14	2015-10-14	2015-10-14	2015-10-14	2015-10-14	2015-10-14	2015-10-14	2015-10-14	2015-10-14	2015-10-14	2015-10-14	2015-10-14	2015-10-14	2015-10-14
File Version			1.7	1.7	1.7	1.7	1.7	1.7	1.7	1.7	1.7	1.7	1.7	1.7	1.7	1.7	1.7	1.7	1.7	1.7	1.7	1.7	1.7	1.7	1.7	1.7	1.7	1.7	1.7	1.7	1.7	1.7	1.7	1.7	1.7	1.7	1.7
Gene RLF			NS_IMMUNOLOGY_MM_C2269	NS_IMMUNOLOGY_MM_C2269	NS_IMMUNOLOGY_MM_C2269	NS_IMMUNOLOGY_MM_C2269	NS_IMMUNOLOGY_MM_C2269	NS_IMMUNOLOGY_MM_C2269	NS_IMMUNOLOGY_MM_C2269	NS_IMMUNOLOGY_MM_C2269	NS_IMMUNOLOGY_MM_C2269	NS_IMMUNOLOGY_MM_C2269	NS_IMMUNOLOGY_MM_C2269	NS_IMMUNOLOGY_MM_C2269	NS_IMMUNOLOGY_MM_C2269	NS_IMMUNOLOGY_MM_C2269	NS_IMMUNOLOGY_MM_C2269	NS_IMMUNOLOGY_MM_C2269	NS_IMMUNOLOGY_MM_C2269	NS_IMMUNOLOGY_MM_C2269	NS_IMMUNOLOGY_MM_C2269	NS_IMMUNOLOGY_MM_C2269	NS_IMMUNOLOGY_MM_C2269	NS_IMMUNOLOGY_MM_C2269	NS_IMMUNOLOGY_MM_C2269	NS_IMMUNOLOGY_MM_C2269	NS_IMMUNOLOGY_MM_C2269	NS_IMMUNOLOGY_MM_C2269	NS_IMMUNOLOGY_MM_C2269	NS_IMMUNOLOGY_MM_C2269	NS_IMMUNOLOGY_MM_C2269	NS_IMMUNOLOGY_MM_C2269	NS_IMMUNOLOGY_MM_C2269	NS_IMMUNOLOGY_MM_C2269	NS_IMMUNOLOGY_MM_C2269	NS_IMMUNOLOGY_MM_C2269	NS_IMMUNOLOGY_MM_C2269
Lane ID			1	2	3	4	5	6	7	8	9	10	11	12	1	2	3	4	5	7	8	9	10	11	12	1	2	3	4	5	6	7	8	9	10	11	12
FOV Count			280	280	280	280	280	280	280	280	280	280	280	280	280	280	280	280	280	280	280	280	280	280	280	280	280	280	280	280	280	280	280	280	280	280	280
FOV Counted			279	280	280	280	280	280	280	279	280	280	280	280	279	280	280	280	280	280	280	280	280	280	280	280	280	280	280	280	280	279	280	279	280	280	280
Scanner ID			1103B0006	1103B0006	1103B0006	1103B0006	1103B0006	1103B0006	1103B0006	1103B0006	1103B0006	1103B0006	1103B0006	1103B0006	1103B0006	1103B0006	1103B0006	1103B0006	1103B0006	1103B0006	1103B0006	1103B0006	1103B0006	1103B0006	1103B0006	1103B0006	1103B0006	1103B0006	1103B0006	1103B0006	1103B0006	1103B0006	1103B0006	1103B0006	1103B0006	1103B0006	1103B0006
Stage Position			1	1	1	1	1	1	1	1	1	1	1	1	2	2	2	2	2	2	2	2	2	2	2	3	3	3	3	3	3	3	3	3	3	3	3
Binding Density			0.36	0.38	0.38	0.48	0.51	0.57	0.42	0.45	0.48	0.33	0.41	0.32	0.33	0.54	0.39	0.4	0.48	0.5	0.51	0.52	0.42	0.54	0.46	0.42	0.35	0.43	0.44	0.51	0.41	0.5	0.44	0.43	0.46	0.51	0.4
Positive	POS_A	ERCC_00117.1	23587	26868	30444	26917	27907	27699	22435	20319	26037	27961	25488	21942	27275	32216	29868	24513	28246	24676	24399	25315	24570	27220	23532	29173	20971	25981	30060	26144	27094	26512	27741	28125	27359	25146	20560
Positive	POS_B	ERCC_00112.1	6026	7002	7768	7459	7463	7669	5621	5376	6940	7910	6847	5902	7458	8611	7884	6513	7635	6763	6537	7121	6668	7132	6056	7446	5294	6663	7618	6247	6948	6515	7045	7040	6686	5992	4941
Positive	POS_C	ERCC_00002.1	1764	2074	2531	2296	2328	2398	1795	1643	2098	2471	2134	1812	2276	2650	2523	1977	2443	2071	2038	2135	1989	2255	2005	2272	1661	1945	2308	1875	2010	2050	2127	2018	2017	1868	1498
Positive	POS_D	ERCC_00092.1	446	490	568	508	544	490	467	390	498	543	516	443	529	693	528	459	522	487	453	497	466	493	466	568	376	509	561	463	492	479	541	520	497	463	355
Positive	POS_E	ERCC_00035.1	72	73	114	84	83	99	69	75	92	96	93	70	111	122	104	88	107	82	76	106	77	98	78	114	73	88	111	89	82	83	110	102	101	87	76
Positive	POS_F	ERCC_00034.1	28	34	41	45	27	40	17	25	35	35	35	35	51	56	78	38	41	48	46	46	40	44	38	51	39	57	55	46	40	44	37	35	43	47	19
Negative	NEG_A	ERCC_00096.1	3	4	4	5	5	7	2	1	4	2	7	6	8	15	9	6	10	10	4	10	12	7	9	8	6	11	8	6	8	10	9	7	7	4	2
Negative	NEG_B	ERCC_00041.1	2	1	2	3	2	1	1	1	4	1	3	5	9	6	3	6	10	8	7	5	5	10	4	1	3	3	4	4	7	8	1	3	3	5	1
Negative	NEG_C	ERCC_00019.1	6	7	7	4	2	4	2	8	5	7	8	2	6	7	4	5	4	8	9	5	8	11	5	6	4	6	4	5	6	5	9	5	8	8	4
Negative	NEG_D	ERCC_00076.1	3	3	1	1	1	2	5	2	1	4	5	1	6	1	4	6	6	8	5	2	1	4	5	5	3	4	3	1	5	1	3	3	3	6	2
Negative	NEG_E	ERCC_00098.1	5	7	6	6	6	7	5	6	8	8	7	6	5	12	13	10	10	11	17	7	10	14	14	6	10	8	13	15	4	8	11	9	7	12	6
Negative	NEG_F	ERCC_00126.1	1	1	3	3	8	4	7	3	4	4	5	3	9	12	6	13	9	5	7	6	11	9	3	9	8	9	15	10	7	2	12	8	9	9	5
Negative	NEG_G	ERCC_00144.1	4	4	4	4	4	3	5	1	4	7	6	3	5	4	3	1	9	4	7	5	3	2	3	8	2	1	7	4	4	4	7	5	6	4	5
Negative	NEG_H	ERCC_00154.1	1	3	2	4	3	3	1	2	3	2	5	5	2	9	8	3	9	2	5	9	7	4	6	6	1	5	4	3	3	8	1	1	4	8	6
Housekeeping	Alas1	NM_020559.2	24	32	32	30	43	46	43	44	43	31	34	34	23	40	38	45	50	52	48	60	52	68	41	34	21	35	44	52	32	64	42	71	48	47	32
Housekeeping	Eef1g	NM_026007.4	728	784	714	1252	1383	1617	969	1047	1140	749	829	713	721	1302	964	909	1480	1319	1370	1505	1114	1422	1248	745	548	813	826	919	694	959	827	782	906	841	672
Housekeeping	G6pdx	NM_008062.2	81	73	88	114	131	135	96	118	155	72	157	97	74	192	111	195	195	203	221	235	180	210	181	122	65	98	99	118	99	197	127	95	130	125	100
Housekeeping	Gapdh	NM_001001303.1	2672	2874	2672	4256	4316	5166	3306	3713	4196	2653	3396	2663	2217	4199	2803	3256	4249	4244	4536	4540	3738	4484	4055	2706	1796	2707	2681	3463	2505	3544	2973	2677	2981	2857	2363
Housekeeping	Gusb	NM_010368.1	78	84	90	134	138	150	100	146	166	104	120	100	71	144	89	126	148	170	179	212	154	170	143	102	63	82	101	106	75	115	95	92	113	86	72
Housekeeping	Hprt	NM_013556.2	34	45	43	77	60	98	62	53	61	45	38	45	38	88	42	54	72	73	79	80	58	76	79	48	34	42	55	53	41	66	49	45	50	68	29
Housekeeping	Oaz1	NM_008753.4	6871	6545	8760	7150	10477	6226	5362	5172	8890	7522	8827	6256	6786	12808	10619	7546	8822	7446	8714	9026	7428	10127	7015	8141	6821	7191	11189	15095	8998	8265	9794	8523	9498	8057	8658
Housekeeping	Polr1b	NM_009086.2	32	44	39	76	72	82	38	67	72	36	48	48	52	93	39	58	86	68	100	76	65	79	70	35	31	41	37	58	50	57	55	46	49	54	40
Housekeeping	Polr2a	NM_009089.2	832	815	762	1297	1271	1466	1057	1092	1185	721	862	811	764	1335	940	862	1235	1201	1255	1238	1119	1427	1185	729	579	841	758	984	721	927	779	820	818	981	752
Housekeeping	Ppia	NM_008907.1	2043	2158	2096	3531	3875	4234	2632	3144	3255	2186	2728	2020	1925	3287	2289	2310	3515	3356	3500	3553	2995	3585	3316	2006	1410	1995	2134	2442	1859	2529	2198	2095	2616	2249	1870
Housekeeping	Rpl19	NM_009078.2	7889	8455	7266	13450	14970	16483	10883	11440	12504	7061	8849	7365	7323	13322	9024	8974	14341	12977	13918	14229	10910	14512	13006	8385	6145	8333	9080	11638	8098	9670	9045	8844	10311	10178	7946
Housekeeping	Sdha	NM_023281.1	259	261	228	404	413	493	331	340	367	212	269	220	201	364	307	304	398	409	367	405	328	410	372	223	168	284	236	320	200	257	254	245	278	280	200
Housekeeping	Tbp	NM_013684.3	101	103	106	170	194	182	124	159	156	110	144	102	115	191	121	106	195	197	204	204	174	195	152	124	69	132	112	129	114	153	114	116	150	169	96
Housekeeping	Tubb5	NM_011655.4	656	690	717	1051	1224	1324	838	804	1051	756	765	763	710	1165	892	912	1420	1153	1048	1063	1034	1229	1285	772	606	843	869	1052	698	937	898	969	1047	950	740
Endogenous	Abcb10	NM_019552.2	26	18	37	45	67	48	32	39	43	41	45	22	36	65	48	42	50	46	51	48	48	50	42	35	33	32	43	60	38	72	55	48	55	54	38
Endogenous	Abcb1a	NM_011076.1	49	71	60	75	75	126	69	70	86	94	71	74	44	92	76	80	120	72	91	70	92	86	78	49	35	76	49	67	44	72	83	59	101	36	58
Endogenous	Abcf1	NM_013854.1	110	134	133	237	242	268	193	188	196	137	135	151	162	224	170	172	245	237	253	250	209	219	215	134	101	159	136	177	141	177	147	160	155	170	144
Endogenous	Abl1	NM_009594.3	28	24	32	36	54	48	34	44	48	36	41	39	29	48	40	32	47	42	48	56	47	52	56	24	17	38	26	42	23	35	32	26	29	37	30
Endogenous	Adal	NM_029475.1	28	32	33	48	61	56	39	51	43	30	45	37	44	85	60	46	71	66	81	62	55	66	62	29	30	46	26	35	32	46	45	43	31	38	33
Endogenous	Ahr	NM_013464.4	54	43	46	75	77	65	34	67	64	30	60	58	32	46	41	70	89	83	87	96	80	77	73	40	27	35	41	39	40	68	52	50	48	51	45
Endogenous	Aicda	NM_009645.2	3	8	3	6	6	5	5	3	7	6	9	5	7	10	8	8	9	8	10	9	10	10	10	7	6	5	7	6	2	3	6	2	4	8	5
Endogenous	Aire	NM_009646.1	2	3	1	5	4	4	4	5	10	3	3	5	3	9	4	9	7	6	10	10	7	9	10	2	3	9	14	6	9	7	4	2	5	7	4
Endogenous	App	NM_007471.2	79	89	73	102	120	144	89	122	146	98	164	118	87	121	82	166	123	168	183	182	174	157	159	102	59	64	133	152	96	214	114	112	143	115	85
Endogenous	Arhgdib	NM_007486.4	4250	4708	4301	7381	7568	8586	5511	6316	6776	4316	5292	4292	4058	6910	4918	4960	7104	6980	7385	7579	6218	7358	6502	4078	2921	4258	4215	5241	3878	5433	4448	4123	4840	4696	3661
Endogenous	Atg16l1	NM_029846.3	234	302	294	444	420	532	289	336	399	260	314	263	264	451	332	321	422	420	488	456	404	434	423	242	195	253	227	250	206	312	268	260	304	290	213
Endogenous	Atm	NM_007499.1	73	82	97	142	162	180	118	132	137	94	97	100	100	165	107	108	164	143	155	136	139	149	134	76	65	92	82	107	77	102	101	88	107	95	79
Endogenous	B2m	NM_009735.3	16461	18418	21025	28227	27025	36345	21664	27199	28859	20524	29411	16615	14973	28124	19573	20627	29507	29660	34338	33270	26126	31317	26208	19834	11766	17332	16510	20025	16395	25532	21026	17576	19292	17289	14979
Endogenous	Batf	NM_016767.2	105	128	118	182	196	239	152	168	190	120	126	101	88	191	139	166	192	223	222	188	190	224	191	109	82	126	110	148	114	171	158	120	135	113	92
Endogenous	Batf3	NM_030060.2	11	7	12	16	10	19	4	12	14	6	15	10	16	20	9	19	11	22	11	17	24	18	9	17	6	7	14	11	11	22	12	10	15	7	7
Endogenous	Bax	NM_007527.3	145	162	152	279	278	307	212	219	235	149	191	153	145	240	180	200	272	261	287	255	228	279	253	142	103	178	170	193	122	209	139	147	185	183	127
Endogenous	Bcap31	NM_012060.4	553	569	605	872	830	1110	696	763	820	563	783	471	475	896	698	613	853	867	903	905	748	801	804	602	371	538	544	647	535	776	570	509	605	604	468
Endogenous	Bcl2	NM_009741.3	363	511	428	590	662	720	489	538	544	388	408	360	392	679	479	507	765	607	572	553	567	656	689	465	337	599	486	551	399	522	506	486	587	537	451
Endogenous	Bcl3	NM_033601.3	19	19	15	25	37	32	23	28	38	24	22	29	25	45	27	30	27	38	50	38	28	46	33	26	18	25	23	13	17	45	32	19	33	29	25
Endogenous	Bcl6	NM_009744.3	113	79	79	148	185	174	125	153	174	67	153	91	106	188	145	142	145	190	181	210	165	204	144	116	75	113	75	127	100	142	136	95	132	167	105
Endogenous	Bid	NM_007544.3	218	164	200	271	272	338	251	274	281	186	266	189	140	276	196	201	266	277	297	289	245	275	264	160	113	132	149	171	136	221	168	162	168	189	151
Endogenous	Blnk	NM_008528.4	301	388	263	581	731	714	531	537	667	206	384	319	370	757	605	458	555	645	679	769	543	768	632	349	282	375	292	549	351	503	358	304	437	675	400
Endogenous	Bst1	NM_009763.3	9	6	11	15	22	22	12	20	24	24	22	15	8	21	10	16	15	25	29	27	26	20	12	15	12	8	9	10	12	35	14	13	16	17	5
Endogenous	Bst2	NM_198095.2	138	190	130	213	214	268	188	252	263	185	231	155	117	225	169	208	296	278	322	291	197	295	194	154	125	145	156	188	152	240	211	204	217	170	134
Endogenous	Btk	NM_013482.2	277	277	262	473	575	569	376	390	530	226	373	305	338	598	491	432	549	613	579	603	531	577	482	264	225	306	236	367	311	409	295	311	376	467	305
Endogenous	Btla	NM_177584.3	1320	1719	1230	2652	2914	2930	2278	2473	2965	1051	1596	1309	1847	3701	2426	1973	2261	2831	2870	2836	2402	3143	2492	1533	1322	1800	1558	2139	1658	2222	1548	1729	2198	2789	1740
Endogenous	Btnl1	NM_001111094.1	4	4	3	5	4	3	3	9	10	7	5	2	10	13	4	5	6	18	8	18	10	5	3	12	7	15	5	10	5	3	7	5	7	6	6
Endogenous	Btnl2	NM_079835.2	3	7	6	7	6	11	9	10	9	3	2	5	10	13	10	17	13	6	16	10	10	14	6	6	6	5	14	15	8	18	7	7	10	12	7
Endogenous	C1qa	NM_007572.2	1	3	3	1	2	9	1	1	14	2	1	1	7	3	2	4	8	1	2	5	6	4	2	2	5	2	2	1	5	6	5	10	3	2	1
Endogenous	C1qb	NM_009777.2	3	1	6	6	1	7	7	7	18	5	8	6	3	9	7	10	6	6	14	14	7	10	6	2	3	5	7	10	4	18	5	6	12	6	1
Endogenous	C1qbp	NM_007573.2	199	234	185	345	331	418	260	275	309	170	210	174	240	341	241	263	420	346	361	381	322	357	304	208	139	233	217	292	195	251	244	223	257	279	160
Endogenous	C1ra	NM_023143.3	2	3	5	3	3	3	6	5	2	8	5	2	6	10	6	9	5	12	11	10	8	8	5	3	1	7	2	8	10	11	4	8	8	9	1
Endogenous	C1s	NM_144938.2	1	7	3	4	6	3	6	7	3	5	5	8	5	10	6	8	8	6	3	12	9	6	4	7	6	3	6	8	4	5	6	4	5	4	6
Endogenous	C2	NM_013484.2	4	6	7	6	2	6	4	8	10	5	6	5	5	11	4	5	9	8	13	8	7	8	11	9	4	4	4	3	3	8	3	7	6	4	2
Endogenous	C3	NM_009778.2	33	36	26	29	67	46	49	73	86	38	60	52	18	48	44	104	58	93	119	132	90	88	54	23	9	23	27	27	29	92	63	58	43	25	28
Endogenous	C4a	NM_011413.2	1	2	1	2	1	4	1	1	7	1	1	2	3	1	3	5	3	3	5	4	5	3	2	3	1	1	1	1	2	4	4	1	1	1	1
Endogenous	C4bp	NM_007576.3	3	1	2	2	2	4	1	3	3	3	4	3	6	2	1	3	2	2	5	3	6	4	4	2	1	1	5	1	3	6	4	1	2	1	1
Endogenous	C6	NM_016704.2	4	4	4	8	6	3	3	3	6	7	6	4	5	8	3	7	11	6	6	9	6	6	11	4	8	7	7	6	7	8	5	6	8	3	3
Endogenous	C7	XM_356827.6	4	2	2	4	5	3	1	6	9	1	8	5	5	7	6	6	3	4	3	6	9	3	5	4	3	6	6	4	3	5	8	7	8	4	4
Endogenous	C8a	NM_146148.1	2	3	4	1	2	2	1	2	4	1	2	2	5	2	1	3	2	3	2	6	1	2	2	2	3	2	1	1	2	4	3	3	1	2	3
Endogenous	C8b	NM_133882.2	1	3	3	3	7	6	8	3	4	4	3	4	3	11	6	3	3	6	15	4	6	8	3	4	2	4	4	3	3	9	2	1	3	7	2
Endogenous	C8g	NM_027062.1	1	3	9	3	8	7	5	4	1	1	7	4	7	6	11	6	12	6	7	9	7	6	13	4	6	7	12	9	2	4	5	6	6	5	1
Endogenous	C9	NM_013485.1	1	3	2	1	2	3	1	3	2	2	3	4	2	6	3	2	4	9	4	4	7	9	3	3	5	4	2	5	2	3	5	3	5	3	1
Endogenous	Camp	NM_009921.2	4	4	3	5	14	5	15	6	14	10	17	6	11	16	10	14	12	22	16	12	33	11	31	6	5	9	3	7	2	11	5	7	14	9	11
Endogenous	Card9	NM_001037747.1	44	51	61	88	104	108	79	104	99	65	132	83	46	113	61	96	89	109	143	115	93	121	63	63	43	48	52	48	64	136	79	80	62	63	51
Endogenous	Casp1	NM_009807.2	212	341	201	359	421	454	322	352	419	318	415	287	229	406	272	353	351	501	550	483	448	485	420	189	148	240	205	255	201	381	290	287	376	355	246
Endogenous	Casp2	NM_007610.1	87	112	89	144	174	187	137	137	192	83	126	104	99	211	151	145	161	167	159	200	162	166	198	108	101	96	115	156	90	164	120	120	168	155	120
Endogenous	Casp3	NM_009810.2	156	147	170	210	188	257	176	190	221	191	255	149	134	156	150	183	234	196	231	227	193	229	210	163	78	118	128	141	131	178	150	147	151	133	131
Endogenous	Casp8	NM_009812.2	374	386	392	640	708	745	515	630	625	388	455	420	378	653	487	508	742	724	722	691	641	659	684	396	306	392	379	492	368	471	477	476	496	515	335
Endogenous	Ccbp2	NM_021609.3	6	9	3	9	3	8	6	7	5	5	5	3	8	11	7	5	4	10	8	13	9	14	14	8	3	6	6	5	6	6	8	6	9	5	4
Endogenous	Ccl11	NM_011330.3	2	1	3	5	1	4	8	4	5	3	4	3	4	12	6	6	6	5	5	2	5	6	5	2	4	6	5	5	7	4	2	5	4	4	5
Endogenous	Ccl12	NM_011331.2	3	2	3	3	3	4	4	8	4	4	6	2	3	6	5	4	6	5	7	4	5	4	3	3	1	5	4	2	4	7	9	4	3	5	4
Endogenous	Ccl19	NM_011888.2	1	2	6	1	2	2	2	1	4	1	5	1	1	4	9	4	3	3	2	2	2	5	2	5	3	2	4	2	2	1	4	1	3	1	2
Endogenous	Ccl2	NM_011333.3	5	5	7	8	16	8	7	17	17	12	15	15	7	14	13	28	9	27	34	49	26	22	11	10	5	6	18	11	7	28	7	8	11	3	10
Endogenous	Ccl20	NM_016960.1	1	3	8	1	5	2	1	6	8	1	8	2	4	2	5	8	8	10	14	7	11	6	3	8	7	7	12	7	3	3	9	11	7	2	2
Endogenous	Ccl22	NM_009137.2	5	7	6	6	9	10	4	7	9	11	16	7	10	10	9	9	4	11	15	12	12	6	6	11	5	7	15	6	18	17	15	13	8	10	11
Endogenous	Ccl24	NM_019577.4	2	2	4	5	7	3	2	8	4	2	6	1	3	8	5	5	6	4	8	6	4	11	5	7	4	3	3	4	3	7	3	4	5	5	4
Endogenous	Ccl25	NM_009138.3	15	20	19	14	24	17	13	16	15	16	17	11	9	27	15	14	24	13	26	18	20	24	20	21	8	16	17	18	10	20	15	16	15	15	9
Endogenous	Ccl26	NM_001013412.2	2	1	5	2	2	1	3	1	2	4	1	1	1	1	1	3	1	5	5	5	2	4	6	2	3	1	2	1	2	5	1	2	3	4	3
Endogenous	Ccl3	NM_011337.1	233	242	238	440	317	434	299	214	257	315	322	253	192	308	158	207	322	368	284	312	248	194	269	107	98	161	139	137	111	453	168	153	130	137	96
Endogenous	Ccl4	NM_013652.1	52	47	77	96	103	115	95	71	60	76	90	84	41	64	41	55	68	59	58	64	67	44	73	40	40	38	37	40	31	95	43	40	48	22	36
Endogenous	Ccl5	NM_013653.1	2145	4848	3847	4276	3439	5860	3757	3763	3879	8284	6054	6273	2110	5645	2524	2919	3573	4788	6042	4758	7520	6188	7336	2987	2063	4087	3164	3738	2255	3425	4168	4065	5499	2314	2722
Endogenous	Ccl6	NM_009139.2	174	171	121	239	336	192	154	238	269	196	290	243	156	274	188	447	503	425	442	506	348	301	290	137	95	192	275	195	149	422	304	323	232	193	162
Endogenous	Ccl7	NM_013654.2	9	11	11	23	24	22	21	11	22	12	16	5	22	18	13	13	19	18	31	22	16	24	22	6	4	7	13	14	15	13	10	9	13	19	10
Endogenous	Ccl8	NM_021443.2	2	3	2	2	2	4	1	4	5	5	5	1	3	4	3	6	5	2	4	6	4	1	4	2	2	1	5	1	1	2	5	2	7	3	3
Endogenous	Ccl9	NM_011338.2	218	227	186	331	345	338	260	405	406	291	454	311	191	475	270	392	369	513	500	663	453	444	318	196	123	198	177	187	200	583	330	314	230	187	177
Endogenous	Ccr10	NM_007721.4	1	5	8	11	16	18	12	14	17	8	10	4	14	16	14	11	18	11	7	24	8	21	9	11	7	10	11	14	4	12	13	5	14	11	11
Endogenous	Ccr2	NM_009915.2	241	293	197	421	498	522	310	580	621	522	563	465	232	619	347	609	366	672	701	748	620	640	429	256	144	254	183	240	196	762	435	347	405	274	233
Endogenous	Ccr3	NM_009914.4	46	46	27	62	77	27	37	55	61	57	61	47	39	52	46	104	131	109	115	110	63	62	58	28	30	48	69	73	31	100	80	129	67	62	50
Endogenous	Ccr4	NM_009916.2	8	6	10	30	16	18	14	10	17	14	8	17	18	16	6	11	15	11	11	12	15	13	11	9	1	16	12	12	12	17	21	17	11	9	13
Endogenous	Ccr5	NM_009917.5	24	43	42	54	48	51	51	35	56	81	68	67	34	66	30	48	50	58	66	53	78	66	64	43	35	43	44	42	31	50	55	47	83	23	37
Endogenous	Ccr6	NM_001190333.1	127	191	134	309	391	392	252	253	377	111	209	146	204	498	269	271	246	390	324	357	320	413	326	205	135	221	180	268	199	327	231	208	273	329	236
Endogenous	Ccr7	NM_007719.2	1403	1383	1560	2598	2781	2750	1652	1895	1993	1052	1542	1380	1564	2336	1782	1612	2997	2518	2311	2617	2162	2520	2621	1700	1278	1712	2298	2424	1833	1765	1777	1738	1583	1980	1680
Endogenous	Ccr8	NM_007720.2	2	2	1	1	1	5	1	1	1	1	6	10	2	4	8	2	5	1	1	1	4	1	2	6	7	1	6	2	9	1	5	1	4	1	3
Endogenous	Ccr9	NM_009913.6	89	74	81	137	155	144	104	103	107	59	70	69	76	111	108	98	187	132	132	129	92	112	128	84	85	66	83	123	91	92	82	77	80	81	73
Endogenous	Ccrl1	NM_145700.2	5	3	1	6	1	3	1	3	1	1	1	3	4	5	6	2	4	4	3	4	3	4	4	3	4	1	5	4	1	1	7	4	4	1	3
Endogenous	Ccrl2	NM_017466.4	14	22	21	41	51	47	31	15	27	27	36	33	14	26	18	36	28	38	35	49	33	50	27	25	10	20	34	35	16	62	24	21	23	28	12
Endogenous	Cd109	NM_153098.3	2	7	4	7	9	9	15	13	12	7	8	2	7	14	15	7	10	10	18	16	15	13	8	11	8	8	4	8	10	14	8	8	11	13	4
Endogenous	Cd14	NM_009841.3	11	8	14	21	15	14	14	16	21	10	21	14	15	18	15	15	19	32	28	37	30	24	21	15	8	8	13	14	10	94	21	17	12	15	5
Endogenous	Cd160	NM_001163496.1	12	21	22	18	15	25	14	32	20	28	16	9	10	26	14	15	21	18	25	22	18	24	18	14	7	29	12	17	9	10	16	13	18	15	11
Endogenous	Cd163	NM_053094.2	6	10	4	10	5	15	5	8	13	7	4	4	11	10	10	12	4	14	7	11	2	10	4	9	5	5	8	9	11	15	3	8	5	6	2
Endogenous	Cd164	NM_016898.2	762	781	790	1390	1346	1690	981	1043	1144	803	869	702	796	1303	951	898	1431	1344	1385	1376	1168	1315	1266	809	617	852	883	1086	829	937	851	776	900	925	779
Endogenous	Cd19	NM_009844.2	1464	1744	1508	2892	3477	3342	2532	2728	3366	1267	1819	1777	2141	3914	2915	2515	2856	3403	3414	3775	2934	3562	3030	1572	1317	1809	1490	2252	1680	2268	1661	1689	2311	3029	1870
Endogenous	Cd1d1	NM_007639.3	185	224	211	401	368	467	303	325	329	206	265	235	257	431	252	294	400	388	412	418	343	397	368	233	177	245	224	245	205	261	278	229	283	267	182
Endogenous	Cd2	NM_013486.2	1575	1673	1662	2854	2964	3352	2001	2360	2503	1655	1759	1716	1820	2933	2079	1917	2964	2727	2862	3011	2385	2740	2655	1549	1300	1815	1786	2132	1556	1974	1789	1702	1869	2014	1560
Endogenous	Cd209g	NM_027343.3	7	5	3	6	3	1	1	4	1	7	4	1	5	11	8	5	8	4	8	4	6	2	8	4	9	6	4	1	5	6	4	5	5	5	1
Endogenous	Cd22	NM_001043317.2	622	754	580	1146	1335	1314	930	997	1366	478	740	615	813	1707	1194	1000	1092	1290	1278	1393	1166	1526	1259	706	609	859	727	1026	745	1054	709	836	1185	1447	756
Endogenous	Cd226	NM_001039149.1	2075	1672	2904	2350	1372	3768	1997	2457	2254	1552	2768	796	1091	1858	1301	943	1759	1429	1690	1782	1294	1499	1214	1879	739	1154	1136	1204	1506	1661	1292	1123	805	1156	936
Endogenous	Cd244	NM_018729.2	168	142	181	230	214	229	193	220	215	303	361	316	170	209	170	226	206	294	297	283	371	290	331	163	113	134	108	145	124	272	254	193	166	142	120
Endogenous	Cd247	NM_001113391.2	816	864	889	1315	1410	1706	1052	1166	1179	780	886	772	764	1194	803	794	1576	1282	1345	1199	1176	1297	1268	922	657	991	1002	1103	809	991	963	952	1038	795	732
Endogenous	Cd24a	NM_009846.2	4221	3878	6367	4779	7503	2715	3130	3125	6612	4759	6732	4102	5330	9783	8278	5542	6014	5327	6124	6809	5709	7526	4348	5882	4632	4928	8092	11749	6557	6451	7201	5834	7068	5678	7018
Endogenous	Cd27	NM_001042564.1	333	407	395	639	574	791	486	546	552	303	346	320	407	608	426	441	823	579	573	551	507	567	617	403	329	432	481	496	413	393	424	486	516	398	345
Endogenous	Cd274	NM_021893.2	105	162	153	254	254	374	187	197	219	167	212	189	189	256	182	219	219	260	308	260	256	262	300	145	131	147	260	266	220	304	125	159	254	167	136
Endogenous	Cd28	NM_007642.4	68	72	87	107	103	140	73	87	88	61	97	88	89	126	89	69	114	88	117	88	110	81	100	108	69	106	97	106	79	115	87	106	94	79	71
Endogenous	Cd34	NM_001111059.1	4	4	6	4	6	6	3	7	7	10	5	5	7	10	9	7	10	9	8	8	12	6	5	8	6	6	5	6	6	11	5	6	10	2	5
Endogenous	Cd36	NM_007643.3	382	325	573	431	752	255	327	315	616	428	831	413	534	962	774	568	664	623	781	868	671	1058	460	664	494	498	841	1352	733	695	860	626	792	552	879
Endogenous	Cd3d	NM_013487.2	1094	1258	1178	2040	2119	2689	1461	1694	1654	1072	1123	1000	1209	1869	1303	1224	2373	1828	1989	1907	1605	1868	1935	1298	1011	1419	1487	1496	1246	1285	1389	1327	1524	1149	1061
Endogenous	Cd3e	NM_007648.4	661	856	766	1108	1151	1591	900	895	1023	632	575	656	658	1147	712	731	1409	1028	1128	1037	1005	1167	1232	848	628	936	1008	1091	787	885	856	891	982	794	647
Endogenous	Cd3eap	NM_145822.2	12	19	14	34	28	39	34	21	33	23	17	21	17	34	22	31	42	34	33	22	26	31	23	19	19	25	18	28	16	39	31	26	27	30	23
Endogenous	Cd4	NM_013488.2	651	773	728	957	889	1225	723	759	826	510	597	566	557	875	611	648	1082	815	780	734	806	849	992	671	483	729	884	855	624	848	822	888	648	658	593
Endogenous	Cd40	NM_011611.2	131	142	113	246	259	229	221	242	249	107	141	132	162	344	227	206	178	290	313	314	239	330	259	131	108	143	137	217	154	190	145	117	222	241	183
Endogenous	Cd40lg	NM_011616.2	177	206	226	243	201	298	186	182	194	135	166	166	177	235	194	151	317	222	222	198	204	254	244	188	129	242	203	211	178	195	190	216	211	158	127
Endogenous	Cd44	NM_009851.2	653	583	848	980	864	1328	658	835	981	690	1110	679	577	884	697	840	891	972	1092	1123	899	882	722	680	326	578	499	515	501	841	720	565	616	485	455
Endogenous	Cd46	NM_010778.3	1	1	4	8	8	7	5	7	7	2	8	2	1	13	12	9	6	11	9	2	8	5	6	9	8	9	7	4	3	4	7	5	11	10	6
Endogenous	Cd48	NM_007649.4	577	812	745	1158	1235	1320	863	1082	1138	986	1130	896	745	1360	925	950	1276	1382	1427	1315	1317	1461	1318	766	621	876	734	948	649	1116	984	1047	1178	900	738
Endogenous	Cd5	NM_007650.3	524	610	562	879	764	1152	579	682	750	490	478	489	468	801	547	555	971	706	728	702	721	754	795	595	388	611	641	700	527	625	612	612	625	510	475
Endogenous	Cd53	NM_007651.3	297	348	335	454	448	500	394	462	506	243	343	300	406	684	530	407	666	640	677	578	544	644	566	378	294	463	394	460	377	488	368	394	444	462	372
Endogenous	Cd55	NM_010016.2	784	760	678	1519	1719	1652	1065	1241	1524	492	858	825	1014	1907	1443	1087	1219	1748	1730	1919	1451	1626	1480	790	660	853	725	1084	742	1171	794	747	1074	1294	844
Endogenous	Cd59b	NM_181858.1	1	1	3	5	3	3	1	7	4	3	2	3	3	1	2	5	4	1	5	6	4	5	3	2	3	5	3	3	3	1	5	3	5	3	1
Endogenous	Cd6	NM_001037801.2	373	485	413	629	628	771	464	491	543	306	370	387	331	543	357	381	704	541	561	494	497	642	604	377	322	446	482	466	365	444	458	492	519	398	355
Endogenous	Cd69	NM_001033122.3	145	112	125	265	276	214	134	154	146	113	184	136	111	183	136	113	225	252	214	244	189	210	217	135	99	84	162	193	161	140	150	145	116	160	157
Endogenous	Cd7	NM_009854.1	220	212	248	409	345	560	260	293	331	330	260	260	170	382	238	238	328	319	369	362	325	332	346	225	159	264	252	285	255	331	259	226	285	213	198
Endogenous	Cd74	NM_001042605.1	17116	19796	14470	33947	40408	38868	26257	27082	35659	13673	21573	19005	20760	40295	29801	27248	29276	37175	36600	42015	31082	40791	33863	18300	14289	19483	17078	27160	19331	26335	19314	18581	25669	32635	21254
Endogenous	Cd79a	NM_007655.3	54	35	39	63	76	85	79	68	82	44	41	54	65	129	77	71	71	73	78	101	81	99	88	48	43	61	62	95	54	66	70	73	85	122	57
Endogenous	Cd79b	NM_008339.2	1754	1885	1417	3355	3985	3951	2798	3179	3666	1315	1914	1804	2368	4378	3340	2777	2867	3846	4050	4447	3223	4157	3400	1960	1640	2074	1746	2896	2019	2654	1910	1740	2700	3496	2153
Endogenous	Cd80	NM_009855.2	29	43	43	50	57	59	26	45	56	45	53	31	33	47	38	73	58	44	45	62	53	62	59	23	27	43	42	35	30	63	41	36	44	38	24
Endogenous	Cd81	NM_133655.2	597	546	791	796	686	1041	659	725	819	412	736	309	485	851	593	498	649	633	664	715	528	711	610	680	302	476	439	587	494	619	469	380	445	691	487
Endogenous	Cd82	NM_001271430.1	408	487	493	641	703	831	516	536	653	527	602	513	366	770	520	471	637	620	712	666	680	753	697	474	365	524	586	676	524	616	556	499	634	502	502
Endogenous	Cd83	NM_009856.2	186	182	172	458	580	438	286	350	459	182	265	222	232	438	299	341	377	422	421	464	340	491	348	198	135	234	204	207	215	317	221	206	288	319	231
Endogenous	Cd86	NM_019388.3	67	83	83	138	166	149	90	122	135	62	83	66	91	146	91	135	129	154	188	163	138	168	133	79	40	86	78	105	72	93	81	83	88	122	83
Endogenous	Cd8a	NM_001081110.2	116	264	171	331	325	453	284	254	246	219	139	126	138	349	194	227	389	311	341	309	247	308	304	241	180	282	235	271	174	199	177	201	331	163	167
Endogenous	Cd8b1	NM_009858.2	88	164	113	230	280	305	207	214	239	160	97	90	118	281	177	156	283	251	261	266	208	216	239	157	121	194	186	156	128	147	143	122	262	94	110
Endogenous	Cd9	NM_007657.3	3417	2563	5394	3713	1863	6093	2812	3851	3425	2408	4918	1074	1784	2875	2121	1313	2464	2022	2345	2621	1732	2119	1644	3186	1001	1722	1713	1663	2349	2881	2143	1477	856	1652	1304
Endogenous	Cd96	NM_032465.2	66	63	68	115	111	148	83	96	89	67	76	67	78	103	99	72	157	108	118	105	82	115	107	106	62	95	107	87	67	85	78	94	78	70	57
Endogenous	Cd97	NM_011925.1	1227	1259	1219	1819	1795	2122	1263	1568	1694	1173	1559	1290	1090	1822	1267	1561	2085	1923	1862	1894	1736	1912	1703	1130	838	1256	1166	1394	1036	1528	1435	1230	1248	1322	998
Endogenous	Cd99	NM_025584.2	59	75	81	103	136	113	82	97	109	80	92	60	56	123	103	123	107	112	146	133	141	113	127	104	61	71	98	127	70	133	103	89	127	136	79
Endogenous	Cdh5	NM_009868.3	4	4	1	1	6	9	1	6	5	3	5	4	5	6	7	4	4	8	3	3	10	6	7	3	7	5	4	3	3	1	8	5	9	8	6
Endogenous	Cdkn1a	NM_007669.4	34	30	37	46	67	47	28	52	50	52	65	66	34	36	24	55	39	48	57	73	38	48	36	29	10	30	20	21	19	37	40	24	30	18	20
Endogenous	Ceacam1	NM_001039185.1	126	113	146	194	155	177	151	180	173	106	242	119	172	214	164	151	136	186	192	192	197	223	178	156	67	107	127	164	133	203	147	103	151	125	83
Endogenous	Cebpb	NM_009883.3	234	166	167	357	420	368	236	294	366	203	500	242	147	258	191	476	308	378	423	538	369	518	308	193	107	130	127	189	138	359	304	218	162	179	156
Endogenous	Cfb	NM_008198.2	7	8	4	6	7	10	9	13	11	4	11	8	4	10	7	9	13	18	18	19	10	12	9	6	4	4	4	10	8	10	10	9	9	9	9
Endogenous	Cfd	NM_013459.1	2	2	3	2	2	2	2	2	4	1	3	1	5	5	4	4	5	4	5	7	5	8	2	6	3	4	4	6	2	6	2	3	1	8	4
Endogenous	Cfh	NM_009888.3	13	20	17	27	30	36	31	35	38	14	48	25	12	20	22	45	28	50	44	50	39	48	20	19	6	11	10	21	20	38	24	19	27	13	18
Endogenous	Cfi	NM_007686.2	1	1	1	5	1	4	1	2	3	1	4	4	2	4	2	4	3	8	5	1	2	2	2	2	3	3	1	2	1	2	3	3	2	1	1
Endogenous	Cfp	NM_008823.3	48	59	45	90	79	110	63	71	82	58	66	51	47	87	88	104	103	79	126	113	104	104	86	45	43	46	41	43	46	72	45	52	64	47	40
Endogenous	Chuk	NM_001162410.1	241	260	230	415	403	475	297	301	395	240	318	229	236	419	328	275	396	387	418	450	375	473	424	238	189	262	268	330	247	319	259	262	278	313	246
Endogenous	Ciita	NM_007575.2	521	544	441	1033	1262	1080	791	877	1124	335	532	455	636	1242	860	830	765	1077	1054	1163	915	1265	1012	512	430	584	497	782	592	803	542	506	777	954	563
Endogenous	Cish	NM_009895.3	4	24	16	19	24	20	6	15	19	12	22	18	12	18	14	20	26	15	18	25	18	20	21	20	10	21	16	20	7	13	11	11	26	13	10
Endogenous	Clec4a4	NM_001005860.2	8	7	6	8	7	10	5	12	6	9	18	7	6	8	8	11	11	15	20	13	17	17	10	3	3	6	5	2	8	9	12	13	8	6	11
Endogenous	Clec4e	NM_019948.2	15	10	14	26	33	28	24	33	24	15	43	11	15	22	8	40	13	30	30	46	29	38	22	17	12	15	5	22	16	85	18	26	26	12	11
Endogenous	Clec5a	NM_001038604.1	10	11	3	6	8	6	7	12	18	4	12	10	3	3	13	13	9	17	13	15	15	10	7	5	3	7	7	9	4	16	14	8	2	8	10
Endogenous	Clu	NM_013492.2	1688	1226	2435	1718	698	2663	1284	1707	1659	1099	2246	456	757	1308	1074	614	1099	872	1163	1215	886	942	723	1460	434	722	847	850	1169	1309	948	677	307	761	622
Endogenous	Cmklr1	NM_008153.3	51	57	60	67	42	65	61	71	57	110	86	81	47	65	44	46	50	74	62	50	95	80	104	56	52	49	54	52	31	66	71	62	60	32	46
Endogenous	Cr2	NM_007758.2	67	76	56	127	165	139	112	138	162	39	72	72	77	203	138	101	102	179	138	156	109	168	142	73	76	85	96	132	96	135	89	90	125	178	113
Endogenous	Cradd	NM_009950.2	32	43	30	59	71	67	45	49	64	44	46	33	32	53	39	41	69	54	56	68	45	66	45	33	30	42	45	41	29	43	40	23	32	28	26
Endogenous	Crlf2	NM_001164735.1	318	342	265	503	611	637	395	464	503	310	394	316	278	520	355	400	453	521	557	591	464	561	483	290	228	310	289	388	282	391	331	297	380	371	279
Endogenous	Csf1	NM_001113530.1	34	36	20	74	86	86	38	49	60	40	88	48	43	71	54	74	116	119	112	137	61	66	86	28	19	56	50	35	45	145	72	73	67	54	21
Endogenous	Csf1r	NM_001037859.1	214	177	172	250	283	265	264	351	368	176	478	223	134	242	196	500	272	445	429	560	386	568	306	204	127	146	91	169	165	399	340	272	191	184	164
Endogenous	Csf2	NM_009969.4	3	5	8	9	8	11	3	4	4	7	5	7	5	11	2	7	6	6	6	6	10	6	9	10	6	6	5	7	4	6	8	8	10	5	5
Endogenous	Csf2rb	NM_007780.4	58	65	30	81	94	77	73	84	112	65	125	66	41	134	60	148	139	156	145	140	112	124	110	43	32	57	46	65	64	154	99	102	85	69	68
Endogenous	Csf3r	NM_001252651.1	29	29	25	29	75	44	35	55	76	37	58	42	33	51	39	83	29	47	65	83	77	73	41	34	18	17	26	32	33	117	51	52	50	31	27
Endogenous	Ctla4	NM_009843.3	59	75	78	213	178	227	59	118	137	85	83	94	86	96	82	105	150	130	143	125	117	104	124	74	56	116	110	92	53	96	78	64	93	73	62
Endogenous	Ctnnb1	NM_007614.2	316	347	322	537	572	628	417	532	577	393	436	418	420	580	481	471	635	703	668	716	627	589	611	346	229	360	341	407	349	488	410	383	459	437	370
Endogenous	Ctsc	NM_009982.2	369	456	336	566	672	665	599	663	805	432	628	495	424	728	487	615	666	861	964	977	722	869	659	415	294	385	368	490	417	697	452	418	517	558	398
Endogenous	Ctsg	NM_007800.1	4	3	2	1	1	5	3	1	1	1	1	3	3	6	4	4	8	8	4	3	4	5	7	5	2	2	3	3	2	6	3	3	3	5	4
Endogenous	Ctss	NM_021281.2	1207	1090	852	1747	1982	1964	1644	1979	2051	930	1724	1176	975	1986	1352	1706	1695	2265	2367	2543	1767	2450	1695	1118	741	1016	918	1358	984	1771	1396	1185	1368	1586	1161
Endogenous	Cul9	NM_001081335.2	13	29	17	27	25	26	20	15	27	19	16	13	31	30	23	26	37	30	28	29	29	31	33	17	15	20	20	24	17	25	17	19	23	25	17
Endogenous	Cx3cl1	NM_009142.3	1	4	2	2	3	2	2	2	4	3	2	1	8	1	5	4	8	9	11	12	5	8	8	2	2	3	5	6	5	7	3	3	7	5	4
Endogenous	Cx3cr1	NM_009987.3	182	294	225	221	240	312	248	279	340	378	411	301	128	355	211	360	216	376	419	370	456	478	371	193	121	205	139	204	135	333	327	287	335	163	193
Endogenous	Cxcl1	NM_008176.1	1	1	1	6	1	5	4	6	3	2	1	3	4	4	8	2	4	5	4	3	6	3	1	2	2	3	5	2	2	2	2	2	2	2	1
Endogenous	Cxcl10	NM_021274.1	5	10	6	11	13	14	5	18	12	11	8	9	2	10	7	19	10	29	20	19	16	17	13	1	8	4	1	7	5	24	10	9	10	6	8
Endogenous	Cxcl11	NM_019494.1	1	2	2	2	1	4	2	3	4	4	5	1	5	5	4	6	3	8	6	6	7	6	4	3	3	2	4	3	3	4	2	4	1	5	2
Endogenous	Cxcl12	NM_021704.3	6	4	2	1	2	4	3	1	1	2	1	3	5	7	7	7	6	4	3	10	7	4	8	4	2	4	2	5	3	1	3	3	7	7	3
Endogenous	Cxcl13	NM_018866.2	1	3	2	3	1	4	1	1	5	2	1	1	5	2	1	3	4	1	1	5	5	4	5	1	1	3	3	2	2	1	3	4	1	1	4
Endogenous	Cxcl15	NM_011339.2	3	1	2	7	1	7	3	4	5	6	4	6	1	7	7	3	7	5	11	7	7	7	8	4	8	4	6	7	4	3	5	4	3	7	2
Endogenous	Cxcl3	NM_203320.2	2	3	5	4	5	2	1	1	4	4	2	2	13	6	9	2	8	10	5	3	6	6	4	6	9	7	4	22	11	28	6	7	11	11	4
Endogenous	Cxcl9	NM_008599.2	2	1	1	10	7	5	3	11	9	6	9	2	8	4	12	8	4	17	9	6	14	13	8	5	4	7	10	6	7	16	6	5	14	2	6
Endogenous	Cxcr1	NM_178241.4	4	4	5	5	6	2	3	3	6	3	5	9	5	9	5	7	9	2	9	9	8	11	8	5	5	9	12	5	6	11	4	8	8	7	3
Endogenous	Cxcr2	NM_009909.3	5	13	2	14	27	21	16	8	13	7	12	8	15	27	14	13	22	21	18	24	16	17	12	5	6	12	10	7	13	52	13	10	16	10	9
Endogenous	Cxcr3	NM_009910.2	65	221	124	191	154	306	130	204	168	172	127	102	113	293	137	147	173	166	187	177	196	199	181	137	101	233	182	182	113	165	153	141	199	124	103
Endogenous	Cxcr4	NM_009911.3	264	368	365	642	842	660	472	435	486	338	757	374	363	606	452	387	667	653	574	661	501	678	606	414	286	384	651	671	579	588	469	500	472	635	526
Endogenous	Cxcr5	NM_007551.2	206	188	158	314	385	375	255	309	417	156	217	207	308	565	463	318	410	497	462	484	407	505	449	298	213	282	278	408	295	385	354	268	388	483	335
Endogenous	Cxcr6	NM_030712.4	70	298	123	214	168	250	146	195	181	217	142	85	71	361	122	118	203	186	203	199	191	186	153	121	85	231	177	142	125	136	131	153	233	91	116
Endogenous	Cybb	NM_007807.2	706	696	476	934	1146	1144	987	1165	1320	668	1233	778	536	1074	700	1273	924	1412	1431	1735	1099	1584	997	568	392	483	449	698	469	1155	907	685	715	729	595
Endogenous	Ddx58	NM_172689.3	352	435	393	657	677	802	557	656	649	388	440	413	395	665	481	523	727	752	736	797	600	766	701	376	323	398	382	457	350	470	396	368	509	422	321
Endogenous	Defb1	NM_007843.3	20	24	33	31	11	26	16	19	22	24	25	28	81	47	24	22	30	10	15	26	27	25	36	54	23	25	63	96	52	49	24	16	43	39	32
Endogenous	Defb14	NM_183026.2	6	15	4	11	5	16	5	10	14	13	17	18	19	32	10	17	12	6	7	16	68	8	96	25	8	23	298	195	125	287	16	11	52	76	22
Endogenous	Dpp4	NM_001159543.1	184	208	194	361	411	451	269	335	343	189	208	184	191	384	266	265	404	379	379	405	320	358	380	194	171	254	225	259	183	256	213	216	287	239	182
Endogenous	Ebi3	NM_015766.2	55	27	27	50	65	71	54	73	72	28	73	37	46	59	50	54	64	78	80	83	65	94	53	38	30	31	29	44	42	62	50	46	48	53	40
Endogenous	Emr1	NM_010130.1	118	128	93	177	186	131	118	142	208	113	223	139	88	179	129	304	261	260	246	309	181	200	162	89	64	91	109	118	93	199	139	153	137	108	88
Endogenous	Entpd1	NM_009848.3	76	88	76	137	104	111	95	111	118	128	127	105	68	124	95	128	125	128	161	144	144	148	143	90	73	92	109	126	81	157	119	118	145	105	92
Endogenous	Eomes	NM_010136.2	110	105	105	178	154	200	133	148	166	183	140	153	103	136	82	105	189	153	164	120	183	142	144	83	60	116	93	128	72	103	80	75	160	79	76
Endogenous	Ets1	NM_001038642.1	4261	4749	4334	7313	7513	9174	5585	6000	6617	3832	4407	4313	4573	7727	5342	5007	7961	7092	7139	7353	6234	7420	7205	4659	3635	5103	5056	6051	4439	5117	4703	4856	5280	5598	4299
Endogenous	Fadd	NM_010175.5	20	16	14	23	31	33	14	11	24	12	18	16	30	33	27	25	34	35	37	33	18	27	34	35	16	23	31	25	25	19	20	23	25	28	31
Endogenous	Fas	NM_007987.2	24	22	28	40	44	51	42	31	47	32	35	23	33	46	35	47	71	64	49	54	45	49	44	22	24	35	34	23	19	38	37	28	36	31	32
Endogenous	Fasl	NM_010177.3	37	43	70	48	65	53	38	44	58	78	67	74	30	81	35	37	43	50	61	32	82	57	67	46	27	45	52	56	40	70	56	54	65	25	28
Endogenous	Fcamr	NM_001170632.1	2	1	1	3	4	7	4	1	1	2	3	2	5	5	3	4	2	2	1	4	4	3	1	1	1	4	2	5	2	3	5	2	4	3	2
Endogenous	Fcer1a	NM_010184.1	11	12	11	34	45	52	10	19	18	12	20	19	24	61	17	23	56	59	44	71	16	29	38	19	11	30	10	9	31	68	32	32	21	21	15
Endogenous	Fcer1g	NM_010185.4	336	240	310	394	390	457	368	438	496	441	696	465	225	364	254	460	373	499	506	568	556	566	430	280	153	234	216	258	219	484	393	358	249	250	200
Endogenous	Fcgr1	NM_010186.5	45	31	31	49	74	53	60	123	121	52	95	67	32	58	47	100	72	141	160	147	74	128	84	37	22	19	12	37	23	98	77	64	46	40	43
Endogenous	Fcgr2b	NM_001077189.1	668	722	567	1051	1208	1177	859	1046	1168	570	833	656	594	1303	834	967	985	1303	1244	1372	994	1223	977	534	366	619	547	727	585	938	651	603	764	844	639
Endogenous	Fcgr3	NM_010188.5	58	71	58	90	100	82	84	118	123	99	164	113	46	97	62	163	138	162	163	177	147	129	133	64	30	46	71	55	28	157	115	80	64	63	58
Endogenous	Fcgr4	NM_144559.1	67	49	57	102	131	112	142	153	174	108	372	116	62	56	54	187	188	247	365	294	177	323	153	92	52	62	27	77	54	128	183	103	72	75	76
Endogenous	Fcgrt	NM_010189.3	63	86	66	139	156	170	111	145	138	54	83	68	58	131	94	95	136	137	127	163	124	154	118	73	56	86	82	102	94	95	87	86	118	128	82
Endogenous	Fkbp5	NM_010220.3	30	43	56	70	69	89	72	64	67	52	52	51	43	69	48	52	69	59	67	65	64	79	55	44	29	51	62	57	49	59	52	69	66	48	42
Endogenous	Fn1	NM_010233.1	188	254	138	209	312	327	221	386	459	280	354	296	166	385	252	506	257	470	413	594	464	397	247	133	81	145	170	164	127	551	295	277	231	210	164
Endogenous	Folr4	NM_022888.2	89	114	118	175	171	206	130	147	165	75	84	98	101	147	103	130	208	133	129	128	133	163	175	131	81	131	140	146	116	152	148	143	151	103	106
Endogenous	Foxp3	NM_054039.1	33	25	31	62	78	107	49	74	69	32	32	33	45	75	54	48	101	77	71	60	66	99	79	42	28	51	53	52	52	60	48	49	43	59	45
Endogenous	Frmpd4	NM_001033330.2	1	1	1	1	1	4	1	1	2	1	2	2	4	1	3	1	3	3	3	6	2	5	4	1	1	4	4	4	1	1	2	2	1	2	1
Endogenous	Fyn	NM_008054.2	982	1106	1216	1737	1695	2241	1151	1422	1449	1290	1319	1113	929	1659	1094	1181	1834	1616	1715	1586	1528	1592	1786	1026	710	1144	1090	1100	892	1153	1162	1072	1198	886	808
Endogenous	Gata3	NM_008091.3	180	201	220	372	303	446	206	244	288	215	215	271	211	272	186	189	371	275	312	267	288	259	320	180	135	189	248	255	188	182	188	176	203	181	178
Endogenous	Gfi1	NM_010278.2	10	10	15	26	24	21	14	16	25	32	22	29	18	39	27	18	26	25	27	18	22	35	32	22	11	27	18	18	17	15	25	20	27	19	11
Endogenous	Gm10499	XM_003086920.1	2	7	7	8	7	13	6	14	7	8	12	9	37	69	53	54	82	89	82	102	73	73	60	40	42	40	48	54	36	42	47	23	49	50	36
Endogenous	Gp1bb	NM_010327.2	152	107	214	143	54	213	116	151	151	114	204	45	78	121	109	62	135	103	94	149	120	94	68	134	46	71	89	77	93	123	110	63	25	70	61
Endogenous	Gpi1	NM_008155.3	14	19	11	28	18	29	12	16	14	14	20	13	19	18	28	31	28	26	25	20	16	19	28	17	6	26	17	16	17	22	17	20	23	19	17
Endogenous	Gpr183	NM_183031.2	181	217	202	407	419	446	262	290	298	133	218	223	253	432	346	274	411	370	370	391	330	369	397	284	211	313	248	354	260	330	263	272	340	386	269
Endogenous	Gpr44	NM_009962.2	1	3	4	5	8	3	4	4	7	4	9	4	3	12	7	11	7	7	12	10	7	6	11	4	5	9	8	8	6	8	5	10	15	11	7
Endogenous	Gzma	NM_010370.2	1778	1888	2353	2780	2120	2892	2510	2701	2745	7335	5904	6055	1823	2466	1676	2073	2324	3308	3923	2814	5089	3978	4808	2102	1657	2109	1541	1947	1289	2493	3123	2851	3306	1530	1909
Endogenous	Gzmb	NM_013542.2	123	134	186	191	143	208	177	180	173	350	307	299	98	148	100	143	144	197	206	168	286	242	267	112	97	141	105	116	75	158	197	162	198	107	134
Endogenous	H2-Aa	NM_010378.2	8109	8958	6305	16173	20138	17832	13115	14153	17075	5759	9664	8004	9026	18943	13093	11304	12302	17376	17226	19279	13417	19191	14927	8286	6227	8615	7730	13042	8652	12288	8581	7981	11439	15816	9946
Endogenous	H2-Ab1	NM_207105.2	4679	5163	3734	8666	10864	9719	7141	7647	9639	3190	5152	4649	5040	10099	7127	6601	7011	9506	9065	10533	7559	10226	8162	4344	3311	4581	4161	7142	4745	6637	4543	4438	6128	8488	5313
Endogenous	H2-DMa	NM_010386.3	714	798	628	1376	1677	1553	1051	1247	1441	566	880	788	722	1514	1043	1155	1193	1557	1472	1665	1170	1563	1346	690	452	761	645	1027	740	951	796	677	960	1170	743
Endogenous	H2-DMb2	NM_010388.4	1805	2063	1514	3512	4298	3960	2862	3008	3647	1231	2063	1783	2091	4024	2980	2582	2895	3861	3815	4320	2959	4151	3296	1724	1360	1868	1711	2743	1968	2450	1722	1642	2480	3395	2003
Endogenous	H2-Ea-ps	NM_010381.2	1	1	2	6	4	2	2	2	3	1	1	1	1	4	5	3	3	3	5	1	6	3	4	4	2	3	1	8	2	1	2	1	1	4	3
Endogenous	H2-Eb1	NM_010382.2	1413	1589	1235	2660	3699	3155	2283	2309	3192	1002	1745	1699	1711	3753	2630	2450	2466	3164	3072	3404	2780	3505	3201	1752	1381	2068	1820	3079	1902	2851	1934	1892	2892	3642	2273
Endogenous	H2-K1	NM_001001892.2	3043	3438	2983	5263	6029	6436	4074	4439	5374	2996	4090	3518	2816	6301	3953	4300	6077	6047	6619	6335	5842	6455	6604	3478	2647	4033	3877	5414	3283	4609	4333	3941	5204	4243	3806
Endogenous	H2-Ob	NM_010389.3	915	1105	857	1899	2291	2015	1420	1555	1946	609	1089	993	1244	2375	1727	1341	1621	1965	2030	2302	1775	2186	1870	936	781	1159	956	1463	1029	1451	994	1013	1410	1847	1197
Endogenous	H2-Q10	NM_010391.4	18	98	62	45	90	69	46	42	54	69	53	32	17	132	56	38	59	43	49	43	59	53	44	31	30	70	62	46	47	66	23	38	84	23	43
Endogenous	H60a	NM_010400.2	1	1	4	1	1	5	3	5	2	1	2	2	1	7	2	2	3	6	7	8	2	2	7	1	3	3	5	1	1	4	4	1	2	3	2
Endogenous	Hamp	NM_032541.1	1	3	4	5	3	3	4	3	3	3	2	3	1	1	3	5	5	2	1	4	1	1	5	2	5	2	2	3	2	3	1	4	4	1	1
Endogenous	Hc	NM_010406.1	4	2	3	4	3	2	6	1	4	2	3	2	7	6	5	6	3	8	3	8	7	10	4	5	5	5	4	3	6	2	7	4	10	7	5
Endogenous	Hcst	NM_011827.3	109	196	165	235	238	297	167	200	183	198	210	169	153	221	150	155	263	163	175	199	232	231	282	182	140	238	192	229	131	201	238	243	279	188	171
Endogenous	Hfe	NM_010424.4	104	56	60	145	143	152	96	125	126	96	227	87	71	81	68	154	107	147	157	161	123	260	101	89	48	49	28	73	60	114	135	71	56	78	63
Endogenous	Hif1a	NM_010431.1	124	138	125	212	261	253	173	182	213	138	167	145	141	236	153	165	248	236	231	292	247	252	215	146	86	140	137	161	119	194	136	130	174	139	130
Endogenous	Hlx	NM_008250.2	9	13	14	28	20	25	18	26	21	17	27	20	14	26	18	30	18	25	26	31	26	22	30	18	8	13	15	23	17	40	34	20	18	19	16
Endogenous	Icam1	NM_010493.2	71	97	83	112	133	151	98	106	117	119	96	85	80	115	104	127	147	178	164	194	155	166	171	78	77	89	69	87	65	118	108	105	115	96	66
Endogenous	Icam2	NM_010494.1	314	397	293	574	603	657	489	525	545	301	384	359	373	675	502	423	573	640	647	649	514	661	601	375	274	367	385	433	343	429	342	345	436	462	312
Endogenous	Icam4	NM_023892.2	6	9	11	10	13	24	9	6	20	18	13	10	9	28	15	9	12	17	16	21	14	10	21	6	9	16	15	20	11	15	11	11	17	14	11
Endogenous	Icam5	NM_008319.2	5	4	4	1	4	6	1	4	6	1	3	3	5	10	3	4	4	3	7	5	6	3	8	4	1	4	3	4	4	10	2	1	6	4	4
Endogenous	Icos	NM_017480.1	119	195	190	361	285	361	175	273	256	179	173	182	141	291	183	155	301	271	287	246	231	254	235	165	99	182	210	182	155	188	214	194	173	147	138
Endogenous	Icosl	NM_015790.3	186	212	163	376	464	450	329	376	461	161	261	217	289	636	486	343	361	531	530	643	468	621	492	268	216	317	260	342	271	378	257	232	427	424	324
Endogenous	Ifi204	NM_008329.2	67	75	70	77	102	85	115	174	167	103	184	102	60	91	69	189	128	211	228	253	152	187	110	67	29	36	45	55	47	180	120	78	82	67	51
Endogenous	Ifi35	NM_027320.4	227	245	228	450	459	458	303	346	393	287	303	286	255	401	310	330	477	510	568	544	343	433	453	235	184	237	276	325	249	327	270	216	296	284	212
Endogenous	Ifih1	NM_027835.2	84	107	88	166	174	164	117	171	198	140	158	117	93	142	86	152	158	197	189	226	147	203	141	87	62	80	92	97	84	146	118	104	134	83	80
Endogenous	Ifit2	NM_008332.2	137	142	200	239	183	267	158	211	189	150	213	119	128	202	172	143	214	218	248	224	160	210	213	119	75	116	123	113	138	170	138	110	135	106	92
Endogenous	Ifitm1	NM_001112715.1	149	178	219	304	188	299	114	156	162	233	290	258	403	410	218	182	291	186	190	226	313	218	336	430	142	262	516	650	454	697	195	191	479	300	211
Endogenous	Ifna1	NM_010502.2	3	5	2	2	4	9	4	5	8	6	8	1	10	11	6	6	6	10	4	9	9	3	4	4	3	8	3	4	5	11	6	2	8	11	2
Endogenous	Ifna2	NM_010503.2	4	2	1	2	1	1	2	2	2	2	1	1	4	9	6	2	2	3	5	6	2	4	4	1	3	4	1	1	6	2	3	1	2	4	2
Endogenous	Ifnar1	NM_010508.1	452	525	497	817	874	986	648	735	833	437	504	476	487	881	546	616	886	875	866	811	745	839	846	502	377	538	546	618	473	629	515	561	636	634	473
Endogenous	Ifnar2	NM_001110498.1	233	283	213	347	366	450	295	364	375	233	350	265	220	411	281	307	383	404	434	439	370	473	370	239	197	267	256	314	236	326	305	220	306	261	261
Endogenous	Ifnb1	NM_010510.1	2	1	1	4	5	3	3	1	2	1	3	2	1	3	5	2	5	6	3	5	4	4	6	4	3	2	4	3	2	1	1	2	5	2	3
Endogenous	Ifng	NM_008337.1	16	33	19	34	24	49	26	26	37	49	46	33	29	39	22	29	30	42	43	33	43	32	41	17	9	25	20	20	12	24	21	17	33	21	19
Endogenous	Ifngr1	NM_010511.2	881	1072	1031	1641	1601	1888	1281	1475	1454	1299	1666	1236	912	1552	1094	1317	1758	1622	1833	1816	1734	1875	1580	990	678	1028	984	1114	859	1328	1260	1140	1149	1032	908
Endogenous	Ifngr2	NM_008338.3	185	185	217	280	384	386	270	296	379	164	281	210	220	349	280	339	323	397	374	439	323	382	317	218	153	171	236	307	232	375	250	225	278	306	211
Endogenous	Igf2r	NM_010515.1	47	54	54	79	82	113	61	74	77	58	57	58	59	107	64	54	104	106	90	98	86	77	109	58	53	66	67	76	74	76	66	59	80	51	52
Endogenous	Ikbkap	NM_026079.3	97	116	85	160	142	186	122	122	167	74	107	99	107	173	120	113	171	164	130	160	135	177	166	89	80	104	99	95	88	112	90	124	131	131	80
Endogenous	Ikbkb	NM_010546.2	314	347	274	544	561	656	432	481	537	229	350	313	336	521	450	386	539	572	601	583	512	549	527	274	231	327	312	405	291	388	310	299	333	397	297
Endogenous	Ikbke	NM_019777.3	464	495	614	812	762	1002	606	698	676	379	452	428	485	716	531	563	1022	808	805	718	655	726	749	515	401	522	520	527	447	520	511	529	522	477	365
Endogenous	Ikbkg	NM_178590.2	72	79	84	96	133	146	90	101	113	88	95	69	64	138	110	82	135	138	121	119	93	135	109	92	56	98	74	111	79	104	82	86	104	103	62
Endogenous	Ikzf1	NM_001025597.1	427	491	532	840	759	952	579	604	681	527	540	488	449	673	544	632	829	770	811	793	716	813	826	474	334	467	464	560	411	556	461	476	528	478	377
Endogenous	Ikzf2	NM_011770.4	127	148	142	246	249	265	176	195	202	139	149	137	137	219	146	186	251	204	213	196	202	200	213	149	105	159	139	213	135	154	128	174	170	150	121
Endogenous	Ikzf3	NM_011771.1	614	751	741	1289	1349	1424	937	1015	1251	619	861	834	870	1476	1069	1025	1173	1298	1305	1360	1222	1419	1319	739	625	888	732	930	712	1007	763	709	1090	1157	733
Endogenous	Ikzf4	NM_011772.2	24	20	33	46	46	55	31	28	33	25	26	32	21	42	38	31	51	33	35	32	37	26	43	26	25	26	36	36	32	23	24	32	36	28	23
Endogenous	Il10	NM_010548.1	2	2	3	5	3	3	4	1	5	1	2	3	2	1	2	1	2	3	9	6	3	4	4	4	1	4	6	3	4	4	4	3	1	2	2
Endogenous	Il10ra	NM_008348.2	348	400	307	520	549	628	543	618	630	395	569	381	318	698	436	518	597	678	682	669	611	717	581	380	266	403	353	463	368	561	469	418	476	540	368
Endogenous	Il10rb	NM_008349.5	378	425	376	666	681	792	535	644	678	424	515	453	450	845	561	505	664	745	692	765	696	769	613	464	330	456	460	586	447	576	471	439	494	574	388
Endogenous	Il11ra1	NM_010549.3	12	18	18	13	19	15	10	13	15	8	13	10	13	21	24	9	26	24	17	15	16	13	27	19	9	17	13	10	12	9	10	11	26	18	16
Endogenous	Il12a	NM_008351.1	17	34	19	49	52	69	42	39	66	29	34	34	23	67	55	51	34	70	74	90	55	67	39	35	22	29	23	38	23	32	33	20	47	47	24
Endogenous	Il12b	NM_008352.1	3	5	1	7	7	6	1	7	5	2	5	2	2	9	4	3	11	11	3	14	8	4	7	6	8	8	8	5	5	4	4	7	11	11	7
Endogenous	Il12rb1	NM_008353.2	8	15	17	28	29	28	25	23	24	29	24	21	12	35	19	21	39	32	35	31	30	30	30	24	14	24	20	26	8	25	35	25	25	11	19
Endogenous	Il12rb2	NM_008354.3	65	56	79	76	62	95	73	79	91	125	142	118	50	76	59	64	77	100	119	96	134	106	119	67	54	84	52	55	58	79	90	95	67	50	51
Endogenous	Il13	NM_008355.2	11	14	10	13	11	12	14	7	14	11	12	10	6	17	14	7	11	17	16	13	13	17	13	16	8	11	11	14	12	23	14	15	13	14	17
Endogenous	Il13ra1	NM_133990.4	70	84	62	82	112	104	89	111	102	48	143	81	48	105	74	119	93	148	164	151	102	145	77	46	27	52	39	60	45	118	90	72	63	52	54
Endogenous	Il15	NM_008357.2	7	13	10	7	10	13	9	13	15	12	20	10	12	10	13	15	15	20	18	20	13	12	13	9	11	3	4	8	12	17	20	10	12	15	8
Endogenous	Il15ra	NM_008358.2	8	6	9	11	11	18	4	12	20	12	14	11	11	23	9	14	15	16	19	19	12	17	22	10	10	17	8	9	6	13	15	6	13	4	10
Endogenous	Il16	NM_010551.3	950	1058	1039	1537	1646	1939	1387	1535	1644	850	1085	965	1097	2045	1405	1246	1743	1697	1758	1814	1543	1869	1795	1211	875	1326	1234	1651	1158	1589	1275	1205	1511	1651	1220
Endogenous	Il17a	NM_010552.3	2	2	4	11	9	5	7	5	6	6	8	8	11	13	5	3	9	8	13	9	16	8	10	7	10	9	6	8	10	11	12	6	7	2	7
Endogenous	Il17b	NM_019508.1	3	1	3	8	2	3	1	3	7	3	6	3	2	3	6	5	10	5	4	6	7	3	5	4	2	5	2	6	4	1	5	5	6	3	2
Endogenous	Il17f	NM_145856.2	6	10	3	7	14	12	5	10	12	10	5	8	8	15	5	7	9	12	9	5	5	8	12	5	7	10	3	10	7	3	10	7	11	10	5
Endogenous	Il17ra	NM_008359.1	941	1020	860	1485	1498	1789	1202	1283	1386	852	1173	979	896	1564	1090	1283	1625	1632	1639	1671	1390	1708	1483	923	715	981	989	1170	868	1285	1047	955	1095	1143	844
Endogenous	Il17rb	NM_019583.3	8	20	18	17	10	26	10	13	14	12	17	9	10	15	18	14	22	12	14	14	12	16	17	20	12	15	22	13	20	22	14	15	17	16	5
Endogenous	Il17re	NM_001034029.1	5	7	3	8	6	10	7	2	2	5	4	3	9	9	6	6	6	11	11	9	11	10	6	1	6	4	7	9	3	9	10	6	3	5	7
Endogenous	Il18	NM_008360.1	25	29	16	35	48	48	21	45	52	26	32	36	27	45	35	46	39	42	58	54	39	41	47	25	18	23	18	15	17	46	20	22	28	21	21
Endogenous	Il18r1	NM_001161842.1	358	646	509	661	586	948	471	546	552	681	535	503	385	736	443	372	621	514	559	561	605	584	596	453	251	555	522	479	362	490	447	487	630	339	320
Endogenous	Il18rap	NM_010553.2	96	225	192	202	158	269	199	178	215	340	285	254	123	284	135	141	170	267	265	201	383	243	384	133	122	255	175	188	111	244	230	234	291	130	181
Endogenous	Il19	NM_001009940.1	2	3	2	7	1	2	1	1	4	2	4	3	2	4	2	3	4	3	5	3	4	2	4	5	3	2	6	3	1	3	3	1	5	1	3
Endogenous	Il1a	NM_010554.4	6	10	17	9	7	15	6	13	4	9	12	11	25	27	7	18	17	11	14	13	29	5	23	19	6	12	43	43	28	36	9	11	21	17	6
Endogenous	Il1b	NM_008361.3	7	10	6	15	66	14	18	19	32	19	36	20	13	16	9	29	15	21	29	36	31	30	18	19	7	21	23	29	25	278	29	38	15	26	18
Endogenous	Il1r1	NM_001123382.1	8	12	5	15	11	17	6	4	6	5	9	12	12	20	11	9	9	15	6	9	2	13	18	1	2	7	11	8	6	10	21	10	3	7	7
Endogenous	Il1r2	NM_010555.4	7	17	17	17	14	23	10	7	5	19	31	17	37	31	18	23	16	8	11	8	21	14	29	42	6	14	57	49	29	81	17	25	32	15	24
Endogenous	Il1rap	NM_134103.2	30	41	23	58	77	69	51	57	57	42	47	33	41	74	47	56	59	58	82	71	66	75	61	37	34	43	42	34	41	68	36	31	34	40	48
Endogenous	Il1rl1	NM_001025602.2	25	24	32	65	72	66	38	54	57	54	56	49	31	40	35	85	80	77	70	100	38	63	60	40	26	30	45	59	31	69	51	44	57	50	39
Endogenous	Il1rl2	NM_133193.3	17	17	12	24	26	33	14	21	22	8	19	22	26	22	21	18	28	20	19	29	21	24	24	21	12	20	23	15	17	28	28	23	21	18	17
Endogenous	Il1rn	NM_031167.5	10	19	15	22	23	24	11	19	24	14	29	17	24	28	20	26	36	24	33	29	26	31	14	19	16	8	59	30	18	143	18	21	35	19	10
Endogenous	Il2	NM_008366.2	6	11	10	19	10	17	6	8	12	8	12	8	14	11	10	12	11	18	16	20	16	17	12	10	5	6	8	6	6	8	16	10	10	10	10
Endogenous	Il20	NM_021380.1	1	7	5	6	6	3	3	5	5	2	3	7	4	8	3	3	8	4	7	5	5	11	5	4	8	9	6	5	5	3	5	2	5	9	5
Endogenous	Il21	NM_021782.2	1	3	4	6	4	9	6	3	5	1	2	2	1	4	5	5	7	8	6	9	5	4	4	1	4	3	5	5	2	5	6	2	3	2	4
Endogenous	Il21r	NM_021887.1	94	127	99	280	309	409	200	231	279	123	135	142	171	425	262	232	324	351	389	365	330	308	335	147	103	197	146	235	137	214	155	156	258	209	151
Endogenous	Il22	NM_016971.1	1	1	2	2	2	2	1	1	3	2	1	1	1	3	1	2	1	2	4	2	1	2	4	1	1	1	3	1	1	5	3	2	1	1	1
Endogenous	Il22ra2	NM_178258.5	3	3	6	5	4	5	4	2	1	2	5	4	5	6	5	6	10	8	9	3	10	18	5	5	5	6	7	7	5	7	7	6	8	3	3
Endogenous	Il23a	NM_031252.1	1	2	1	3	2	2	1	1	3	1	5	1	7	2	6	1	2	4	3	3	5	1	6	4	2	1	11	4	2	5	3	1	5	3	1
Endogenous	Il23r	NM_144548.1	5	12	10	12	9	15	9	13	16	13	2	11	9	11	11	10	9	13	16	10	18	15	12	9	8	8	12	8	12	20	27	10	10	6	7
Endogenous	Il25	NM_080729.2	1	2	2	2	2	2	2	1	6	3	3	2	2	3	5	8	4	5	8	8	5	4	2	7	3	4	6	2	4	5	4	4	3	5	3
Endogenous	Il27	NM_145636.1	8	14	9	13	10	9	8	10	19	8	24	13	8	16	11	25	14	27	26	20	13	24	16	4	11	11	8	12	14	21	20	13	15	10	8
Endogenous	Il27ra	NM_016671.3	443	560	502	799	807	918	584	695	724	408	511	415	528	828	618	573	998	765	796	794	673	771	773	449	442	619	539	587	446	632	543	539	625	542	448
Endogenous	Il28a	NM_001024673.2	1	4	1	1	2	3	1	1	1	1	2	1	2	2	1	4	2	1	2	1	1	5	2	1	2	1	1	4	2	2	3	1	3	5	1
Endogenous	Il2ra	NM_008367.2	36	47	57	145	107	144	72	105	93	51	60	49	51	103	83	95	128	115	124	104	93	111	106	65	48	55	64	69	50	60	67	63	78	79	43
Endogenous	Il2rb	NM_008368.3	947	1152	1342	1769	1549	2224	1431	1472	1539	2166	1615	1744	1056	1596	1067	1356	2060	1715	1788	1505	1907	1641	2012	1186	832	1279	1124	1327	950	1369	1384	1202	1450	847	955
Endogenous	Il2rg	NM_013563.3	448	599	508	855	856	1085	671	760	865	554	667	584	536	1015	708	698	1018	1006	996	1009	919	962	993	582	485	748	655	833	593	782	695	668	830	756	587
Endogenous	Il3	NM_010556.4	2	2	2	4	2	9	3	4	5	1	3	1	4	6	6	5	7	8	6	4	7	3	6	3	2	4	4	3	3	7	6	1	3	7	5
Endogenous	Il33	NM_133775.1	1	8	2	2	8	1	1	5	5	3	3	5	2	11	9	6	4	5	10	14	5	8	5	5	5	5	12	8	3	6	8	4	3	7	3
Endogenous	Il4	NM_021283.1	6	8	5	8	20	11	8	7	9	8	17	16	8	16	8	25	29	13	29	18	13	18	15	9	7	7	15	15	7	14	15	12	13	6	11
Endogenous	Il4ra	NM_001008700.3	743	794	684	1393	1590	1635	1048	1181	1325	601	750	720	752	1392	1009	1079	1445	1520	1491	1600	1181	1392	1343	731	570	805	775	970	749	1036	768	781	973	1067	758
Endogenous	Il5	NM_010558.1	2	3	1	2	4	5	2	3	1	1	1	2	4	1	1	3	6	1	2	3	1	4	2	3	1	2	3	2	2	4	3	3	3	1	1
Endogenous	Il6	NM_031168.1	6	7	4	11	9	9	7	4	8	6	12	4	5	21	4	7	13	14	7	12	10	13	15	8	7	13	5	5	8	23	6	2	10	3	8
Endogenous	Il6ra	NM_010559.2	344	432	425	657	736	800	493	569	650	352	476	446	413	639	507	522	804	748	695	755	628	697	709	425	353	432	419	444	393	527	476	439	486	432	365
Endogenous	Il6st	NM_010560.2	158	170	142	210	268	282	201	247	217	93	153	134	152	218	163	171	300	233	235	197	164	240	258	155	105	165	160	175	124	186	170	187	160	147	147
Endogenous	Il7	NM_008371.2	4	1	4	4	3	5	3	2	2	2	7	3	4	9	4	5	6	6	6	7	4	7	7	1	1	7	3	4	1	6	2	2	6	7	3
Endogenous	Il7r	NM_008372.3	984	1306	1251	1619	1388	2074	1290	1317	1262	810	1071	896	1038	1753	1182	1034	2208	1442	1488	1263	1191	1549	1594	1265	815	1383	1508	1328	1223	1224	1103	1299	1302	1121	1105
Endogenous	Il9	NM_008373.1	3	2	4	10	4	1	9	6	2	2	8	2	4	6	12	4	10	9	2	6	8	4	3	7	5	1	6	5	12	7	4	1	9	5	3
Endogenous	Ilf3	NM_010561.2	45	67	65	88	112	141	69	81	99	62	73	76	67	118	92	80	103	119	129	122	99	106	99	60	53	62	63	72	63	90	78	54	78	99	74
Endogenous	Irak1	NM_008363.2	254	316	260	403	432	525	350	364	402	253	306	241	292	469	344	313	466	459	422	447	407	502	429	302	217	303	341	405	273	354	308	288	351	369	285
Endogenous	Irak2	NM_001113553.1	235	262	239	415	470	541	336	359	454	194	312	258	277	499	368	333	376	439	457	485	373	526	402	277	216	275	266	324	246	327	257	275	339	391	264
Endogenous	Irak3	NM_028679.3	124	124	96	195	220	185	159	161	215	70	146	102	123	213	174	150	190	215	215	211	193	220	177	123	70	108	88	169	107	179	104	106	112	190	107
Endogenous	Irak4	NM_029926.5	258	259	240	376	401	475	321	382	383	267	334	276	236	392	291	331	465	458	476	493	406	472	427	219	179	237	286	273	217	352	261	266	309	295	223
Endogenous	Irf1	NM_008390.1	514	583	527	852	903	1008	755	850	981	649	886	743	549	944	647	826	1108	1353	1528	1334	1058	1099	1178	605	383	602	678	784	558	883	672	669	971	650	583
Endogenous	Irf3	NM_016849.3	5	16	11	14	17	10	11	9	13	8	16	9	11	22	17	12	17	16	23	26	18	23	18	19	17	21	19	16	20	23	14	17	21	21	11
Endogenous	Irf4	NM_013674.1	97	117	94	191	270	222	161	169	207	109	125	128	133	218	186	183	175	230	204	276	186	218	226	141	88	137	110	186	116	169	147	125	162	246	134
Endogenous	Irf5	NM_012057.3	370	363	288	559	697	657	469	595	679	296	591	395	346	680	515	584	520	703	745	766	595	782	557	343	275	326	307	408	323	539	464	358	470	527	360
Endogenous	Irf7	NM_016850.2	154	170	251	257	368	209	193	286	356	208	303	244	197	418	343	370	361	397	386	418	318	423	262	347	199	213	299	477	282	346	381	326	362	208	247
Endogenous	Irf8	NM_008320.3	303	300	255	502	597	597	399	444	548	391	507	448	300	567	426	452	415	597	699	635	569	677	593	320	245	279	278	390	302	439	348	278	421	398	300
Endogenous	Irgm1	NM_008326.1	272	363	311	496	536	529	519	573	694	395	513	438	345	593	440	538	721	953	1092	918	642	792	695	367	275	368	320	454	346	530	492	372	585	395	321
Endogenous	Itga2b	NM_010575.2	615	468	998	676	282	1061	535	703	682	438	908	182	373	570	518	327	546	428	497	560	430	406	378	750	214	337	325	335	507	608	476	264	147	350	262
Endogenous	Itga4	NM_010576.3	753	1080	899	1429	1490	1771	967	1109	1220	1146	1204	1141	1053	1687	1168	1237	1561	1586	1629	1717	1622	1609	1591	920	635	1132	906	946	800	1138	1122	994	1208	895	751
Endogenous	Itga5	NM_010577.3	11	11	11	15	18	21	10	11	20	12	20	12	11	11	16	27	15	18	21	25	15	24	16	15	10	16	17	11	10	13	17	14	9	18	4
Endogenous	Itga6	NM_008397.3	1146	927	1916	1568	993	2230	1170	1433	1409	907	1603	482	895	1333	1006	720	1420	1055	1134	1219	961	1051	997	1235	560	836	866	858	990	1175	1003	784	535	824	642
Endogenous	Itgal	NM_008400.2	1431	1701	1645	2310	1982	2797	1811	2109	2125	1972	2488	1694	1204	2028	1488	1871	2189	2302	2443	2323	2361	2540	2265	1446	872	1375	1255	1508	1136	1791	1647	1432	1572	1269	1165
Endogenous	Itgam	NM_001082960.1	272	227	262	354	373	383	288	342	380	462	582	475	250	322	271	452	401	449	478	443	567	504	472	278	170	207	293	354	264	507	350	346	314	247	239
Endogenous	Itgax	NM_021334.2	132	138	136	255	207	261	188	177	224	297	356	302	105	178	95	148	165	240	202	222	294	266	281	117	97	129	120	165	117	167	191	175	136	123	90
Endogenous	Itgb1	NM_010578.1	1257	1465	1959	2337	1760	3109	1570	2101	2107	2224	2657	1516	1125	1979	1260	1511	1852	2049	2210	2290	2009	2094	1820	1453	779	1305	1242	1278	1167	1711	1512	1396	1417	1065	1011
Endogenous	Itgb2	NM_008404.4	1033	1179	1321	1491	1413	1886	1338	1435	1566	1600	1891	1502	960	1680	1027	1439	1717	1609	1784	1711	1895	1946	1883	1181	794	1177	1131	1307	1053	1626	1431	1461	1525	1084	1061
Endogenous	Itln1	NM_010584.3	1	4	3	1	3	2	3	1	5	4	3	5	5	4	1	4	3	5	5	6	5	3	3	4	2	5	4	8	3	3	3	2	3	3	5
Endogenous	Jak1	NM_146145.2	2290	2529	2625	4162	4136	4950	3262	3361	3744	2631	2843	2458	2245	3598	2663	2536	4091	3616	3934	3901	3374	3860	3754	2414	1704	2428	2511	2858	2235	2670	2423	2397	2766	2461	2050
Endogenous	Jak2	NM_001048177.1	507	596	572	953	896	1079	708	793	810	502	704	528	496	850	639	608	873	854	911	953	722	865	770	492	343	503	525	621	495	638	554	530	566	609	431
Endogenous	Jak3	NM_010589.5	184	236	184	293	305	372	274	276	308	214	223	173	190	336	265	294	441	356	329	323	334	364	387	216	161	252	214	268	237	302	241	275	285	291	200
Endogenous	Kir3dl1	NM_177749.3	4	8	3	6	5	2	1	4	6	4	3	1	6	6	7	6	3	11	1	5	4	6	9	5	2	4	2	3	3	8	5	3	7	5	3
Endogenous	Kir3dl2	NM_177748.2	3	3	3	2	3	5	7	2	4	1	3	2	5	12	7	4	5	2	4	8	1	6	3	5	4	2	4	5	4	5	6	1	4	1	1
Endogenous	Kit	NM_001122733.1	2	1	2	2	4	6	4	3	4	2	1	5	7	3	6	5	7	6	1	4	3	6	3	4	4	4	2	3	1	2	4	4	2	4	2
Endogenous	Klra1	NM_016659.3	1	2	1	2	3	3	1	3	2	1	3	1	3	3	2	3	3	5	3	8	6	4	1	3	4	1	1	1	3	3	3	5	5	3	1
Endogenous	Klra21	NM_053151.1	1	1	2	1	5	2	3	1	4	5	3	5	1	3	6	2	6	4	7	1	2	2	6	1	2	1	1	3	4	4	6	2	3	3	1
Endogenous	Klra4	NM_010649.3	60	34	64	70	57	81	62	62	62	102	80	93	67	60	38	49	57	48	58	43	75	54	69	52	42	53	37	57	35	46	75	48	37	39	26
Endogenous	Klra5	NM_008463.2	3	3	13	16	11	13	5	5	12	23	16	18	3	14	8	4	14	8	15	14	17	13	18	10	7	8	11	8	6	14	17	15	5	5	5
Endogenous	Klra6	NM_008464.2	26	13	17	26	29	37	19	27	26	36	13	35	23	40	17	16	33	27	33	33	39	30	30	21	20	22	25	38	13	27	22	42	26	23	15
Endogenous	Klra7	NM_001110323.1	129	97	155	183	176	235	136	196	182	347	302	409	167	161	111	149	210	186	210	162	266	234	300	144	104	130	126	130	85	170	188	180	129	100	101
Endogenous	Klra8	NM_010650.3	856	629	888	1118	798	1170	801	943	916	1740	1392	1465	742	809	563	604	748	905	1009	734	1373	1081	1404	750	510	710	619	742	446	713	898	791	684	517	616
Endogenous	Klrb1	NM_001099918.1	8	10	10	18	11	17	8	5	17	21	18	14	11	15	13	8	7	12	12	11	22	13	16	5	6	18	10	7	6	7	14	13	7	14	8
Endogenous	Klrc1	NM_001136068.1	166	514	365	399	334	536	348	374	388	808	521	501	171	597	258	195	256	313	392	298	626	479	531	234	154	418	296	358	213	265	263	259	719	198	242
Endogenous	Klrc2	NM_001098669.1	11	5	11	16	14	14	9	10	14	17	19	26	18	37	21	17	20	22	35	32	33	27	33	11	13	18	21	19	14	17	27	16	25	19	23
Endogenous	Klrc3	NM_021378.1	5	6	5	2	5	8	8	2	8	9	8	6	6	8	6	3	7	4	11	9	9	9	13	4	9	2	5	1	8	8	3	6	9	6	3
Endogenous	Klrd1	NM_010654.2	720	952	949	1354	1263	1658	947	1148	1139	1954	1528	1498	827	1432	858	863	1294	1320	1403	1201	1707	1472	1636	942	693	1041	885	880	627	948	1037	953	1169	641	728
Endogenous	Klrk1	NM_001083322.1	405	468	561	689	534	787	528	659	624	1070	865	792	376	690	431	380	465	561	627	501	801	659	761	470	357	529	391	490	354	487	510	489	684	369	442
Endogenous	Lair1	NM_001113474.1	34	41	37	81	66	76	53	58	67	65	95	52	40	49	36	71	51	83	97	90	71	91	63	35	30	36	39	37	32	43	46	45	42	35	23
Endogenous	Lck	NM_010693.2	1798	2175	2031	3072	2960	3675	2307	2603	2612	1855	1829	1785	1604	2700	1870	1831	3311	2681	2897	2462	2390	2810	2817	1587	1265	1896	1926	2265	1597	1946	1814	1993	2061	1570	1480
Endogenous	Lcp2	NM_010696.3	124	159	176	174	201	213	145	180	171	144	137	126	142	217	175	199	246	218	214	189	199	210	206	142	113	163	166	155	140	154	163	171	169	147	115
Endogenous	Lef1	NM_010703.3	866	879	973	1365	1389	1697	1029	1107	1159	630	690	711	854	1200	896	950	1856	1231	1252	1169	1048	1208	1488	968	833	962	1118	1153	889	1066	963	1036	947	903	720
Endogenous	Lif	NM_008501.2	5	5	5	7	2	9	4	10	11	5	7	5	4	7	11	10	6	9	15	8	13	9	5	7	4	4	5	8	4	11	6	5	3	8	5
Endogenous	Lilra5	NM_001081239.2	19	10	10	19	17	16	23	21	20	16	40	12	15	20	8	21	19	39	40	46	25	38	24	14	9	12	8	14	16	14	32	25	17	14	8
Endogenous	Lilra6	NM_011090.2	7	11	6	15	14	4	8	9	13	5	10	11	9	19	18	16	13	13	19	13	15	11	9	6	5	5	2	4	5	13	9	10	13	8	9
Endogenous	Lilrb3	NM_011095.2	130	110	84	174	223	194	156	212	231	129	207	167	113	242	162	249	204	248	289	325	245	277	197	124	86	112	92	123	102	289	156	136	152	152	110
Endogenous	Lilrb4	NM_013532.2	131	158	85	209	260	206	155	216	242	166	260	179	86	243	151	360	203	357	365	429	241	281	205	82	48	108	120	93	73	383	195	184	155	112	103
Endogenous	Litaf	NM_019980.1	209	186	329	239	148	406	235	250	254	168	349	104	115	232	152	142	201	165	179	221	162	185	145	228	86	123	136	162	152	253	173	139	92	135	112
Endogenous	Lta	NM_010735.1	58	72	45	101	105	122	65	75	97	44	56	50	52	101	78	63	88	86	96	93	78	105	92	56	48	63	65	82	53	69	55	66	72	90	55
Endogenous	Ltb	NM_008518.2	1558	1695	1460	2732	3101	3267	2174	2411	2625	1194	1610	1457	1637	3006	2231	1843	2949	2898	3029	3212	2325	2982	2610	1719	1344	1794	1753	2327	1675	2043	1663	1661	2211	2335	1685
Endogenous	Ltb4r1	NM_008519.2	24	21	15	27	26	14	18	34	27	19	31	24	12	21	16	39	38	32	40	33	28	38	31	17	8	18	17	24	18	43	34	22	23	25	13
Endogenous	Ltb4r2	NM_020490.2	5	10	4	4	1	5	2	3	5	6	6	3	3	12	7	7	10	8	12	7	13	9	5	4	4	8	7	9	3	5	4	4	6	4	5
Endogenous	Ltbr	NM_010736.3	31	26	26	38	39	36	45	48	44	27	58	21	9	30	28	52	35	66	47	57	45	43	39	24	9	20	22	15	7	50	42	24	24	24	19
Endogenous	Ltf	NM_008522.3	6	16	9	17	9	7	8	5	9	9	14	17	25	27	12	19	15	9	12	18	25	18	26	24	15	19	39	62	44	38	17	9	36	17	12
Endogenous	Ly86	NM_010745.2	439	458	362	822	999	943	664	811	957	347	613	491	473	1032	694	713	712	1103	991	1184	728	1072	769	440	312	434	375	624	428	713	448	378	672	688	485
Endogenous	Ly96	NM_016923.1	21	30	25	41	37	39	30	51	46	38	30	48	30	40	34	49	53	56	50	51	42	58	38	36	20	23	28	26	23	36	31	18	44	26	27
Endogenous	Maf	NM_001025577.2	14	24	14	42	34	48	27	40	31	30	24	23	18	38	18	26	27	18	24	27	36	36	32	17	12	22	24	18	13	35	20	20	17	13	14
Endogenous	Map4k1	NM_008279.2	293	342	250	440	532	541	382	458	489	212	304	281	258	555	377	328	445	495	450	493	425	539	488	276	203	313	310	400	285	396	320	284	374	464	273
Endogenous	Map4k2	NM_009006.2	307	359	333	513	588	647	423	433	494	269	299	317	308	541	368	424	560	516	479	541	436	569	528	308	241	374	342	418	322	397	351	375	409	448	295
Endogenous	Map4k4	NM_008696.2	300	332	287	506	521	617	436	443	476	284	385	303	334	487	365	359	544	515	571	556	439	497	530	341	277	321	338	392	291	413	359	348	383	375	267
Endogenous	Mapk1	NM_011949.3	478	544	497	838	821	946	594	660	778	504	609	482	496	776	544	566	820	742	873	897	688	824	748	494	343	465	421	566	427	579	516	456	562	505	374
Endogenous	Mapk11	NM_011161.5	20	12	17	29	36	30	16	19	28	5	17	17	17	31	36	19	23	38	22	32	27	27	32	21	11	23	18	31	28	21	17	20	30	26	16
Endogenous	Mapk14	NM_011951.2	297	338	365	532	531	643	408	432	523	308	434	304	323	503	423	394	541	563	574	649	475	508	485	323	198	313	317	364	321	421	349	332	348	404	299
Endogenous	Mapkapk2	NM_008551.1	115	141	146	245	245	262	198	204	254	144	252	159	124	228	172	223	206	301	298	288	235	289	250	151	90	159	163	212	144	268	164	147	176	175	140
Endogenous	Marco	NM_010766.2	4	1	1	2	5	4	4	7	8	3	5	2	1	6	3	4	5	6	5	5	5	6	3	6	2	5	4	1	9	2	3	5	4	1	2
Endogenous	Masp1	NM_008555.2	1	2	2	1	9	3	4	3	2	1	6	1	4	11	8	4	6	3	10	6	10	7	6	9	4	3	5	3	5	6	7	3	8	10	3
Endogenous	Masp2	NM_010767.3	3	9	9	4	2	5	1	1	1	7	1	1	6	11	4	6	9	2	3	6	9	5	3	4	3	4	5	1	4	4	5	5	5	5	6
Endogenous	Mbl2	NM_010776.1	1	2	1	2	1	2	2	1	1	1	4	2	5	2	2	1	5	5	4	3	3	6	2	1	4	3	2	6	4	3	1	3	3	2	2
Endogenous	Mbp	NM_010777.3	27	51	45	54	62	80	53	48	58	38	42	33	36	64	41	62	97	62	50	66	60	71	82	61	44	56	55	73	59	74	58	53	48	48	44
Endogenous	Mif	NM_010798.2	555	605	576	872	917	1141	723	778	793	465	580	475	508	910	641	646	1034	852	891	923	765	901	912	635	428	623	680	887	574	769	638	658	698	673	553
Endogenous	Mme	NM_008604.3	2	2	2	2	5	2	1	1	3	3	4	5	3	4	7	6	7	3	3	8	5	8	3	5	2	6	4	9	6	5	4	3	6	3	10
Endogenous	Mr1	NM_008209.4	17	29	28	53	49	61	30	40	46	38	42	28	36	65	36	34	43	69	67	52	45	58	46	51	31	49	39	37	36	51	41	35	54	37	32
Endogenous	Ms4a1	NM_007641.5	1708	2030	1478	3502	4166	3793	2769	3058	3710	1348	2131	1694	2268	4463	3161	2854	2901	4031	4227	4492	3244	4373	3475	1903	1412	1987	1534	2826	1915	2592	1833	1628	2511	3443	2186
Endogenous	Msr1	NM_001113326.1	19	18	13	12	11	27	23	35	30	21	42	27	13	25	25	41	19	50	60	56	42	39	31	16	10	12	9	23	7	41	30	14	19	17	18
Endogenous	Muc1	NM_013605.1	36	59	113	85	34	95	30	30	36	73	78	68	146	128	89	69	72	33	30	45	123	59	142	175	55	93	255	342	212	232	63	83	178	97	84
Endogenous	Mx1	NM_010846.1	96	154	123	171	186	201	185	198	226	128	194	132	149	223	173	198	193	260	252	252	215	233	212	128	95	126	108	165	111	203	194	163	190	159	120
Endogenous	Myd88	NM_010851.2	130	121	99	207	229	258	157	186	202	160	175	149	122	213	170	208	238	265	266	279	202	215	220	139	97	124	111	140	135	190	174	137	167	130	106
Endogenous	Ncam1	NM_001113204.1	2	1	4	1	5	6	2	3	4	7	4	3	2	5	3	3	6	5	6	2	8	3	5	4	4	1	3	4	3	6	1	4	3	2	3
Endogenous	Ncf4	NM_008677.2	263	344	322	573	669	724	443	588	678	361	481	416	341	684	485	550	611	731	681	718	598	719	639	372	268	414	325	393	344	524	375	394	463	470	346
Endogenous	Nfatc1	NM_016791.4	198	213	180	316	306	365	259	242	319	198	202	184	184	317	257	256	316	320	295	307	262	316	301	191	139	248	203	231	171	267	212	205	242	239	190
Endogenous	Nfatc2	NM_001037177.1	145	173	154	252	222	308	178	198	215	132	146	156	149	212	186	150	244	207	205	210	212	214	200	151	100	153	150	149	120	169	174	177	200	175	122
Endogenous	Nfatc3	NM_010901.2	434	508	436	737	803	943	571	639	659	448	484	446	459	806	504	543	731	725	716	744	656	772	722	425	343	477	471	539	441	523	457	495	523	522	423
Endogenous	Nfil3	NM_017373.3	70	70	62	136	151	156	82	71	95	90	106	95	44	81	57	112	108	97	104	146	109	89	85	42	27	46	46	51	40	99	64	58	47	39	24
Endogenous	Nfkb1	NM_008689.2	428	439	397	759	773	869	549	649	702	420	586	484	424	709	527	561	752	755	797	842	663	807	750	423	307	456	419	533	441	595	521	416	516	521	392
Endogenous	Nfkb2	NM_019408.2	269	323	227	475	602	513	365	402	462	220	343	278	284	615	422	453	512	537	602	685	510	602	503	289	207	304	262	373	292	436	314	291	376	452	313
Endogenous	Nfkbia	NM_010907.2	477	491	473	754	855	883	558	537	623	355	485	461	362	642	478	550	705	708	693	820	632	712	724	362	263	388	412	490	380	519	419	435	468	538	355
Endogenous	Nfkbiz	NM_030612.1	354	387	407	721	706	790	466	480	506	319	508	419	338	451	379	498	620	613	596	632	528	570	564	296	191	257	289	343	264	422	326	262	349	289	213
Endogenous	Nod2	NM_145857.2	4	5	6	13	6	9	7	11	16	6	21	15	9	9	7	17	11	19	18	13	20	19	14	3	5	11	11	13	13	12	15	12	8	8	9
Endogenous	Nos2	NM_010927.3	8	5	7	9	14	10	8	3	12	9	5	14	10	14	8	11	10	14	5	6	12	14	7	11	4	10	10	9	11	11	13	11	11	9	8
Endogenous	Notch1	NM_008714.2	96	151	126	197	187	220	128	174	171	114	128	120	119	194	142	157	228	241	247	226	217	199	215	138	105	177	153	171	146	182	165	162	169	146	131
Endogenous	Notch2	NM_010928.1	263	294	256	440	528	550	377	407	516	235	392	300	294	511	362	422	459	545	487	585	478	593	490	312	221	301	278	420	311	432	322	307	406	439	322
Endogenous	Nox1	NM_172203.1	4	11	6	7	11	8	5	14	8	6	9	5	12	13	13	8	9	11	6	8	11	12	12	10	6	8	10	6	9	7	8	7	9	7	10
Endogenous	Nox3	NM_198958.2	1	2	1	1	4	3	1	3	2	4	2	2	3	6	1	6	4	6	3	4	5	6	2	3	1	4	7	3	1	6	2	1	2	4	4
Endogenous	Nox4	NM_015760.4	1	1	1	3	4	2	3	1	1	1	1	1	1	6	3	2	4	6	5	6	6	1	3	2	2	1	5	2	1	1	1	3	2	4	1
Endogenous	Npc1	NM_008720.2	188	188	154	261	279	312	193	222	242	191	200	211	170	266	196	221	321	289	306	308	252	279	251	179	132	159	187	207	128	211	194	220	212	173	131
Endogenous	Nt5e	NM_011851.3	166	255	286	315	319	473	182	251	281	224	252	218	283	329	238	226	375	259	265	227	325	272	376	329	157	245	524	629	462	486	198	203	343	240	226
Endogenous	Pax5	NM_008782.2	495	602	536	1008	1193	1129	836	916	1178	435	582	664	784	1287	986	874	890	1056	1089	1195	997	1321	1110	565	474	689	602	806	606	891	600	632	930	1275	696
Endogenous	Pdcd1	NM_008798.1	6	21	19	12	9	23	11	20	17	22	18	15	8	36	18	14	24	16	20	15	19	18	16	17	9	32	20	9	16	22	22	13	21	15	11
Endogenous	Pdcd1lg2	NM_021396.2	17	27	22	49	49	71	36	59	72	27	32	24	43	80	57	61	60	68	63	72	63	74	50	33	25	43	37	34	43	63	34	50	55	67	39
Endogenous	Pdcd2	NM_008799.2	27	26	19	42	40	51	30	46	52	20	23	29	47	68	34	35	61	51	40	39	51	47	47	31	30	48	37	47	47	34	38	38	48	30	37
Endogenous	Pdgfb	NM_011057.3	96	74	93	116	93	118	78	92	97	119	101	115	79	89	65	80	78	82	87	97	126	99	126	79	50	70	73	76	64	76	87	76	75	70	61
Endogenous	Pdgfrb	NM_008809.1	2	4	5	1	2	4	2	1	6	2	6	1	2	9	3	3	8	7	1	7	3	8	4	3	1	4	3	3	7	5	2	5	3	3	2
Endogenous	Pecam1	NM_008816.2	1066	985	1152	1601	1517	1990	1422	1537	1534	772	1133	778	964	1575	1215	989	1532	1500	1621	1529	1280	1537	1397	1008	656	955	964	1131	942	1160	987	933	955	1248	849
Endogenous	Phlpp1	NM_133821.3	66	66	53	116	115	131	67	79	76	52	75	72	65	96	87	72	87	88	102	111	74	120	123	67	41	55	81	85	57	101	74	60	71	78	64
Endogenous	Phlpp2	NM_001122594.2	64	88	68	106	114	97	80	96	109	71	95	82	77	120	103	100	98	116	121	153	117	149	129	61	47	76	61	105	73	103	87	72	84	90	61
Endogenous	Pigr	NM_011082.3	14	5	29	13	6	15	12	8	9	28	23	16	25	17	16	16	13	3	9	10	16	13	29	29	16	16	45	77	36	37	9	10	34	28	15
Endogenous	Pla2g2a	NM_001082531.1	1	2	4	4	4	1	4	6	3	3	6	1	5	5	5	2	3	4	11	6	3	8	2	3	1	5	7	8	4	4	3	5	5	9	1
Endogenous	Pla2g2e	NM_012044.2	2	3	1	7	3	3	7	3	1	4	5	4	4	9	8	4	11	3	4	12	2	10	5	11	1	11	3	8	4	8	2	3	3	6	4
Endogenous	Plau	NM_008873.2	6	1	2	8	2	5	4	5	6	3	2	4	2	8	7	11	4	13	10	11	5	8	6	9	1	3	13	6	4	10	3	6	9	7	3
Endogenous	Plaur	NM_011113.3	138	175	129	254	326	279	182	219	294	136	268	209	165	267	238	293	228	323	328	340	280	319	254	129	126	139	137	196	146	334	227	190	208	238	170
Endogenous	Pml	NM_008884.2	333	367	308	592	700	692	464	555	652	294	417	406	400	794	544	560	657	798	811	849	633	793	713	362	312	394	348	469	357	488	409	351	493	537	342
Endogenous	Pou2f2	NM_001163554.1	484	512	422	912	970	968	670	727	850	363	601	466	507	931	687	683	640	893	835	902	735	999	734	467	329	453	386	562	450	609	502	434	556	663	440
Endogenous	Pparg	NM_011146.1	8	6	5	17	20	8	12	13	17	9	23	4	10	14	16	18	20	16	23	17	20	28	10	17	6	5	2	7	9	19	13	6	9	11	7
Endogenous	Ppbp	NM_023785.2	5663	3983	9193	5848	2614	9506	4538	6454	5570	4175	8165	1679	3317	5162	3920	2314	4489	3380	4013	4516	3606	3465	2852	5627	1723	2793	2874	2859	4252	4979	3820	2271	1286	2749	2353
Endogenous	Prdm1	NM_007548.3	42	47	42	42	47	62	37	48	46	51	61	62	36	64	30	38	47	32	42	31	72	53	66	35	28	36	60	76	43	57	45	41	70	48	24
Endogenous	Prf1	NM_011073.2	178	132	176	236	168	257	198	218	221	534	388	424	149	194	151	168	240	290	309	232	448	349	426	157	131	160	150	166	105	201	255	204	211	123	159
Endogenous	Prim1	NM_008921.2	38	61	51	88	91	91	51	68	64	65	73	63	54	99	59	54	94	124	103	96	88	74	90	54	41	49	47	70	48	55	34	57	58	65	42
Endogenous	Prkcd	NM_011103.2	567	593	556	893	1015	979	735	863	1002	539	910	652	610	1019	835	1008	914	1091	1119	1253	953	1152	943	528	391	492	486	666	513	864	642	590	692	718	515
Endogenous	Psmb10	NM_013640.3	71	111	108	148	164	202	154	118	163	111	151	113	99	195	134	147	190	209	229	202	215	199	191	120	95	136	108	120	107	157	144	109	196	161	88
Endogenous	Psmb11	NM_175204.4	1	1	5	8	3	1	3	3	3	2	6	4	1	1	3	4	4	3	1	7	1	4	5	2	1	1	4	2	5	6	3	2	2	1	2
Endogenous	Psmb5	NM_011186.1	151	158	176	268	274	311	210	220	297	188	212	188	163	301	206	230	275	317	332	314	276	299	266	185	139	194	172	190	139	241	200	171	234	207	150
Endogenous	Psmb7	NM_011187.1	176	202	191	352	371	420	271	305	303	197	249	221	207	335	217	246	322	370	382	392	332	350	324	199	139	208	190	241	186	256	223	194	257	194	180
Endogenous	Psmb9	NM_013585.2	208	264	229	446	480	510	315	385	484	276	369	290	235	532	312	415	523	558	648	552	502	608	553	311	260	344	303	376	279	416	377	364	504	401	276
Endogenous	Psmc2	NM_011188.3	217	230	233	380	357	417	275	332	354	230	261	211	190	396	262	288	383	375	378	420	295	362	347	235	158	239	238	328	175	289	260	232	241	263	218
Endogenous	Psmd7	NM_010817.2	200	239	195	379	373	414	280	321	300	239	259	231	218	367	280	237	418	392	420	417	347	369	381	232	168	267	244	294	226	275	226	251	250	263	214
Endogenous	Ptafr	NM_001081211.1	20	22	11	18	44	20	15	26	40	26	30	33	23	37	25	54	48	48	47	36	39	48	20	20	19	23	44	29	20	84	36	39	28	39	27
Endogenous	Ptger4	NM_008965.1	30	50	51	73	83	97	58	71	71	53	93	51	54	98	57	70	89	107	99	91	90	89	93	58	34	70	60	75	58	70	61	54	70	69	48
Endogenous	Ptgs2	NM_011198.3	9	3	2	9	16	8	1	3	5	5	5	3	8	4	4	10	7	6	7	13	11	12	3	3	2	3	5	13	5	71	6	8	7	5	3
Endogenous	Ptk2	NM_007982.2	26	31	31	43	27	43	25	34	32	17	37	20	37	39	47	26	49	36	29	54	36	44	43	45	15	29	36	28	22	38	34	28	21	33	29
Endogenous	Ptpn2	NM_001127177.1	96	78	83	133	159	195	102	124	128	104	115	98	88	172	122	103	181	164	168	157	163	170	154	70	63	94	92	107	84	116	78	73	117	85	75
Endogenous	Ptpn22	NM_008979.1	448	673	710	949	912	1183	734	849	829	717	731	622	507	965	629	697	1179	913	1019	936	855	874	920	603	417	660	640	606	469	673	598	582	729	514	491
Endogenous	Ptpn6	NM_013545.2	892	998	814	1451	1638	1638	1182	1347	1508	749	1158	811	865	1676	1245	1217	1410	1758	1654	1749	1428	1772	1375	783	593	905	746	1126	849	1186	843	811	1034	1194	795
Endogenous	Ptprc	NM_011210.3	2687	2955	2823	4713	4945	5669	3587	4093	4444	3162	3645	3301	2883	4957	3344	3438	4840	4746	4837	4781	4469	4915	4654	2718	2161	3188	2664	3187	2598	3587	3125	3125	3487	3133	2522
Endogenous	Rae1	NM_175112.5	177	222	212	367	369	422	240	277	323	186	224	210	209	375	263	255	376	403	391	379	299	360	315	182	155	212	224	264	209	260	237	244	276	257	183
Endogenous	Rag1	NM_009019.2	7	2	2	9	4	16	9	7	15	9	3	9	9	16	6	23	5	15	14	23	13	13	20	6	7	12	5	7	5	8	7	7	15	8	6
Endogenous	Rag2	NM_009020.3	1	1	1	1	3	3	1	1	1	1	4	2	2	4	2	2	1	3	3	2	1	1	3	1	1	2	2	2	2	1	1	1	2	1	2
Endogenous	Rela	NM_009045.4	157	175	178	331	325	364	214	222	277	175	189	181	167	281	221	261	309	307	308	347	281	317	294	173	119	178	182	177	170	229	194	177	229	199	152
Endogenous	Relb	NM_009046.2	233	262	195	415	462	446	293	375	436	184	301	247	253	417	317	359	381	412	482	536	396	475	400	248	164	243	246	268	213	309	273	204	296	312	233
Endogenous	Rorc	NM_011281.2	11	17	22	18	12	19	9	9	21	14	9	19	8	18	16	13	21	14	20	18	18	24	15	16	11	10	13	14	20	29	43	28	18	6	8
Endogenous	Runx1	NM_001111021.1	354	350	371	553	535	673	416	459	512	385	379	373	326	557	436	369	510	533	556	529	507	605	497	323	264	362	331	414	314	454	403	373	379	410	291
Endogenous	Runx3	NM_019732.2	74	112	93	178	208	221	152	180	130	142	128	116	70	128	100	130	199	170	238	168	134	172	166	83	84	113	107	106	76	99	83	79	132	87	71
Endogenous	S100a8	NM_013650.2	54	55	43	102	682	85	210	242	481	182	162	95	92	291	152	326	65	273	313	187	379	154	315	40	92	156	259	180	108	758	108	125	277	183	146
Endogenous	S100a9	NM_009114.2	47	63	38	80	484	69	142	168	358	137	106	80	145	260	130	209	66	211	215	149	326	128	373	53	71	98	462	844	324	987	80	88	250	276	162
Endogenous	Sele	NM_011345.2	2	2	1	2	3	3	1	1	1	1	2	2	5	4	3	5	4	5	6	5	5	2	4	3	4	2	1	2	1	4	1	1	5	2	1
Endogenous	Sell	NM_001164059.1	1726	1787	1799	3461	4133	4121	2676	3276	3881	1742	2210	2101	2475	4190	3101	3004	4105	4389	4528	4597	3601	4119	4124	2515	2010	2552	2493	2941	2178	3406	2757	2574	3459	3162	2470
Endogenous	Selplg	NM_009151.3	9	16	9	7	9	6	12	20	17	9	11	10	19	30	20	13	21	22	21	16	16	21	16	26	18	29	22	22	14	27	27	28	32	32	19
Endogenous	Serping1	NM_009776.3	3	3	2	6	6	8	1	5	5	1	4	2	6	3	7	6	7	9	10	13	6	11	8	6	4	5	8	7	3	6	7	4	4	5	4
Endogenous	Sh2d1a	NM_011364.3	175	229	200	383	358	433	245	335	310	281	256	241	207	304	211	188	336	294	366	345	294	319	361	236	167	225	237	234	211	232	224	209	270	181	170
Endogenous	Sigirr	NM_023059.3	158	158	173	243	307	318	174	251	245	182	193	181	182	311	221	185	246	272	261	259	292	256	307	179	130	186	212	222	163	236	205	188	245	194	152
Endogenous	Ski	NM_011385.2	202	198	208	273	276	370	245	235	273	165	189	204	210	267	208	213	347	277	248	260	247	258	296	190	172	225	222	225	195	245	215	234	217	226	172
Endogenous	Slamf1	NM_013730.4	212	186	298	244	229	369	189	288	262	198	263	108	149	278	174	156	233	231	227	257	215	259	175	191	101	195	154	147	151	208	181	128	157	162	105
Endogenous	Slamf7	NM_144539.5	210	268	244	325	310	412	298	347	383	402	383	349	201	447	278	283	313	418	443	362	445	407	424	234	166	289	204	259	197	336	296	281	390	305	212
Endogenous	Smad3	NM_016769.3	270	292	294	431	409	504	328	377	351	424	376	352	268	431	274	282	434	408	402	385	448	408	433	278	197	306	265	287	224	292	310	290	345	212	241
Endogenous	Smad5	NM_008541.2	194	223	205	270	264	342	255	305	307	162	217	196	249	327	248	217	371	309	344	307	257	279	312	208	152	232	226	249	203	285	227	241	270	264	171
Endogenous	Socs1	NM_009896.2	58	80	58	112	132	121	91	110	105	84	97	72	61	112	84	92	135	143	152	164	101	121	121	68	58	74	81	94	75	89	100	76	125	84	75
Endogenous	Socs3	NM_007707.2	36	46	42	77	99	93	62	79	84	32	66	56	35	85	50	74	106	99	87	96	73	83	102	60	34	73	65	62	50	109	80	56	71	59	35
Endogenous	Spn	NM_001037810.1	977	1229	1163	1613	1422	2018	1361	1463	1557	1606	1567	1355	1039	1687	1046	1316	1787	1651	1935	1601	1831	1858	1832	1200	854	1328	1170	1335	992	1430	1533	1466	1518	1085	933
Endogenous	Src	NM_001025395.2	26	21	50	18	13	38	13	26	22	26	19	11	16	25	28	22	21	16	19	23	22	28	27	35	9	20	33	25	37	19	21	21	27	19	22
Endogenous	Stat1	NM_009283.3	698	861	805	1106	1296	1393	1184	1322	1486	812	1108	911	722	1385	886	1223	1670	1912	2164	1876	1396	1748	1680	938	692	958	938	1109	845	1262	1162	1021	1450	1051	800
Endogenous	Stat2	NM_019963.1	36	35	36	63	82	92	57	62	80	43	60	40	56	115	86	80	87	131	140	147	96	107	124	44	36	57	42	58	39	73	73	46	64	70	53
Endogenous	Stat3	NM_213659.2	505	622	508	889	859	990	793	810	927	581	752	582	516	848	599	724	1052	1000	1054	1063	894	1006	945	561	358	602	497	700	511	799	620	558	739	657	484
Endogenous	Stat4	NM_011487.4	324	412	407	624	687	801	507	600	587	441	447	384	383	701	463	451	742	643	631	614	573	606	658	396	294	450	456	469	374	499	463	432	520	395	364
Endogenous	Stat5a	NM_011488.2	105	129	93	176	201	227	136	150	174	99	138	111	101	196	141	164	208	179	202	237	179	183	197	127	98	158	146	162	111	157	143	144	168	145	113
Endogenous	Stat5b	NM_011489.3	458	513	522	761	777	903	562	659	717	439	533	443	455	711	531	528	847	736	775	749	670	795	826	464	345	497	491	640	466	617	543	558	517	549	413
Endogenous	Stat6	NM_009284.2	394	562	495	736	939	938	641	774	806	470	625	545	515	879	658	687	885	884	951	925	824	811	818	473	338	534	503	572	489	633	537	524	654	579	457
Endogenous	Syk	NM_011518.2	808	785	722	1324	1422	1472	1098	1231	1381	694	945	788	915	1681	1241	1122	1370	1477	1559	1766	1314	1664	1350	831	585	870	687	1124	859	1099	859	769	1019	1385	869
Endogenous	Tagap	NM_145968.2	461	547	551	851	873	985	521	645	702	501	631	581	561	896	660	587	1197	1029	964	951	756	859	924	565	401	535	758	671	610	595	645	641	543	555	530
Endogenous	Tal1	NM_011527.2	117	110	260	164	101	266	134	154	154	87	185	49	81	130	103	57	133	123	119	127	82	111	99	155	66	85	86	108	99	142	100	62	68	66	73
Endogenous	Tap1	NM_001161730.1	521	592	541	920	954	1093	779	890	1028	553	732	659	520	1062	690	824	1012	1229	1249	1238	1026	1222	1173	577	459	724	638	800	567	894	730	693	953	759	566
Endogenous	Tapbp	NM_009318.2	240	271	242	423	412	438	335	388	410	257	304	276	270	427	283	359	446	502	467	542	415	463	461	237	188	278	270	331	270	328	288	279	339	329	205
Endogenous	Tbk1	NM_019786.4	72	98	87	156	153	156	111	140	121	99	100	95	89	141	128	119	178	152	168	167	157	144	176	82	60	92	98	113	90	121	108	98	93	102	96
Endogenous	Tbx21	NM_019507.1	47	78	71	83	54	66	68	78	87	150	118	117	57	97	38	60	75	94	111	74	145	103	134	70	65	117	79	85	54	95	102	99	119	73	73
Endogenous	Tcf4	NM_013685.1	193	184	157	307	336	364	245	294	340	157	233	193	238	416	274	261	268	356	332	444	331	338	291	177	112	188	174	207	197	254	223	156	228	282	198
Endogenous	Tcf7	NM_009331.3	1341	1500	1534	2241	2481	3062	1616	1806	1882	1045	1120	1271	1391	2223	1565	1620	2851	2164	2091	2077	1883	2171	2497	1685	1306	1864	2028	2114	1600	1815	1651	1748	1599	1511	1365
Endogenous	Tfrc	NM_011638.3	292	256	309	489	585	484	291	360	417	255	368	292	319	480	368	370	493	476	447	586	449	488	408	328	254	301	366	552	282	347	407	260	381	287	322
Endogenous	Tgfb1	NM_011577.1	791	735	794	1160	1168	1388	862	1087	1230	681	1035	691	703	1201	924	965	1048	1205	1199	1331	1047	1274	1112	788	466	687	652	863	705	962	819	699	818	876	658
Endogenous	Tgfb2	NM_009367.1	2	3	1	4	3	1	1	2	1	6	3	1	3	3	7	3	1	5	6	2	5	3	3	1	3	1	2	2	2	2	4	3	6	2	2
Endogenous	Tgfb3	NM_009368.2	14	12	14	26	29	33	20	21	29	12	15	13	20	38	20	21	31	24	19	27	13	23	17	19	14	19	16	22	11	20	21	7	15	20	14
Endogenous	Tgfbi	NM_009369.4	178	199	146	203	342	203	208	313	341	215	347	244	115	246	196	488	281	408	436	546	334	390	249	153	78	120	119	139	122	384	297	230	209	167	119
Endogenous	Tgfbr1	NM_009370.2	192	182	193	293	327	305	225	270	297	206	270	170	194	311	213	246	328	296	314	317	284	332	274	180	113	163	164	214	151	221	221	207	183	198	156
Endogenous	Tgfbr2	NM_009371.2	974	1156	1057	1656	1727	2027	1314	1364	1568	808	1011	978	1119	1777	1244	1113	1803	1596	1628	1640	1381	1809	1725	1055	798	1122	1164	1333	1071	1361	1111	1071	1235	1317	993
Endogenous	Thy1	NM_009382.3	462	806	644	1066	1075	1448	731	840	850	720	678	629	535	1051	713	661	1120	956	966	928	898	971	987	673	459	794	690	774	634	703	646	640	834	511	492
Endogenous	Tigit	NM_001146325.1	17	38	32	52	38	75	38	40	49	36	33	37	26	45	27	32	35	27	38	48	39	35	33	25	21	25	33	34	26	36	44	32	32	27	17
Endogenous	Tirap	NM_001177847.1	19	21	22	29	30	29	30	18	37	25	39	31	24	42	34	42	36	38	38	33	44	37	41	33	13	30	24	32	32	41	34	23	42	38	21
Endogenous	Tlr1	NM_030682.1	293	353	289	574	638	683	497	577	643	255	363	287	380	751	510	483	633	683	723	671	535	704	616	346	298	440	321	452	364	476	365	401	501	539	369
Endogenous	Tlr2	NM_011905.2	12	13	14	32	36	33	18	27	34	22	32	26	10	25	17	31	25	45	37	47	33	27	22	17	10	17	14	18	14	52	19	22	20	13	11
Endogenous	Tlr3	NM_126166.2	1	1	9	6	7	9	7	10	11	3	8	3	6	11	8	8	7	12	13	10	3	14	6	8	6	9	7	6	10	5	3	3	7	6	10
Endogenous	Tlr4	NM_021297.2	36	36	35	53	76	50	51	75	63	36	51	40	45	86	61	57	43	75	99	85	64	95	64	46	34	42	27	56	52	66	55	44	59	70	34
Endogenous	Tlr5	NM_016928.2	2	6	5	5	5	9	4	6	4	4	5	8	7	14	3	12	6	7	13	12	8	10	7	4	10	5	9	7	9	7	11	3	9	8	7
Endogenous	Tlr8	NM_133212.2	36	43	41	49	55	53	58	92	79	42	89	68	34	78	53	97	91	107	117	127	81	120	57	57	31	35	26	41	30	82	72	56	50	56	50
Endogenous	Tlr9	NM_031178.2	125	162	111	237	262	259	182	253	281	106	202	151	180	365	230	246	190	283	310	323	269	332	298	174	110	171	112	167	142	251	178	132	227	252	149
Endogenous	Tmem173	NM_028261.1	74	96	86	146	140	175	111	135	163	86	97	88	76	169	103	123	206	167	190	172	124	165	168	102	75	90	108	135	94	131	129	129	138	138	121
Endogenous	Tnf	NM_013693.1	30	40	39	49	54	75	32	52	50	41	50	39	42	56	38	50	63	46	82	59	56	43	69	44	24	41	42	68	52	66	38	43	61	38	35
Endogenous	Tnfaip3	NM_009397.2	1164	1478	1789	3101	3456	3660	1574	1556	1727	1457	1622	1521	1105	1495	1254	1579	2796	2399	2296	2747	1979	2425	2696	918	637	924	1305	1175	914	954	951	843	859	776	751
Endogenous	Tnfaip6	NM_009398.2	1	2	3	1	3	1	3	3	2	1	1	1	6	2	5	5	2	3	5	3	5	1	3	3	1	1	1	3	1	3	1	2	4	5	5
Endogenous	Tnfrsf11a	NM_009399.3	6	6	11	12	10	20	21	16	17	7	11	10	15	28	20	19	23	20	35	21	31	26	25	12	8	21	15	19	18	17	22	19	23	14	11
Endogenous	Tnfrsf13b	NM_021349.1	115	106	95	161	215	175	153	159	197	72	115	93	112	254	173	131	144	211	192	216	187	243	183	125	74	137	115	172	117	164	134	116	160	232	109
Endogenous	Tnfrsf13c	NM_028075.2	90	125	93	170	226	213	131	132	180	79	90	106	134	229	188	141	173	200	200	188	155	221	186	102	88	122	85	155	112	125	101	120	136	184	98
Endogenous	Tnfrsf14	NM_178931.2	174	210	221	314	370	382	251	284	343	216	297	233	223	354	237	288	440	363	402	297	323	381	375	213	211	279	263	314	228	290	282	258	336	263	216
Endogenous	Tnfrsf17	NM_011608.1	16	17	4	8	14	6	10	8	8	10	7	6	11	26	10	14	7	5	5	6	7	4	7	8	6	10	12	13	7	14	15	11	18	12	10
Endogenous	Tnfrsf1b	NM_011610.3	344	318	298	459	457	516	425	486	516	384	667	373	292	457	337	531	438	614	561	573	533	668	463	324	236	333	239	319	282	553	529	468	417	307	304
Endogenous	Tnfrsf4	NM_011659.2	31	43	53	80	57	84	55	62	55	53	56	43	40	75	45	62	81	59	62	64	48	65	63	52	34	46	57	65	50	57	46	54	72	40	48
Endogenous	Tnfrsf8	NM_009401.2	3	10	8	9	12	11	8	7	9	7	19	18	8	14	8	12	8	18	5	11	15	17	8	9	7	11	5	11	9	15	10	5	8	11	2
Endogenous	Tnfrsf9	NM_001077508.1	2	3	3	4	4	5	5	1	7	6	5	5	1	3	4	3	6	6	9	4	12	6	5	7	4	2	7	5	4	5	6	4	3	5	4
Endogenous	Tnfsf10	NM_009425.2	67	83	89	125	109	140	110	101	100	85	101	62	85	116	92	97	147	114	138	135	133	139	144	84	66	88	99	130	62	110	117	84	124	85	71
Endogenous	Tnfsf11	NM_011613.3	8	15	15	20	24	28	13	12	9	19	18	11	5	20	19	5	17	12	21	15	18	14	15	5	8	13	20	11	9	15	18	12	8	13	12
Endogenous	Tnfsf12	NM_011614.3	24	26	32	29	30	39	27	39	36	51	54	43	25	36	17	34	32	35	44	36	47	36	51	36	18	21	42	27	17	41	30	39	23	26	21
Endogenous	Tnfsf13b	NM_033622.1	6	4	5	7	12	8	2	9	3	7	12	10	2	6	6	15	12	16	11	13	8	7	12	11	2	4	4	6	10	5	7	7	9	6	5
Endogenous	Tnfsf14	NM_019418.2	61	89	92	94	81	127	62	100	83	103	104	54	52	121	61	99	100	84	105	113	102	90	89	77	38	78	74	85	64	100	66	79	83	62	34
Endogenous	Tnfsf15	NM_177371.3	1	3	2	2	2	7	5	5	2	2	4	1	4	3	1	3	4	3	3	4	2	9	5	2	1	1	5	3	3	2	2	2	6	5	5
Endogenous	Tnfsf18	NM_183391.3	1	2	3	6	4	6	2	4	1	3	2	5	9	6	3	7	7	8	11	12	10	4	9	7	4	6	3	1	6	8	12	5	9	5	2
Endogenous	Tnfsf8	NM_009403.2	20	24	14	35	48	30	28	22	34	16	24	19	14	31	21	42	48	25	48	37	29	46	32	18	16	25	28	29	26	31	30	21	33	16	16
Endogenous	Tollip	NM_023764.3	434	431	533	713	625	881	507	548	607	395	578	312	324	581	424	390	612	498	562	586	455	577	528	407	243	391	322	392	361	440	370	336	381	418	273
Endogenous	Traf1	NM_009421.3	130	156	139	211	216	313	163	193	180	135	143	126	141	251	194	176	298	234	272	214	227	240	255	156	130	184	188	177	128	183	180	190	202	145	141
Endogenous	Traf2	NM_009422.2	44	67	60	122	121	138	79	82	106	60	72	60	66	114	97	78	99	91	111	130	104	130	131	52	48	73	73	90	79	91	81	68	112	97	65
Endogenous	Traf3	NM_001048206.1	153	172	145	253	273	264	166	213	260	124	192	136	145	247	213	185	266	271	260	254	276	265	242	140	142	138	136	187	160	200	140	166	213	199	144
Endogenous	Traf4	NM_009423.4	17	23	28	41	43	54	33	43	49	22	32	26	26	47	28	36	42	46	43	44	58	48	41	36	18	30	20	36	34	39	26	38	42	37	31
Endogenous	Traf5	NM_011633.1	339	409	338	703	702	749	547	595	646	304	408	412	433	715	518	478	641	725	688	790	579	742	633	391	275	443	358	484	346	459	405	372	504	574	374
Endogenous	Traf6	NM_009424.2	168	172	149	292	281	302	189	217	246	136	170	148	154	234	168	190	278	271	286	299	234	291	256	135	108	137	139	198	144	176	165	143	180	171	131
Endogenous	Trem1	NM_021406.3	12	12	6	11	32	12	6	6	10	10	26	7	7	10	5	21	12	15	17	25	18	23	11	11	9	3	2	6	10	42	10	14	6	7	8
Endogenous	Trem2	NM_031254.2	4	3	2	2	5	5	9	6	12	7	9	3	2	7	5	6	7	6	7	9	8	7	2	2	2	4	5	4	5	3	1	5	2	2	6
Endogenous	Trp53	NM_011640.1	128	144	140	221	216	247	183	199	229	134	170	124	142	260	183	191	261	227	241	256	216	235	240	150	139	147	172	194	151	195	184	216	230	215	175
Endogenous	Tslp	NM_021367.1	3	4	9	2	8	3	2	1	5	4	3	2	7	7	5	7	9	9	7	8	3	5	7	3	6	3	3	10	7	8	7	6	4	5	5
Endogenous	Tyk2	NM_018793.2	111	106	119	166	146	199	125	153	149	121	125	125	88	141	135	131	170	149	184	166	153	182	164	87	85	101	115	108	101	141	131	128	149	119	87
Endogenous	Tyrobp	NM_011662.2	1710	1379	1470	2157	2368	2238	1901	2395	2609	2892	3581	2643	1213	1897	1438	2468	2135	2878	2984	3198	2806	3068	2539	1343	898	1174	1020	1354	1045	2762	2271	1933	1580	1397	1225
Endogenous	Ube2l3	NM_009456.2	137	155	153	236	249	270	175	214	210	167	213	157	145	229	182	208	270	287	266	289	229	272	218	176	108	168	173	206	142	229	180	160	199	182	144
Endogenous	Vcam1	NM_011693.2	3	5	4	3	6	6	3	5	8	5	5	2	7	19	10	7	9	8	6	11	7	7	12	7	4	7	7	5	3	10	10	5	8	8	5
Endogenous	Vtn	NM_011707.2	2	2	3	1	4	3	4	1	3	1	4	2	4	4	4	2	3	2	1	1	5	4	3	2	2	1	3	2	4	2	2	1	1	2	2
Endogenous	Xbp1	NM_013842.2	258	261	244	384	414	420	297	345	374	238	341	262	251	410	272	318	373	410	453	415	378	427	385	211	135	200	197	305	205	384	286	292	292	270	231
Endogenous	Xcl1	NM_008510.1	48	38	56	91	74	102	80	81	95	74	47	50	47	69	39	61	64	61	62	35	66	53	57	53	42	51	52	53	40	59	39	32	52	26	34
Endogenous	Xcr1	NM_011798.4	2	1	1	2	1	2	2	1	1	1	2	1	2	2	3	4	3	4	1	3	5	5	3	4	2	2	1	5	1	2	2	3	3	3	1
Endogenous	Zap70	NM_009539.2	181	261	246	341	320	493	259	278	327	238	210	240	182	343	242	250	400	303	368	312	299	311	390	213	199	271	274	262	244	293	253	251	297	211	180
Endogenous	Zbtb7b	NM_009565.4	140	151	162	199	219	223	170	202	197	142	184	175	152	222	192	184	248	262	234	230	211	214	186	149	120	160	168	186	155	206	220	254	220	208	140
Endogenous	Zeb1	NM_011546.2	164	172	148	275	280	322	218	209	234	113	155	162	184	259	194	188	292	264	250	290	225	265	276	147	120	170	179	198	149	177	179	186	178	217	145

## Sheet: 6 - Pos-RefGene normalized data
Sample ID paper			C1 Day 7	C3 Day 7	C4 Day 7	Inf 3 Day 7	Inf 2 Day 7	Inf 4 Day 7	1V 1 Day 7	1V 2 Day 7	1V 4 Day 7	3V 2 Day 7	3V 3 Day 7	3V 4 Day 7	C1 Day 17	C3 Day 17	C4 Day 17	Inf 2 Day 17	Inf 3 Day 17	1V 2 Day 17	1V 3 Day 17	1V 4 Day 17	3V 1 Day 17	3V 3 Day 17	3V 4 Day 17	C4 Day 7pc	C2 Day 7pc	C3 Day 7pc	Chc 2 Day 7pc	Chc 3 Day 7pc	Chc 4 Day 7pc	1V 1 Day 7pc	1V 2 Day 7pc	1V 3 Day 7pc	3V 1 Day 7pc	3V 4 Day 7pc	3V 3 Day 7pc
File Name			20151014_IB1_C1 7i_01.RCC	20151014_IB1_C3 7i_02.RCC	20151014_IB1_C4 7i_03.RCC	20151014_IB1_VC3 7i_04.RCC	20151014_IB1_VC2 7i_05.RCC	20151014_IB1_VC4 7i_06.RCC	20151014_IB1_1V1 7i_07.RCC	20151014_IB1_1V2 7i_08.RCC	20151014_IB1_1V4 7i_09.RCC	20151014_IB1_3V2 7i_10.RCC	20151014_IB1_3V3 7i_11.RCC	20151014_IB1_3V4 7i_12.RCC	20151014_IB2_C1 17i_01.RCC	20151014_IB2_C3 17i_02.RCC	20151014_IB2_C4 17i_03.RCC	20151014_IB2_VC2 17i_04.RCC	20151014_IB2_VC3 17i_05.RCC	20151014_IB2_1V2 17i_07.RCC	20151014_IB2_1V3 17i_08.RCC	20151014_IB2_1V4 17i_09.RCC	20151014_IB2_3V1 17i_10.RCC	20151014_IB2_3V3 17i_11.RCC	20151014_IB2_3V4 17i_12.RCC	20151014_IB3_C4 7c_01.RCC	20151014_IB3_C2 7c_02.RCC	20151014_IB3_C3 7c_03.RCC	20151014_IB3_CHC2 7c_04.RCC	20151014_IB3_CHC3 7c_05.RCC	20151014_IB3_CHC4 7c_06.RCC	20151014_IB3_1V1 7c_07.RCC	20151014_IB3_1V2 7c_08.RCC	20151014_IB3_1V3 7c_09.RCC	20151014_IB3_3V1 7c_10.RCC	20151014_IB3_3V4 7c_11.RCC	20151014_IB3_3V3 7c_12.RCC
Sample ID			C1 7i	C3 7i	C4 7i	VC3 7i	VC2 7i	VC4 7i	1V1 7i	1V2 7i	1V4 7i	3V2 7i	3V3 7i	3V4 7i	C1 17i	C3 17i	C4 17i	VC2 17i	VC3 17i	1V2 17i	1V3 17i	1V4 17i	3V1 17i	3V3 17i	3V4 17i	C4 7c	C2 7c	C3 7c	CHC2 7c	CHC3 7c	CHC4 7c	1V1 7c	1V2 7c	1V3 7c	3V1 7c	3V4 7c	3V3 7c
Sample Date			2015-10-14	2015-10-14	2015-10-14	2015-10-14	2015-10-14	2015-10-14	2015-10-14	2015-10-14	2015-10-14	2015-10-14	2015-10-14	2015-10-14	2015-10-14	2015-10-14	2015-10-14	2015-10-14	2015-10-14	2015-10-14	2015-10-14	2015-10-14	2015-10-14	2015-10-14	2015-10-14	2015-10-14	2015-10-14	2015-10-14	2015-10-14	2015-10-14	2015-10-14	2015-10-14	2015-10-14	2015-10-14	2015-10-14	2015-10-14	2015-10-14
File Version			1.7	1.7	1.7	1.7	1.7	1.7	1.7	1.7	1.7	1.7	1.7	1.7	1.7	1.7	1.7	1.7	1.7	1.7	1.7	1.7	1.7	1.7	1.7	1.7	1.7	1.7	1.7	1.7	1.7	1.7	1.7	1.7	1.7	1.7	1.7
Gene RLF			NS_IMMUNOLOGY_MM_C2269	NS_IMMUNOLOGY_MM_C2269	NS_IMMUNOLOGY_MM_C2269	NS_IMMUNOLOGY_MM_C2269	NS_IMMUNOLOGY_MM_C2269	NS_IMMUNOLOGY_MM_C2269	NS_IMMUNOLOGY_MM_C2269	NS_IMMUNOLOGY_MM_C2269	NS_IMMUNOLOGY_MM_C2269	NS_IMMUNOLOGY_MM_C2269	NS_IMMUNOLOGY_MM_C2269	NS_IMMUNOLOGY_MM_C2269	NS_IMMUNOLOGY_MM_C2269	NS_IMMUNOLOGY_MM_C2269	NS_IMMUNOLOGY_MM_C2269	NS_IMMUNOLOGY_MM_C2269	NS_IMMUNOLOGY_MM_C2269	NS_IMMUNOLOGY_MM_C2269	NS_IMMUNOLOGY_MM_C2269	NS_IMMUNOLOGY_MM_C2269	NS_IMMUNOLOGY_MM_C2269	NS_IMMUNOLOGY_MM_C2269	NS_IMMUNOLOGY_MM_C2269	NS_IMMUNOLOGY_MM_C2269	NS_IMMUNOLOGY_MM_C2269	NS_IMMUNOLOGY_MM_C2269	NS_IMMUNOLOGY_MM_C2269	NS_IMMUNOLOGY_MM_C2269	NS_IMMUNOLOGY_MM_C2269	NS_IMMUNOLOGY_MM_C2269	NS_IMMUNOLOGY_MM_C2269	NS_IMMUNOLOGY_MM_C2269	NS_IMMUNOLOGY_MM_C2269	NS_IMMUNOLOGY_MM_C2269	NS_IMMUNOLOGY_MM_C2269
Lane ID			1	2	3	4	5	6	7	8	9	10	11	12	1	2	3	4	5	7	8	9	10	11	12	1	2	3	4	5	6	7	8	9	10	11	12
FOV Count			280	280	280	280	280	280	280	280	280	280	280	280	280	280	280	280	280	280	280	280	280	280	280	280	280	280	280	280	280	280	280	280	280	280	280
FOV Counted			279	280	280	280	280	280	280	279	280	280	280	280	279	280	280	280	280	280	280	280	280	280	280	280	280	280	280	280	280	279	280	279	280	280	280
Scanner ID			1103B0006	1103B0006	1103B0006	1103B0006	1103B0006	1103B0006	1103B0006	1103B0006	1103B0006	1103B0006	1103B0006	1103B0006	1103B0006	1103B0006	1103B0006	1103B0006	1103B0006	1103B0006	1103B0006	1103B0006	1103B0006	1103B0006	1103B0006	1103B0006	1103B0006	1103B0006	1103B0006	1103B0006	1103B0006	1103B0006	1103B0006	1103B0006	1103B0006	1103B0006	1103B0006
Stage Position			1	1	1	1	1	1	1	1	1	1	1	1	2	2	2	2	2	2	2	2	2	2	2	3	3	3	3	3	3	3	3	3	3	3	3
Binding Density			0.36	0.38	0.38	0.48	0.51	0.57	0.42	0.45	0.48	0.33	0.41	0.32	0.33	0.54	0.39	0.4	0.48	0.5	0.51	0.52	0.42	0.54	0.46	0.42	0.35	0.43	0.44	0.51	0.41	0.5	0.44	0.43	0.46	0.51	0.4
Positive Normalization Factor			1.12	0.98	0.86	0.96	0.93	0.93	1.18	1.29	1	0.92	1.02	1.19	0.95	0.81	0.87	1.07	0.92	1.05	1.07	1.02	1.06	0.96	1.11	0.9	1.26	1.02	0.88	1.03	0.98	1	0.95	0.95	0.98	1.07	1.3
Content Normalization Factor			1.26	1.33	1.52	0.91	0.86	0.79	0.93	0.76	0.85	1.46	1.08	1.09	1.5	0.94	1.3	0.97	0.82	0.75	0.7	0.71	0.84	0.75	0.75	1.38	1.41	1.22	1.33	0.94	1.36	0.95	1.18	1.21	1.06	0.98	1.08
Positive	POS_A	ERCC_00117.1	23587	26868	30444	26917	27907	27699	22435	20319	26037	27961	25488	21942	27275	32216	29868	24513	28246	24676	24399	25315	24570	27220	23532	29173	20971	25981	30060	26144	27094	26512	27741	28125	27359	25146	20560
Positive	POS_B	ERCC_00112.1	6026	7002	7768	7459	7463	7669	5621	5376	6940	7910	6847	5902	7458	8611	7884	6513	7635	6763	6537	7121	6668	7132	6056	7446	5294	6663	7618	6247	6948	6515	7045	7040	6686	5992	4941
Positive	POS_C	ERCC_00002.1	1764	2074	2531	2296	2328	2398	1795	1643	2098	2471	2134	1812	2276	2650	2523	1977	2443	2071	2038	2135	1989	2255	2005	2272	1661	1945	2308	1875	2010	2050	2127	2018	2017	1868	1498
Positive	POS_D	ERCC_00092.1	446	490	568	508	544	490	467	390	498	543	516	443	529	693	528	459	522	487	453	497	466	493	466	568	376	509	561	463	492	479	541	520	497	463	355
Positive	POS_E	ERCC_00035.1	72	73	114	84	83	99	69	75	92	96	93	70	111	122	104	88	107	82	76	106	77	98	78	114	73	88	111	89	82	83	110	102	101	87	76
Positive	POS_F	ERCC_00034.1	28	34	41	45	27	40	17	25	35	35	35	35	51	56	78	38	41	48	46	46	40	44	38	51	39	57	55	46	40	44	37	35	43	47	19
Negative	NEG_A	ERCC_00096.1	3	4	4	5	5	7	2	1	4	2	7	6	8	15	9	6	10	10	4	10	12	7	9	8	6	11	8	6	8	10	9	7	7	4	2
Negative	NEG_B	ERCC_00041.1	2	1	2	3	2	1	1	1	4	1	3	5	9	6	3	6	10	8	7	5	5	10	4	1	3	3	4	4	7	8	1	3	3	5	1
Negative	NEG_C	ERCC_00019.1	6	7	7	4	2	4	2	8	5	7	8	2	6	7	4	5	4	8	9	5	8	11	5	6	4	6	4	5	6	5	9	5	8	8	4
Negative	NEG_D	ERCC_00076.1	3	3	1	1	1	2	5	2	1	4	5	1	6	1	4	6	6	8	5	2	1	4	5	5	3	4	3	1	5	1	3	3	3	6	2
Negative	NEG_E	ERCC_00098.1	5	7	6	6	6	7	5	6	8	8	7	6	5	12	13	10	10	11	17	7	10	14	14	6	10	8	13	15	4	8	11	9	7	12	6
Negative	NEG_F	ERCC_00126.1	1	1	3	3	8	4	7	3	4	4	5	3	9	12	6	13	9	5	7	6	11	9	3	9	8	9	15	10	7	2	12	8	9	9	5
Negative	NEG_G	ERCC_00144.1	4	4	4	4	4	3	5	1	4	7	6	3	5	4	3	1	9	4	7	5	3	2	3	8	2	1	7	4	4	4	7	5	6	4	5
Negative	NEG_H	ERCC_00154.1	1	3	2	4	3	3	1	2	3	2	5	5	2	9	8	3	9	2	5	9	7	4	6	6	1	5	4	3	3	8	1	1	4	8	6
Housekeeping	Alas1	NM_020559.2	34.01	41.81	42.11	26.16	34.4	33.93	47.34	42.99	36.76	41.56	37.35	44.11	32.83	30.48	43.13	46.63	37.76	41.09	35.9	43.43	46.08	48.84	34.42	42.38	37.3	43.31	51.45	49.97	42.36	61.1	47.15	81.56	49.56	49.1	44.9
Housekeeping	Eef1g	NM_026007.4	1031.61	1024.37	939.67	1091.77	1106.41	1192.74	1066.73	1023.01	974.58	1004.12	910.74	924.91	1029.22	992.14	1094.09	941.88	1117.74	1042.29	1024.66	1089.39	987.19	1021.38	1047.68	928.68	973.44	1005.97	965.78	883.12	918.7	915.47	928.33	898.29	935.44	878.51	942.81
Housekeeping	G6pdx	NM_008062.2	114.78	95.38	115.81	99.41	104.8	99.58	105.68	115.3	132.51	96.52	172.48	125.83	105.63	146.31	125.98	202.05	147.27	160.41	165.29	170.1	159.51	150.84	151.95	152.08	115.46	121.26	115.75	113.39	131.05	188.06	142.56	109.13	134.22	130.58	140.3
Housekeeping	Gapdh	NM_001001303.1	3786.35	3755.13	3516.52	3711.32	3452.83	3810.57	3639.44	3627.94	3587.15	3556.63	3730.86	3454.48	3164.75	3199.7	3181.26	3373.77	3208.98	3353.68	3392.61	3286.27	3312.48	3220.73	3404.12	3373.15	3190.34	3349.54	3134.7	3327.79	3316.07	3383.15	3337.26	3075.09	3077.85	2984.44	3315.28
Housekeeping	Gusb	NM_010368.1	110.53	109.75	118.45	116.85	110.4	110.64	110.09	142.66	141.91	139.42	131.83	129.72	101.35	109.73	101.01	130.56	111.77	134.34	133.88	153.46	136.47	122.11	120.05	127.15	111.91	101.46	118.09	101.86	99.28	109.78	106.64	105.68	116.67	89.84	101.02
Housekeeping	Hprt	NM_013556.2	48.18	58.8	56.59	67.15	48	72.29	68.25	51.79	52.15	60.33	41.75	58.37	54.24	67.06	47.67	55.95	54.38	57.69	59.09	57.91	51.4	54.59	66.32	59.83	60.4	51.97	64.31	50.93	54.28	63	55	51.69	51.62	71.03	40.69
Housekeeping	Oaz1	NM_008753.4	9736.52	8551.62	11528.7	6234.96	8381.66	4592.45	5902.81	5053.51	7600.04	10084	9697.38	8115.38	9686.97	9759.88	12052	7818.94	6662.66	5883.95	6517.46	6533.46	6582.42	7273.94	5889	10148.1	12116.5	8897.87	13082.5	14505.6	11911.4	7889.88	10994	9790.45	9806.58	8416.4	12147.1
Housekeeping	Polr1b	NM_009086.2	45.35	57.49	51.33	66.27	57.6	60.49	41.83	65.47	61.55	48.26	52.73	62.27	74.23	70.87	44.26	60.1	64.95	53.73	74.79	55.01	57.6	56.74	58.76	43.63	55.07	50.73	43.26	55.74	66.19	54.41	61.74	52.84	50.59	56.41	56.12
Housekeeping	Polr2a	NM_009089.2	1178.98	1064.87	1002.84	1131.01	1016.81	1081.36	1163.61	1066.98	1013.05	966.58	947	1052.04	1090.6	1017.29	1066.85	893.18	932.71	949.05	938.65	896.12	991.62	1024.97	994.79	908.73	1028.51	1040.62	886.27	945.58	954.45	884.93	874.45	941.94	844.58	1024.76	1055.05
Housekeeping	Ppia	NM_008907.1	2895.02	2819.62	2758.47	3079.11	3100.02	3123.1	2897.46	3071.97	2782.69	2930.57	2996.99	2620.37	2747.92	2504.74	2597.9	2393.55	2654.64	2651.96	2617.75	2571.83	2654.06	2575.01	2783.74	2500.57	2504.66	2468.54	2495.13	2346.65	2460.91	2414.22	2467.31	2406.54	2700.99	2349.32	2623.6
Housekeeping	Rpl19	NM_009078.2	11179.1	11047.2	9562.51	11728.7	11976.1	12158.3	11980.7	11177.9	10689.6	9466.03	9721.55	9553.99	10453.5	10151.5	10241.8	9298.59	10830.8	10254.6	10409.7	10299.6	9668.04	10423.6	10918.4	10452.3	10915.7	10310.9	10616.6	11183.6	10720	9231.11	10153.2	10159.2	10646	10632	11148.2
Housekeeping	Sdha	NM_023281.1	367.01	341.02	300.06	352.3	330.4	363.65	364.38	332.21	313.75	284.21	295.52	285.39	286.93	277.37	348.43	315	300.58	323.2	274.49	293.16	290.66	294.49	312.29	277.98	298.43	351.41	275.94	307.51	264.76	245.34	285.12	281.43	287.03	292.49	280.6
Housekeeping	Tbp	NM_013684.3	143.12	134.58	139.5	148.24	155.2	134.25	136.51	155.36	133.36	147.47	158.2	132.32	164.16	145.54	137.33	109.83	147.27	155.67	152.58	147.67	154.19	140.06	127.6	154.57	122.57	163.33	130.95	123.96	150.91	146.06	127.97	133.25	154.87	176.54	134.69
Housekeeping	Tubb5	NM_011655.4	929.58	901.55	943.62	916.49	979.21	976.62	922.52	785.58	898.5	1013.5	840.43	989.78	1013.52	887.75	1012.37	944.99	1072.43	911.12	783.83	769.45	916.29	882.76	1078.74	962.33	1076.47	1043.1	1016.06	1010.93	924	894.47	1008.03	1113.1	1081.02	992.38	1038.22
Endogenous	Abcb10	NM_019552.2	36.84	23.52	48.69	39.24	53.6	35.41	35.23	38.11	36.76	54.96	49.44	28.54	51.39	49.53	54.48	43.52	37.76	36.35	38.14	34.74	42.54	35.91	35.26	43.63	58.62	39.6	50.28	57.66	50.3	68.73	61.74	55.14	56.79	56.41	53.31
Endogenous	Abcb1a	NM_011076.1	69.44	92.77	78.96	65.4	60	92.94	75.96	68.4	73.52	126.02	78	95.99	62.81	70.11	86.26	82.89	90.63	56.9	68.06	50.67	81.53	61.77	65.48	61.08	62.17	94.04	57.29	64.38	58.25	68.73	93.17	67.77	104.28	37.61	81.37
Endogenous	Abcf1	NM_013854.1	155.88	175.08	175.04	206.67	193.6	197.68	212.47	183.69	167.56	183.66	148.31	195.88	231.25	170.69	192.94	178.22	185.03	187.28	189.23	180.96	185.21	157.3	180.49	167.04	179.41	196.74	159.01	170.09	186.65	168.97	165.01	183.79	160.04	177.58	202.03
Endogenous	Abl1	NM_009594.3	39.68	31.36	42.11	31.39	43.2	35.41	37.43	42.99	41.04	48.26	45.04	50.59	41.4	36.58	45.4	33.16	35.5	33.19	35.9	40.54	41.65	37.35	47.01	29.92	30.2	47.02	30.4	40.36	30.45	33.41	35.92	29.87	29.94	38.65	42.09
Endogenous	Adal	NM_029475.1	39.68	41.81	43.43	41.86	48.8	41.31	42.93	49.83	36.76	40.22	49.44	48	62.81	64.77	68.1	47.66	53.62	52.15	60.58	44.88	48.74	47.41	52.05	36.15	53.29	56.92	30.4	33.63	42.36	43.91	50.51	49.39	32.01	39.7	46.3
Endogenous	Ahr	NM_013464.4	76.52	56.18	60.54	65.4	61.6	47.95	37.43	65.47	54.71	40.22	65.92	75.24	45.68	35.05	46.53	72.53	67.22	65.59	65.07	69.49	70.89	55.31	61.28	49.86	47.96	43.31	47.94	37.48	52.95	64.91	58.37	57.44	49.56	53.27	63.13
Endogenous	Aicda	NM_009645.2	4.25	10.45	3.95	5.23	4.8	3.69	5.5	2.93	5.98	8.04	9.89	6.49	9.99	7.62	9.08	8.29	6.8	6.32	7.48	6.51	8.86	7.18	8.39	8.73	10.66	6.19	8.18	5.77	2.65	2.86	6.74	2.3	4.13	8.36	7.01
Endogenous	Aire	NM_009646.1	2.83	3.92	1.32	4.36	3.2	2.95	4.4	4.89	8.55	4.02	3.3	6.49	4.28	6.86	4.54	9.33	5.29	4.74	7.48	7.24	6.2	6.46	8.39	2.49	5.33	11.14	16.37	5.77	11.91	6.68	4.49	2.3	5.16	7.31	5.61
Endogenous	App	NM_007471.2	111.95	116.29	96.07	88.95	96	106.22	97.98	119.21	124.82	131.38	180.17	153.07	124.19	92.2	93.07	172	92.89	132.76	136.87	131.74	154.19	112.77	133.48	127.15	104.81	79.19	155.51	146.07	127.08	204.29	127.97	128.66	147.65	120.13	119.25
Endogenous	Arhgdib	NM_007486.4	6022.45	6151.42	5660.39	6436.39	6054.45	6333.25	6066.84	6171.3	5792.79	5786.06	5813.81	5567.65	5792.77	5265.52	5581.68	5139.41	5365.17	5515.71	5523.46	5486.05	5510.16	5285.05	5458.35	5083.41	5188.74	5268.69	4928.29	5036.37	5133.62	5186.41	4992.99	4736.13	4997.25	4905.48	5136.37
Endogenous	Atg16l1	NM_029846.3	331.59	394.59	386.92	387.18	336	392.42	318.15	328.3	341.1	348.56	344.96	341.17	376.86	343.67	376.8	332.61	318.71	331.89	364.99	330.07	358.01	311.73	355.1	301.66	346.39	313.05	265.41	240.24	272.7	297.84	300.84	298.66	313.88	302.94	298.84
Endogenous	Atm	NM_007499.1	103.44	107.14	127.66	123.83	129.6	132.77	129.9	128.98	117.12	126.02	106.56	129.72	142.75	125.73	121.44	111.91	123.86	113	115.93	98.44	123.18	107.02	112.49	94.74	115.46	113.84	95.88	102.82	101.93	97.37	113.37	101.09	110.48	99.24	110.84
Endogenous	B2m	NM_009735.3	23326	24064.7	27670.2	24614.6	21620.2	26809	23849	26575.9	24671.5	27514.6	32311	21553.2	21373.8	21430.9	22214.3	21373.1	22284.7	23437.8	25682.4	24082.4	23151.9	22494.1	22001.3	24724	20900.6	21446	19303.9	19243.1	21703.4	24373.2	23602.2	20189.7	19918.8	18060.2	21015.5
Endogenous	Batf	NM_016767.2	148.79	167.24	155.3	158.71	156.8	176.29	167.33	164.15	162.43	160.87	138.42	131.02	125.62	145.54	157.76	172	145	176.22	166.04	136.08	168.37	160.89	160.34	135.87	145.66	155.91	128.61	142.22	150.91	163.24	177.36	137.85	139.39	118.04	129.08
Endogenous	Batf3	NM_030060.2	15.59	9.15	15.79	13.95	8	14.01	4.4	11.73	11.97	8.04	16.48	12.97	22.84	15.24	10.21	19.69	8.31	17.38	8.23	12.31	21.27	12.93	7.56	21.19	10.66	8.66	16.37	10.57	14.56	21	13.47	11.49	15.49	7.31	9.82
Endogenous	Bax	NM_007527.3	205.47	211.67	200.04	243.29	222.4	226.45	233.38	213.98	200.9	199.75	209.83	198.47	206.99	182.88	204.29	207.23	205.42	206.25	214.66	184.58	202.05	200.4	212.39	177.01	182.96	220.25	198.77	185.46	161.5	199.51	156.03	168.86	191.01	191.16	178.18
Endogenous	Bcap31	NM_012060.4	783.63	743.45	796.22	760.4	664.01	818.76	766.2	745.52	701.02	754.76	860.21	610.99	678.06	682.76	792.19	635.17	644.21	685.12	675.38	655.08	662.85	575.34	674.95	750.42	659.03	665.7	636.06	621.74	708.22	740.78	639.84	584.69	624.66	630.94	656.6
Endogenous	Bcl2	NM_009741.3	514.39	667.67	563.27	514.49	529.6	531.09	538.32	525.67	465.06	520.16	448.23	467	559.58	517.41	543.64	525.34	577.75	479.66	427.82	400.29	502.45	471.19	578.41	579.64	598.63	741.18	568.24	529.49	528.19	498.31	568	558.27	606.07	560.95	632.75
Endogenous	Bcl3	NM_033601.3	26.92	24.83	19.74	21.8	29.6	23.6	25.32	27.36	32.49	32.17	24.17	37.62	35.69	34.29	30.64	31.09	20.39	30.03	37.4	27.51	24.81	33.04	27.7	32.41	31.97	30.93	26.89	12.49	22.5	42.96	35.92	21.83	34.07	30.29	35.07
Endogenous	Bcl6	NM_009744.3	160.13	103.22	103.97	129.06	148	128.35	137.61	149.49	148.75	89.82	168.09	118.05	151.31	143.26	164.57	147.14	109.51	150.14	135.38	152.01	146.22	146.53	120.89	144.6	133.23	139.82	87.69	122.04	132.38	135.56	152.66	109.13	136.29	174.45	147.31
Endogenous	Bid	NM_007544.3	308.92	214.28	263.21	236.32	217.6	249.32	276.32	267.72	240.23	249.35	292.23	245.17	199.85	210.32	222.45	208.27	200.89	218.89	222.14	209.19	217.11	197.52	221.62	199.45	200.73	163.33	174.21	164.32	180.03	210.97	188.58	186.09	173.46	197.43	211.85
Endogenous	Blnk	NM_008528.4	426.53	506.96	346.12	506.64	584.8	526.66	584.56	524.7	570.22	276.17	421.86	413.81	528.17	576.84	686.64	474.57	419.15	509.69	507.84	556.64	481.19	551.63	530.56	435.04	500.93	464.01	341.41	527.56	464.65	480.17	401.86	349.21	451.2	705.11	561.2
Endogenous	Bst1	NM_009763.3	12.75	7.84	14.48	13.08	17.6	16.23	13.21	19.54	20.52	32.17	24.17	19.46	11.42	16	11.35	16.58	11.33	19.76	21.69	19.54	23.04	14.37	10.07	18.7	21.32	9.9	10.52	9.61	15.89	33.41	15.72	14.93	16.52	17.76	7.01
Endogenous	Bst2	NM_198095.2	195.55	248.25	171.09	185.74	171.2	197.68	206.96	246.23	224.84	248.01	253.78	201.07	167.02	171.45	191.81	215.52	223.55	219.68	240.83	210.64	174.57	211.89	162.86	191.97	222.04	179.42	182.4	180.66	201.21	229.11	236.85	234.34	224.05	177.58	188
Endogenous	Btk	NM_013482.2	392.52	361.92	344.81	412.47	460	419.71	413.92	381.07	453.1	302.98	409.78	395.65	482.49	455.68	557.26	447.63	414.62	484.4	433.05	436.48	470.55	414.44	404.63	329.09	399.68	378.63	275.94	352.67	411.7	390.44	331.14	357.25	388.22	487.83	427.91
Endogenous	Btla	NM_177584.3	1870.5	2246.03	1618.76	2312.6	2331.22	2161.24	2507.76	2416.35	2534.77	1408.98	1753.37	1698.05	2636.58	2820.21	2753.38	2044.36	1707.58	2237.1	2146.56	2052.83	2128.56	2257.53	2092	1910.95	2348.34	2227.25	1821.65	2055.48	2194.83	2121.15	1737.67	1986.12	2269.41	2913.41	2441.21
Endogenous	Btnl1	NM_001111094.1	5.67	5.23	3.95	4.36	3.2	2.21	3.3	8.79	8.55	9.38	5.49	2.59	14.27	9.91	4.54	5.18	4.53	14.22	5.98	13.03	8.86	3.59	2.52	14.96	12.43	18.56	5.85	9.61	6.62	2.86	7.86	5.74	7.23	6.27	8.42
Endogenous	Btnl2	NM_079835.2	4.25	9.15	7.9	6.1	4.8	8.11	9.91	9.77	7.69	4.02	2.2	6.49	14.27	9.91	11.35	17.61	9.82	4.74	11.97	7.24	8.86	10.06	5.04	7.48	10.66	6.19	16.37	14.41	10.59	17.18	7.86	8.04	10.32	12.54	9.82
Endogenous	C1qa	NM_007572.2	1.42	3.92	3.95	1	1.6	6.64	1.1	1	11.97	2.68	1.1	1.3	9.99	2.29	2.27	4.14	6.04	1	1.5	3.62	5.32	2.87	1.68	2.49	8.88	2.47	2.34	1	6.62	5.73	5.61	11.49	3.1	2.09	1.4
Endogenous	C1qb	NM_009777.2	4.25	1.31	7.9	5.23	1	5.16	7.71	6.84	15.39	6.7	8.79	7.78	4.28	6.86	7.94	10.36	4.53	4.74	10.47	10.13	6.2	7.18	5.04	2.49	5.33	6.19	8.18	9.61	5.3	17.18	5.61	6.89	12.39	6.27	1.4
Endogenous	C1qbp	NM_007573.2	281.99	305.74	243.47	300.85	264.8	308.33	286.22	268.7	264.16	227.9	230.71	225.72	342.6	259.85	273.52	272.51	317.2	273.41	270	275.79	285.34	256.42	255.2	259.28	246.91	288.31	253.72	280.6	258.14	239.61	273.9	256.16	265.35	291.45	224.48
Endogenous	C1ra	NM_023143.3	2.83	3.92	6.58	2.62	2.4	2.21	6.61	4.89	1.71	10.72	5.49	2.59	8.56	7.62	6.81	9.33	3.78	9.48	8.23	7.24	7.09	5.75	4.2	3.74	1.78	8.66	2.34	7.69	13.24	10.5	4.49	9.19	8.26	9.4	1.4
Endogenous	C1s	NM_144938.2	1.42	9.15	3.95	3.49	4.8	2.21	6.61	6.84	2.56	6.7	5.49	10.38	7.14	7.62	6.81	8.29	6.04	4.74	2.24	8.69	7.98	4.31	3.36	8.73	10.66	3.71	7.02	7.69	5.3	4.77	6.74	4.59	5.16	4.18	8.42
Endogenous	C2	NM_013484.2	5.67	7.84	9.21	5.23	1.6	4.43	4.4	7.82	8.55	6.7	6.59	6.49	7.14	8.38	4.54	5.18	6.8	6.32	9.72	5.79	6.2	5.75	9.23	11.22	7.11	4.95	4.68	2.88	3.97	7.64	3.37	8.04	6.19	4.18	2.81
Endogenous	C3	NM_009778.2	46.76	47.04	34.22	25.29	53.6	33.93	53.94	71.33	73.52	50.94	65.92	67.46	25.69	36.58	49.94	107.76	43.8	73.49	89	95.55	79.75	63.21	45.33	28.67	15.99	28.46	31.57	25.95	38.39	87.82	70.72	66.63	44.4	26.12	39.28
Endogenous	C4a	NM_011413.2	1.42	2.61	1.32	1.74	1	2.95	1.1	1	5.98	1.34	1.1	2.59	4.28	1	3.4	5.18	2.27	2.37	3.74	2.9	4.43	2.15	1.68	3.74	1.78	1.24	1.17	1	2.65	3.82	4.49	1.15	1.03	1.04	1.4
Endogenous	C4bp	NM_007576.3	4.25	1.31	2.63	1.74	1.6	2.95	1.1	2.93	2.56	4.02	4.39	3.89	8.56	1.52	1.13	3.11	1.51	1.58	3.74	2.17	5.32	2.87	3.36	2.49	1.78	1.24	5.85	1	3.97	5.73	4.49	1.15	2.06	1.04	1.4
Endogenous	C6	NM_016704.2	5.67	5.23	5.26	6.98	4.8	2.21	3.3	2.93	5.13	9.38	6.59	5.19	7.14	6.1	3.4	7.25	8.31	4.74	4.49	6.51	5.32	4.31	9.23	4.99	14.21	8.66	8.18	5.77	9.27	7.64	5.61	6.89	8.26	3.13	4.21
Endogenous	C7	XM_356827.6	5.67	2.61	2.63	3.49	4	2.21	1.1	5.86	7.69	1.34	8.79	6.49	7.14	5.33	6.81	6.22	2.27	3.16	2.24	4.34	7.98	2.15	4.2	4.99	5.33	7.42	7.02	3.84	3.97	4.77	8.98	8.04	8.26	4.18	5.61
Endogenous	C8a	NM_146148.1	2.83	3.92	5.26	1	1.6	1.48	1.1	1.95	3.42	1.34	2.2	2.59	7.14	1.52	1.13	3.11	1.51	2.37	1.5	4.34	1	1.44	1.68	2.49	5.33	2.47	1.17	1	2.65	3.82	3.37	3.45	1.03	2.09	4.21
Endogenous	C8b	NM_133882.2	1.42	3.92	3.95	2.62	5.6	4.43	8.81	2.93	3.42	5.36	3.3	5.19	4.28	8.38	6.81	3.11	2.27	4.74	11.22	2.9	5.32	5.75	2.52	4.99	3.55	4.95	4.68	2.88	3.97	8.59	2.25	1.15	3.1	7.31	2.81
Endogenous	C8g	NM_027062.1	1.42	3.92	11.84	2.62	6.4	5.16	5.5	3.91	1	1.34	7.69	5.19	9.99	4.57	12.48	6.22	9.06	4.74	5.24	6.51	6.2	4.31	10.91	4.99	10.66	8.66	14.03	8.65	2.65	3.82	5.61	6.89	6.19	5.22	1.4
Endogenous	C9	NM_013485.1	1.42	3.92	2.63	1	1.6	2.21	1.1	2.93	1.71	2.68	3.3	5.19	2.85	4.57	3.4	2.07	3.02	7.11	2.99	2.9	6.2	6.46	2.52	3.74	8.88	4.95	2.34	4.8	2.65	2.86	5.61	3.45	5.16	3.13	1.4
Endogenous	Camp	NM_009921.2	5.67	5.23	3.95	4.36	11.2	3.69	16.51	5.86	11.97	13.41	18.68	7.78	15.7	12.19	11.35	14.51	9.06	17.38	11.97	8.69	29.24	7.9	26.02	7.48	8.88	11.14	3.51	6.73	2.65	10.5	5.61	8.04	14.45	9.4	15.43
Endogenous	Card9	NM_001037747.1	62.35	66.64	80.28	76.74	83.2	79.66	86.97	101.62	84.63	87.14	145.02	107.67	65.66	86.11	69.23	99.47	67.22	86.13	106.95	83.24	82.41	86.91	52.89	78.53	76.38	59.39	60.8	46.13	84.72	129.83	88.68	91.9	64.01	65.81	71.55
Endogenous	Casp1	NM_009807.2	300.41	445.55	264.53	313.06	336.8	334.88	354.48	343.94	358.2	426.31	455.92	372.3	326.9	309.38	308.71	365.77	265.09	395.9	411.36	349.62	397	348.36	352.58	235.6	262.9	296.97	239.69	245.04	266.08	363.71	325.53	329.68	388.22	370.84	345.14
Endogenous	Casp2	NM_007610.1	123.28	146.34	117.13	125.57	139.2	137.94	150.82	133.86	164.14	111.27	138.42	134.91	141.32	160.78	171.38	150.24	121.59	131.97	118.92	144.77	143.56	119.23	166.22	134.63	179.41	118.79	134.46	149.91	119.14	156.56	134.7	137.85	173.46	161.91	168.36
Endogenous	Casp3	NM_009810.2	221.06	192.07	223.73	183.12	150.4	189.57	193.75	185.65	188.93	256.06	280.14	193.29	191.28	118.87	170.24	189.62	176.72	154.88	172.77	164.31	171.03	164.48	176.29	203.19	138.56	146.01	149.66	135.49	173.42	169.92	168.38	168.86	155.91	138.93	183.79
Endogenous	Casp8	NM_009812.2	529.98	504.34	515.9	558.09	566.4	549.53	566.94	615.57	534.31	520.16	499.87	544.83	539.59	497.6	552.72	526.37	560.38	572.12	540.01	500.18	568.03	473.34	574.21	493.63	543.57	485.05	443.14	472.79	487.15	449.62	535.44	546.79	512.11	537.97	470
Endogenous	Ccbp2	NM_021609.3	8.5	11.76	3.95	7.85	2.4	5.9	6.61	6.84	4.27	6.7	5.49	3.89	11.42	8.38	7.94	5.18	3.02	7.9	5.98	9.41	7.98	10.06	11.75	9.97	5.33	7.42	7.02	4.8	7.94	5.73	8.98	6.89	9.29	5.22	5.61
Endogenous	Ccl11	NM_011330.3	2.83	1.31	3.95	4.36	1	2.95	8.81	3.91	4.27	4.02	4.39	3.89	5.71	9.14	6.81	6.22	4.53	3.95	3.74	1.45	4.43	4.31	4.2	2.49	7.11	7.42	5.85	4.8	9.27	3.82	2.25	5.74	4.13	4.18	7.01
Endogenous	Ccl12	NM_011331.2	4.25	2.61	3.95	2.62	2.4	2.95	4.4	7.82	3.42	5.36	6.59	2.59	4.28	4.57	5.67	4.14	4.53	3.95	5.24	2.9	4.43	2.87	2.52	3.74	1.78	6.19	4.68	1.92	5.3	6.68	10.1	4.59	3.1	5.22	5.61
Endogenous	Ccl19	NM_011888.2	1.42	2.61	7.9	1	1.6	1.48	2.2	1	3.42	1.34	5.49	1.3	1.43	3.05	10.21	4.14	2.27	2.37	1.5	1.45	1.77	3.59	1.68	6.23	5.33	2.47	4.68	1.92	2.65	1	4.49	1.15	3.1	1.04	2.81
Endogenous	Ccl2	NM_011333.3	7.09	6.53	9.21	6.98	12.8	5.9	7.71	16.61	14.53	16.09	16.48	19.46	9.99	10.67	14.75	29.01	6.8	21.34	25.43	35.47	23.04	15.8	9.23	12.47	8.88	7.42	21.05	10.57	9.27	26.73	7.86	9.19	11.36	3.13	14.03
Endogenous	Ccl20	NM_016960.1	1.42	3.92	10.53	1	4	1.48	1.1	5.86	6.84	1.34	8.79	2.59	5.71	1.52	5.67	8.29	6.04	7.9	10.47	5.07	9.75	4.31	2.52	9.97	12.43	8.66	14.03	6.73	3.97	2.86	10.1	12.64	7.23	2.09	2.81
Endogenous	Ccl22	NM_009137.2	7.09	9.15	7.9	5.23	7.2	7.38	4.4	6.84	7.69	14.75	17.58	9.08	14.27	7.62	10.21	9.33	3.02	8.69	11.22	8.69	10.63	4.31	5.04	13.71	8.88	8.66	17.54	5.77	23.83	16.23	16.84	14.93	8.26	10.45	15.43
Endogenous	Ccl24	NM_019577.4	2.83	2.61	5.26	4.36	5.6	2.21	2.2	7.82	3.42	2.68	6.59	1.3	4.28	6.1	5.67	5.18	4.53	3.16	5.98	4.34	3.54	7.9	4.2	8.73	7.11	3.71	3.51	3.84	3.97	6.68	3.37	4.59	5.16	5.22	5.61
Endogenous	Ccl25	NM_009138.3	21.26	26.13	25.01	12.21	19.2	12.54	14.31	15.63	12.82	21.45	18.68	14.27	12.85	20.57	17.02	14.51	18.13	10.27	19.45	13.03	17.72	17.24	16.79	26.18	14.21	19.8	19.88	17.3	13.24	19.09	16.84	18.38	15.49	15.67	12.63
Endogenous	Ccl26	NM_001013412.2	2.83	1.31	6.58	1.74	1.6	1	3.3	1	1.71	5.36	1.1	1.3	1.43	1	1.13	3.11	1	3.95	3.74	3.62	1.77	2.87	5.04	2.49	5.33	1.24	2.34	1	2.65	4.77	1.12	2.3	3.1	4.18	4.21
Endogenous	Ccl3	NM_011337.1	330.17	316.19	313.22	383.69	253.6	320.13	329.16	209.1	219.71	422.29	353.75	328.2	274.08	234.7	179.32	214.49	243.18	290.8	212.41	225.84	219.77	139.34	225.82	133.38	174.08	199.22	162.52	131.65	146.94	432.44	188.58	175.75	134.22	143.11	134.69
Endogenous	Ccl4	NM_013652.1	73.69	61.41	101.34	83.71	82.4	84.83	104.58	69.37	51.29	101.89	98.87	108.97	58.53	48.77	46.53	56.99	51.36	46.62	43.38	46.33	59.37	31.6	61.28	49.86	71.05	47.02	43.26	38.44	41.04	90.69	48.27	45.95	49.56	22.98	50.51
Endogenous	Ccl5	NM_013653.1	3039.56	6334.34	5062.89	3728.76	2751.22	4322.48	4135.93	3676.79	3316.15	11105.6	6650.95	8137.43	3012.01	4301.57	2864.61	3024.58	2698.45	3783.55	4518.99	3444.07	6663.95	4444.67	6158.48	3723.43	3664.62	5057.1	3699.43	3592.05	2985.13	3269.55	4678.68	4669.5	5677.66	2417.22	3818.95
Endogenous	Ccl6	NM_009139.2	246.57	223.43	159.24	208.41	268.8	141.62	169.53	232.55	229.97	262.76	318.6	315.22	222.69	208.79	213.37	463.17	379.88	335.84	330.58	366.27	308.38	216.2	243.45	170.78	168.75	237.57	321.54	187.39	197.24	402.85	341.25	371.03	239.54	201.61	227.29
Endogenous	Ccl7	NM_013654.2	12.75	14.37	14.48	20.06	19.2	16.23	23.12	10.75	18.81	16.09	17.58	6.49	31.4	13.72	14.75	13.47	14.35	14.22	23.19	15.92	14.18	17.24	18.47	7.48	7.11	8.66	15.2	13.45	19.86	12.41	11.23	10.34	13.42	19.85	14.03
Endogenous	Ccl8	NM_021443.2	2.83	3.92	2.63	1.74	1.6	2.95	1.1	3.91	4.27	6.7	5.49	1.3	4.28	3.05	3.4	6.22	3.78	1.58	2.99	4.34	3.54	1	3.36	2.49	3.55	1.24	5.85	1	1.32	1.91	5.61	2.3	7.23	3.13	4.21
Endogenous	Ccl9	NM_011338.2	308.92	296.6	244.79	288.64	276	249.32	286.22	395.72	347.09	390.12	498.77	403.43	272.65	361.96	306.44	406.18	278.68	405.38	373.96	479.91	401.43	318.91	266.96	244.32	218.49	245	206.95	179.7	264.76	556.54	370.43	360.69	237.47	195.34	248.33
Endogenous	Ccr10	NM_007721.4	1.42	6.53	10.53	9.59	12.8	13.28	13.21	13.68	14.53	10.72	10.99	5.19	19.98	12.19	15.89	11.4	13.59	8.69	5.24	17.37	7.09	15.08	7.56	13.71	12.43	12.37	12.86	13.45	5.3	11.46	14.59	5.74	14.45	11.49	15.43
Endogenous	Ccr2	NM_009915.2	341.51	382.83	259.26	367.12	398.4	385.04	341.27	566.71	530.89	699.8	618.51	603.21	331.18	471.69	393.83	631.03	276.42	531.03	524.3	541.44	549.42	459.69	360.14	319.12	255.8	314.29	213.97	230.63	259.46	727.42	488.3	398.6	418.16	286.22	326.9
Endogenous	Ccr3	NM_009914.4	65.18	60.1	35.53	54.07	61.6	19.92	40.73	53.74	52.15	76.41	67.01	60.97	55.67	39.62	52.21	107.76	98.94	86.13	86.01	79.62	55.83	44.53	48.69	34.9	53.29	59.39	80.68	70.15	41.04	95.46	89.8	148.18	69.18	64.77	70.15
Endogenous	Ccr4	NM_009916.2	11.34	7.84	13.16	26.16	12.8	13.28	15.41	9.77	14.53	18.77	8.79	22.05	25.69	12.19	6.81	11.4	11.33	8.69	8.23	8.69	13.29	9.34	9.23	11.22	1.78	19.8	14.03	11.53	15.89	16.23	23.57	19.53	11.36	9.4	18.24
Endogenous	Ccr5	NM_009917.5	34.01	56.18	55.27	47.09	38.4	37.62	56.14	34.2	47.87	108.59	74.71	86.91	48.53	50.29	34.05	49.74	37.76	45.83	49.36	38.36	69.12	47.41	53.73	53.6	62.17	53.21	51.45	40.36	41.04	47.73	61.74	53.99	85.7	24.03	51.91
Endogenous	Ccr6	NM_001190333.1	179.96	249.56	176.35	269.45	312.8	289.15	277.42	247.2	322.3	148.81	229.61	189.39	291.21	379.48	305.3	280.8	185.79	308.18	242.33	258.41	283.57	296.65	273.67	255.54	239.81	273.46	210.46	257.54	263.43	312.16	259.3	238.93	281.87	343.68	331.11
Endogenous	Ccr7	NM_007719.2	1988.12	1807.01	2053.06	2265.51	2224.82	2028.47	1818.62	1851.59	1703.81	1410.32	1694.05	1790.16	2232.6	1780.06	2022.48	1670.31	2263.43	1989.76	1728.47	1894.31	1915.88	1810.05	2200.3	2119.12	2270.18	2118.36	2686.88	2329.36	2426.49	1684.89	1994.72	1996.46	1634.43	2068.32	2357.03
Endogenous	Ccr8	NM_007720.2	2.83	2.61	1.32	1	1	3.69	1.1	1	1	1.34	6.59	12.97	2.85	3.05	9.08	2.07	3.78	1	1	1	3.54	1	1.68	7.48	12.43	1.24	7.02	1.92	11.91	1	5.61	1.15	4.13	1.04	4.21
Endogenous	Ccr9	NM_009913.6	126.12	96.69	106.6	119.47	124	106.22	114.49	100.64	91.47	79.1	76.9	89.51	108.49	84.58	122.57	101.54	141.23	104.31	98.73	93.38	81.53	80.45	107.45	104.71	150.99	81.67	97.05	118.2	120.46	87.82	92.05	88.45	82.6	84.61	102.42
Endogenous	Ccrl1	NM_145700.2	7.09	3.92	1.32	5.23	1	2.21	1.1	2.93	1	1.34	1.1	3.89	5.71	3.81	6.81	2.07	3.02	3.16	2.24	2.9	2.66	2.87	3.36	3.74	7.11	1.24	5.85	3.84	1.32	1	7.86	4.59	4.13	1.04	4.21
Endogenous	Ccrl2	NM_017466.4	19.84	28.74	27.64	35.75	40.8	34.67	34.13	14.66	23.08	36.2	39.55	42.81	19.98	19.81	20.43	37.3	21.15	30.03	26.18	35.47	29.24	35.91	22.67	31.16	17.76	24.75	39.75	33.63	21.18	59.19	26.94	24.12	23.75	29.25	16.84
Endogenous	Cd109	NM_153098.3	2.83	9.15	5.26	6.1	7.2	6.64	16.51	12.7	10.26	9.38	8.79	2.59	9.99	10.67	17.02	7.25	7.55	7.9	13.46	11.58	13.29	9.34	6.72	13.71	14.21	9.9	4.68	7.69	13.24	13.36	8.98	9.19	11.36	13.58	5.61
Endogenous	Cd14	NM_009841.3	15.59	10.45	18.42	18.31	12	10.33	15.41	15.63	17.95	13.41	23.07	18.16	21.41	13.72	17.02	15.54	14.35	25.29	20.94	26.78	26.58	17.24	17.63	18.7	14.21	9.9	15.2	13.45	13.24	89.73	23.57	19.53	12.39	15.67	7.01
Endogenous	Cd160	NM_001163496.1	17	27.44	28.95	15.7	12	18.44	15.41	31.27	17.1	37.54	17.58	11.67	14.27	19.81	15.89	15.54	15.86	14.22	18.7	15.92	15.95	17.24	15.11	17.45	12.43	35.88	14.03	16.34	11.91	9.55	17.96	14.93	18.58	15.67	15.43
Endogenous	Cd163	NM_053094.2	8.5	13.07	5.26	8.72	4	11.06	5.5	7.82	11.11	9.38	4.39	5.19	15.7	7.62	11.35	12.43	3.02	11.06	5.24	7.96	1.77	7.18	3.36	11.22	8.88	6.19	9.35	8.65	14.56	14.32	3.37	9.19	5.16	6.27	2.81
Endogenous	Cd164	NM_016898.2	1079.79	1020.45	1039.69	1212.11	1076.81	1246.59	1079.94	1019.11	978	1076.51	954.69	910.64	1136.28	992.9	1079.34	930.48	1080.74	1062.05	1035.88	996.02	1035.04	944.53	1062.79	1008.45	1096.01	1054.23	1032.43	1043.6	1097.41	894.47	955.27	891.4	929.24	966.26	1092.93
Endogenous	Cd19	NM_009844.2	2074.56	2278.69	1984.62	2521.89	2781.62	2465.14	2787.38	2665.5	2877.58	1698.55	1998.36	2305.15	3056.26	2982.52	3308.37	2605.97	2156.94	2689.1	2553.43	2732.53	2600	2558.49	2543.65	1959.57	2339.46	2238.39	1742.15	2164.07	2223.95	2165.06	1864.51	1940.17	2386.08	3164.12	2623.6
Endogenous	Cd1d1	NM_007639.3	262.15	292.68	277.69	349.68	294.4	344.47	333.56	317.55	281.26	276.17	291.13	304.85	366.87	328.43	286.01	304.63	302.09	306.6	308.15	302.57	303.95	285.15	308.93	290.44	314.42	303.15	261.91	235.43	271.38	249.15	312.06	263.05	292.19	278.91	255.35
Endogenous	Cd2	NM_013486.2	2231.85	2185.92	2187.3	2488.75	2371.22	2472.52	2202.82	2305.93	2139.81	2218.71	1932.45	2226.02	2598.04	2234.99	2359.56	1986.34	2238.51	2154.92	2140.57	2179.51	2113.5	1968.07	2228.84	1930.9	2309.26	2245.81	2088.24	2048.76	2059.8	1884.41	2008.19	1955.1	1929.72	2103.84	2188.67
Endogenous	Cd209g	NM_027343.3	9.92	6.53	3.95	5.23	2.4	1	1.1	3.91	1	9.38	4.39	1.3	7.14	8.38	9.08	5.18	6.04	3.16	5.98	2.9	5.32	1.44	6.72	4.99	15.99	7.42	4.68	1	6.62	5.73	4.49	5.74	5.16	5.22	1.4
Endogenous	Cd22	NM_001043317.2	881.4	985.17	763.32	999.34	1068.01	969.24	1023.8	974.16	1167.79	640.81	812.97	797.79	1160.55	1300.76	1355.13	1036.17	824.71	1019.38	955.85	1008.32	1033.27	1096.08	1056.91	880.06	1081.8	1062.89	850.03	985.94	986.22	1006.16	795.87	960.32	1223.5	1511.55	1060.66
Endogenous	Cd226	NM_001039149.1	2940.37	2184.62	3821.85	2049.25	1097.61	2779.37	2198.42	2400.71	1926.94	2080.62	3040.94	1032.58	1557.4	1415.82	1476.57	977.11	1328.45	1129.22	1264	1289.9	1146.7	1076.69	1019.14	2342.26	1312.73	1427.92	1328.24	1156.99	1993.61	1585.61	1450.3	1290	831.15	1207.57	1313.2
Endogenous	Cd244	NM_018729.2	238.06	185.54	238.21	200.56	171.2	168.92	212.47	214.96	183.8	406.2	396.6	409.92	242.67	159.26	192.94	234.17	155.58	232.32	222.14	204.85	328.77	208.3	277.87	203.19	200.73	165.81	126.28	139.34	164.15	259.65	285.12	221.7	171.39	148.33	168.36
Endogenous	Cd247	NM_001113391.2	1156.31	1128.89	1169.98	1146.71	1128.01	1258.39	1158.1	1139.29	1007.92	1045.67	973.36	1001.45	1090.6	909.84	911.36	822.72	1190.25	1013.06	1005.97	867.89	1042.13	931.6	1064.47	1149.31	1167.07	1226.23	1171.56	1059.93	1070.94	946.02	1080.99	1093.57	1071.72	830.46	1026.99
Endogenous	Cd24a	NM_009846.2	5981.35	5066.95	8379.37	4167.39	6002.45	2002.65	3445.69	3053.41	5652.58	6379.95	7395.8	5321.18	7608.54	7454.78	9395.1	5742.46	4541.97	4209.48	4580.32	4928.68	5059.11	5405.72	3650.09	7332.17	8228.08	6097.72	9461.38	11290.3	8680.03	6158.21	8083.29	6701.57	7297.63	5931.28	9846.22
Endogenous	Cd27	NM_001042564.1	471.88	531.78	519.84	557.22	459.2	583.46	535.02	533.49	471.9	406.2	380.12	415.11	580.99	463.3	483.49	456.95	621.56	457.53	428.56	398.84	449.28	407.26	517.96	502.36	584.42	534.54	562.4	476.63	546.72	375.16	475.95	558.27	532.76	415.75	484.03
Endogenous	Cd274	NM_021893.2	148.79	211.67	201.36	221.49	203.2	275.87	205.86	192.49	187.22	223.88	232.9	245.17	269.8	195.08	206.56	226.92	165.4	205.46	230.36	188.2	226.86	188.19	251.85	180.75	232.7	181.89	304	255.61	291.23	290.2	140.32	182.64	262.25	174.45	190.81
Endogenous	Cd28	NM_007642.4	96.36	94.07	114.5	93.31	82.4	103.27	80.36	85.01	75.23	81.78	106.56	114.15	127.05	96.01	101.01	71.5	86.1	69.54	87.51	63.7	97.48	58.18	83.95	134.63	122.57	131.16	113.41	101.86	104.58	109.78	97.66	121.76	97.05	82.52	99.61
Endogenous	Cd34	NM_001111059.1	5.67	5.23	7.9	3.49	4.8	4.43	3.3	6.84	5.98	13.41	5.49	6.49	9.99	7.62	10.21	7.25	7.55	7.11	5.98	5.79	10.63	4.31	4.2	9.97	10.66	7.42	5.85	5.77	7.94	10.5	5.61	6.89	10.32	2.09	7.01
Endogenous	Cd36	NM_007643.3	541.31	424.64	754.1	375.84	601.6	188.09	359.98	307.78	526.62	573.78	912.94	535.75	762.28	733.06	878.45	588.54	501.47	492.3	584.13	628.3	594.62	759.93	386.16	827.71	877.52	616.21	983.32	1299.21	970.33	663.46	965.37	719.09	817.73	576.62	1233.23
Endogenous	Cd3d	NM_013487.2	1550.25	1643.69	1550.32	1778.92	1695.21	1983.47	1608.36	1655.19	1414	1437.13	1233.73	1297.21	1725.84	1424.2	1478.84	1268.27	1792.17	1444.51	1487.63	1380.38	1422.29	1341.73	1624.41	1618.01	1795.9	1755.82	1738.64	1437.59	1649.43	1226.68	1559.19	1524.34	1573.51	1200.25	1488.58
Endogenous	Cd3e	NM_007648.4	936.67	1118.44	1008.1	966.2	920.81	1173.56	990.77	874.5	874.56	847.26	631.7	850.97	939.29	874.03	808.08	757.44	1064.12	812.34	843.66	750.63	890.59	838.22	1034.25	1057.07	1115.55	1158.17	1178.58	1048.4	1041.82	844.83	960.88	1023.5	1013.9	829.42	907.74
Endogenous	Cd3eap	NM_145822.2	17	24.83	18.42	29.65	22.4	28.77	37.43	20.52	28.21	30.83	18.68	27.24	24.27	25.91	24.97	32.12	31.72	26.87	24.68	15.92	23.04	22.27	19.31	23.68	33.75	30.93	21.05	26.91	21.18	37.23	34.8	29.87	27.88	31.34	32.27
Endogenous	Cd4	NM_013488.2	922.5	1009.99	958.09	834.52	711.21	903.59	795.92	741.61	706.15	683.71	655.87	734.22	795.11	666.76	693.45	671.44	817.16	644.03	583.39	531.3	714.25	609.81	832.77	836.43	857.98	902.04	1033.6	821.62	826.04	809.51	922.71	1020.05	669.05	687.35	831.98
Endogenous	Cd40	NM_011611.2	185.63	185.54	148.72	214.52	207.2	168.92	243.29	236.46	212.87	143.45	154.9	171.23	231.25	262.13	257.63	213.45	134.43	229.16	234.1	227.29	211.79	237.03	217.43	163.3	191.85	176.94	160.18	208.53	203.86	181.38	162.77	134.4	229.21	251.75	256.75
Endogenous	Cd40lg	NM_011616.2	250.82	269.16	297.43	211.9	160.8	219.81	204.76	177.83	165.85	180.98	182.37	215.34	252.67	179.07	220.18	156.46	239.41	175.43	166.04	143.32	180.78	182.44	204.83	234.35	229.15	299.44	237.35	202.76	235.63	186.15	213.28	248.12	217.86	165.05	178.18
Endogenous	Cd44	NM_009851.2	925.33	761.74	1116.02	854.58	691.21	979.57	724.37	815.87	838.65	925.02	1219.45	880.81	823.66	673.62	791.06	870.38	672.91	768.09	816.74	812.88	796.66	633.52	606.11	847.65	579.09	715.19	583.44	494.89	663.21	802.83	808.22	649.02	636.01	506.63	638.36
Endogenous	Cd46	NM_010778.3	1.42	1.31	5.26	6.98	6.4	5.16	5.5	6.84	5.98	2.68	8.79	2.59	1.43	9.91	13.62	9.33	4.53	8.69	6.73	1.45	7.09	3.59	5.04	11.22	14.21	11.14	8.18	3.84	3.97	3.82	7.86	5.74	11.36	10.45	8.42
Endogenous	Cd48	NM_007649.4	817.64	1060.95	980.47	1009.8	988.01	973.66	950.04	1057.21	972.87	1321.84	1241.42	1162.3	1063.48	1036.34	1049.83	984.36	963.68	1092.08	1067.3	951.86	1167.08	1049.4	1106.44	954.85	1103.12	1083.93	858.21	910.99	859.13	1065.35	1104.56	1202.7	1216.27	940.15	1035.41
Endogenous	Cd5	NM_007650.3	742.53	797.02	739.63	766.51	611.2	849.74	637.4	666.38	641.17	656.9	525.13	634.34	668.07	610.37	620.82	575.07	733.33	557.89	544.49	508.14	638.92	541.58	667.39	741.69	689.23	756.03	749.47	672.67	697.63	596.63	686.98	703.01	645.31	532.75	666.42
Endogenous	Cd53	NM_007651.3	420.86	454.69	440.88	395.9	358.4	368.81	433.74	451.42	432.58	325.77	376.82	389.16	579.56	521.22	601.52	421.72	502.98	505.74	506.35	418.38	482.07	462.57	475.15	471.19	522.25	572.9	460.68	442.04	499.07	465.85	413.09	452.59	458.43	482.61	521.91
Endogenous	Cd55	NM_010016.2	1110.96	993.01	892.29	1324.6	1375.21	1218.56	1172.42	1212.57	1302.86	659.58	942.6	1070.2	1447.48	1453.16	1637.73	1126.32	920.63	1381.3	1293.92	1389.07	1285.82	1167.91	1242.44	984.77	1172.4	1055.47	847.69	1041.68	982.25	1117.85	891.28	858.09	1108.89	1351.72	1184.13
Endogenous	Cd59b	NM_181858.1	1.42	1.31	3.95	4.36	2.4	2.21	1.1	6.84	3.42	4.02	2.2	3.89	4.28	1	2.27	5.18	3.02	1	3.74	4.34	3.54	3.59	2.52	2.49	5.33	6.19	3.51	2.88	3.97	1	5.61	3.45	5.16	3.13	1.4
Endogenous	Cd6	NM_001037801.2	528.56	633.7	543.53	548.5	502.4	568.71	510.8	479.75	464.21	410.23	406.48	502.02	472.5	413.77	405.18	394.78	531.68	427.51	419.59	357.58	440.42	461.13	507.05	469.95	571.99	551.86	563.57	447.81	483.18	423.85	514.12	565.16	535.86	415.75	498.06
Endogenous	Cd69	NM_001033122.3	205.47	146.34	164.51	231.09	220.8	157.85	147.52	150.47	124.82	151.49	202.14	176.42	158.45	139.45	154.35	117.09	169.93	199.13	160.06	176.62	167.48	150.84	182.17	168.28	175.86	103.94	189.41	185.46	213.13	133.65	168.38	166.56	119.77	167.14	220.27
Endogenous	Cd7	NM_009854.1	311.75	277	326.38	356.66	276	413.07	286.22	286.29	282.97	442.4	285.64	337.28	242.67	291.09	270.12	246.61	247.72	252.08	275.99	262.03	288	238.47	290.46	280.47	282.44	326.66	294.64	273.87	337.56	315.98	290.73	259.61	294.26	222.5	277.79
Endogenous	Cd74	NM_001042605.1	24254.2	25865.2	19043.4	29602.5	32326.6	28670	28905.3	26461.6	30484.8	18330.1	23700.2	24653.6	29634.8	30705.4	33822.6	28233.6	22110.2	29376.3	27374.2	30412.5	27543.7	29299	28427.6	22811.8	25382.4	24107.5	19968	26099.6	25590	25139.7	21680.4	21344.2	26503	34090.8	29819.3
Endogenous	Cd79a	NM_007655.3	76.52	45.73	51.33	54.94	60.8	62.7	86.97	66.44	70.1	58.99	45.04	70.05	92.79	98.3	87.39	73.57	53.62	57.69	58.34	73.11	71.78	71.11	73.87	59.83	76.38	75.48	72.49	91.29	71.48	63	78.58	83.86	87.76	127.44	79.97
Endogenous	Cd79b	NM_008339.2	2485.5	2462.92	1864.86	2925.63	3188.02	2914.36	3080.21	3106.17	3134.05	1762.9	2102.73	2340.18	3380.3	3336.1	3790.73	2877.45	2165.25	3039.17	3029.11	3218.95	2856.1	2985.86	2854.26	2443.23	2913.22	2566.29	2041.47	2782.93	2672.71	2533.54	2144.02	1998.75	2787.72	3651.95	3020.65
Endogenous	Cd80	NM_009855.2	41.09	56.18	56.59	43.6	45.6	43.52	28.62	43.97	47.87	60.33	58.23	40.21	47.11	35.81	43.13	75.64	43.8	34.77	33.66	44.88	46.97	44.53	49.53	28.67	47.96	53.21	49.11	33.63	39.71	60.14	46.02	41.35	45.43	39.7	33.67
Endogenous	Cd81	NM_133655.2	845.98	713.4	1041.01	694.13	548.8	767.87	725.47	708.39	700.16	552.33	808.57	400.84	692.33	648.47	673.02	516.01	490.15	500.21	496.63	517.55	467.89	510.69	512.09	847.65	536.46	588.98	513.29	564.08	653.95	590.91	526.46	436.51	459.46	721.82	683.26
Endogenous	Cd82	NM_001271430.1	578.15	636.31	648.82	558.97	562.4	612.97	568.04	523.72	558.25	706.5	661.36	665.47	522.46	586.75	590.17	488.04	481.08	489.93	532.53	482.08	602.59	540.86	585.12	590.86	648.37	648.38	685.17	649.61	693.66	588.04	624.12	573.21	654.6	524.39	704.3
Endogenous	Cd83	NM_009856.2	263.57	237.8	226.36	399.39	464	323.08	314.85	341.98	392.4	243.99	291.13	287.98	331.18	333.76	339.35	353.33	284.72	333.47	314.88	335.87	301.3	352.67	292.14	246.82	239.81	289.54	238.52	198.92	284.61	302.61	248.08	236.63	297.36	333.23	324.09
Endogenous	Cd86	NM_019388.3	94.94	108.45	109.23	120.34	132.8	109.91	99.08	119.21	115.41	83.12	91.18	85.62	129.9	111.25	103.28	139.88	97.43	121.69	140.61	117.99	122.29	120.67	111.65	98.48	71.05	106.41	91.2	100.9	95.31	88.78	90.92	95.34	90.86	127.44	116.45
Endogenous	Cd8a	NM_001081110.2	164.38	344.94	225.05	288.64	260	334.14	312.64	248.18	210.3	293.59	152.71	163.45	196.99	265.94	220.18	235.21	293.79	245.76	255.04	223.67	218.88	221.23	255.2	300.42	319.74	348.94	274.77	260.42	230.34	189.97	198.69	230.89	341.75	170.27	234.3
Endogenous	Cd8b1	NM_009858.2	124.7	214.28	148.72	200.56	224	224.98	227.88	209.1	204.32	214.5	106.56	116.75	168.44	214.13	200.89	161.64	213.73	198.34	195.21	192.54	184.32	155.15	200.64	195.71	214.94	240.05	217.48	149.91	169.44	140.33	160.52	140.14	270.51	98.19	154.33
Endogenous	Cd9	NM_007657.3	4842.05	3348.79	7098.84	3237.82	1490.41	4494.35	3095.62	3762.78	2928.02	3228.18	5402.94	1393.21	2546.65	2190.79	2407.23	1360.49	1860.89	1597.82	1753.89	1897.21	1534.83	1522.02	1380.12	3971.49	1778.13	2130.74	2002.88	1598.07	3109.56	2750.24	2405.57	1696.64	883.81	1725.69	1829.51
Endogenous	Cd96	NM_032465.2	93.53	82.32	89.49	100.28	88.8	109.17	91.37	93.8	76.09	89.82	83.49	86.91	111.34	78.49	112.36	74.6	118.57	85.34	88.26	76	72.67	82.6	89.83	132.13	110.13	117.55	125.11	83.6	88.69	81.14	87.56	107.98	80.53	73.12	79.97
Endogenous	Cd97	NM_011925.1	1738.72	1644.99	1604.28	1586.21	1436.01	1565.24	1390.39	1532.08	1448.2	1572.53	1712.72	1673.41	1555.97	1388.39	1437.98	1617.46	1574.66	1519.59	1392.64	1370.97	1538.38	1373.34	1429.65	1408.59	1488.59	1554.13	1363.32	1339.57	1371.44	1458.65	1610.82	1412.91	1288.55	1380.97	1400.19
Endogenous	Cd99	NM_025584.2	83.61	97.99	106.6	89.82	108.8	83.35	90.27	94.78	93.18	107.25	101.07	77.83	79.94	93.73	116.9	127.45	80.81	88.5	109.2	96.27	124.95	81.16	106.61	129.64	108.36	87.85	114.58	122.04	92.66	126.96	115.62	102.24	131.13	142.07	110.84
Endogenous	Cdh5	NM_009868.3	5.67	5.23	1.32	1	4.8	6.64	1.1	5.86	4.27	4.02	5.49	5.19	7.14	4.57	7.94	4.14	3.02	6.32	2.24	2.17	8.86	4.31	5.88	3.74	12.43	6.19	4.68	2.88	3.97	1	8.98	5.74	9.29	8.36	8.42
Endogenous	Cdkn1a	NM_007669.4	48.18	39.2	48.69	40.11	53.6	34.67	30.82	50.81	42.74	69.71	71.41	85.62	48.53	27.43	27.24	56.99	29.45	37.93	42.63	52.84	33.67	34.48	30.22	36.15	17.76	37.12	23.38	20.18	25.15	35.32	44.9	27.57	30.97	18.8	28.06
Endogenous	Ceacam1	NM_001039185.1	178.55	147.64	192.15	169.17	124	130.56	166.23	175.88	147.9	142.1	265.86	154.37	245.53	163.07	186.13	156.46	102.71	146.98	143.6	138.98	174.57	160.17	149.43	194.46	119.02	132.4	148.49	157.6	176.06	193.79	165.01	118.32	155.91	130.58	116.45
Endogenous	Cebpb	NM_009883.3	331.59	216.89	219.78	311.31	336	271.45	259.8	287.26	312.89	272.14	549.3	313.93	209.84	196.6	216.78	493.22	232.61	298.7	316.37	389.43	326.99	372.06	258.56	240.58	190.07	160.86	148.49	181.62	182.68	342.71	341.25	250.42	167.26	186.98	218.87
Endogenous	Cfb	NM_008198.2	9.92	10.45	5.26	5.23	5.6	7.38	9.91	12.7	9.4	5.36	12.08	10.38	5.71	7.62	7.94	9.33	9.82	14.22	13.46	13.75	8.86	8.62	7.56	7.48	7.11	4.95	4.68	9.61	10.59	9.55	11.23	10.34	9.29	9.4	12.63
Endogenous	Cfd	NM_013459.1	2.83	2.61	3.95	1.74	1.6	1.48	2.2	1.95	3.42	1.34	3.3	1.3	7.14	3.81	4.54	4.14	3.78	3.16	3.74	5.07	4.43	5.75	1.68	7.48	5.33	4.95	4.68	5.77	2.65	5.73	2.25	3.45	1.03	8.36	5.61
Endogenous	Cfh	NM_009888.3	18.42	26.13	22.37	23.54	24	26.55	34.13	34.2	32.49	18.77	52.73	32.43	17.13	15.24	24.97	46.63	21.15	39.51	32.91	36.19	34.56	34.48	16.79	23.68	10.66	13.61	11.69	20.18	26.48	36.28	26.94	21.83	27.88	13.58	25.25
Endogenous	Cfi	NM_007686.2	1.42	1.31	1.32	4.36	1	2.95	1.1	1.95	2.56	1.34	4.39	5.19	2.85	3.05	2.27	4.14	2.27	6.32	3.74	1	1.77	1.44	1.68	2.49	5.33	3.71	1.17	1.92	1.32	1.91	3.37	3.45	2.06	1.04	1.4
Endogenous	Cfp	NM_008823.3	68.02	77.09	59.22	78.48	63.2	81.14	69.35	69.37	70.1	77.76	72.51	66.16	67.09	66.3	99.88	107.76	77.79	62.43	94.24	81.79	92.16	74.7	72.2	56.09	76.38	56.92	47.94	41.32	60.89	68.73	50.51	59.73	66.08	49.1	56.12
Endogenous	Chuk	NM_001162410.1	341.51	339.71	302.69	361.89	322.4	350.37	326.96	294.1	337.68	321.75	349.36	297.06	336.89	319.28	372.26	284.95	299.07	305.81	312.63	325.73	332.31	339.74	355.94	296.68	335.73	324.19	313.35	317.12	326.97	304.52	290.73	300.96	287.03	326.96	345.14
Endogenous	Ciita	NM_007575.2	738.28	710.78	580.38	900.8	1009.61	796.63	870.78	856.91	960.9	449.1	584.46	590.23	907.89	946.42	976.06	860.02	577.75	851.06	788.32	841.84	810.84	908.61	849.56	638.23	763.83	722.62	581.11	751.47	783.68	766.55	608.41	581.25	802.24	996.56	789.89
Endogenous	Cish	NM_009895.3	5.67	31.36	21.06	16.57	19.2	14.75	6.61	14.66	16.24	16.09	24.17	23.35	17.13	13.72	15.89	20.72	19.64	11.85	13.46	18.1	15.95	14.37	17.63	24.93	17.76	25.98	18.71	19.22	9.27	12.41	12.35	12.64	26.84	13.58	14.03
Endogenous	Clec4a4	NM_001005860.2	11.34	9.15	7.9	6.98	5.6	7.38	5.5	11.73	5.13	12.07	19.77	9.08	8.56	6.1	9.08	11.4	8.31	11.85	14.96	9.41	15.06	12.21	8.39	3.74	5.33	7.42	5.85	1.92	10.59	8.59	13.47	14.93	8.26	6.27	15.43
Endogenous	Clec4e	NM_019948.2	21.26	13.07	18.42	22.67	26.4	20.65	26.42	32.24	20.52	20.11	47.24	14.27	21.41	16.76	9.08	41.45	9.82	23.71	22.44	33.3	25.7	27.29	18.47	21.19	21.32	18.56	5.85	21.14	21.18	81.14	20.21	29.87	26.84	12.54	15.43
Endogenous	Clec5a	NM_001038604.1	14.17	14.37	3.95	5.23	6.4	4.43	7.71	11.73	15.39	5.36	13.18	12.97	4.28	2.29	14.75	13.47	6.8	13.43	9.72	10.86	13.29	7.18	5.88	6.23	5.33	8.66	8.18	8.65	5.3	15.27	15.72	9.19	2.06	8.36	14.03
Endogenous	Clu	NM_013492.2	2391.97	1601.88	3204.61	1498.13	558.4	1964.29	1413.5	1667.89	1418.27	1473.33	2467.47	591.53	1080.61	996.71	1218.93	636.21	830	689.07	869.84	879.48	785.14	676.61	606.95	1819.95	770.94	893.38	990.33	816.81	1547.5	1249.59	1064.15	777.68	316.97	794.95	872.66
Endogenous	Cmklr1	NM_008153.3	72.27	74.48	78.96	58.43	33.6	47.95	67.15	69.37	48.73	147.47	94.48	105.07	67.09	49.53	49.94	47.66	37.76	58.48	46.37	36.19	84.19	57.46	87.31	69.81	92.37	60.63	63.14	49.97	41.04	63	79.7	71.22	61.95	33.43	64.54
Endogenous	Cr2	NM_007758.2	94.94	99.3	73.7	110.75	132	102.53	123.3	134.84	138.49	52.28	79.1	93.4	109.92	154.69	156.62	104.65	77.03	141.45	103.21	112.92	96.59	120.67	119.21	91	135	105.18	112.25	126.85	127.08	128.87	99.9	103.38	129.06	185.94	158.54
Endogenous	Cradd	NM_009950.2	45.35	56.18	39.48	51.45	56.8	49.42	49.54	47.88	54.71	58.99	50.54	42.81	45.68	40.39	44.26	42.48	52.11	42.67	41.88	49.22	39.88	47.41	37.78	41.14	53.29	51.97	52.62	39.4	38.39	41.05	44.9	26.42	33.04	29.25	36.48
Endogenous	Crlf2	NM_001164735.1	450.62	446.85	348.76	438.63	488.8	469.87	434.84	453.37	430.01	415.59	432.85	409.92	396.84	396.25	402.91	414.47	342.12	411.7	416.6	427.79	411.18	402.95	405.47	361.5	405.01	383.58	337.91	372.85	373.31	373.25	371.56	341.17	392.35	387.55	391.44
Endogenous	Csf1	NM_001113530.1	48.18	47.04	26.32	64.53	68.8	63.44	41.83	47.88	51.29	53.62	96.68	62.27	61.38	54.1	61.29	76.68	87.61	94.04	83.77	99.17	54.06	47.41	72.2	34.9	33.75	69.29	58.46	33.63	59.57	138.42	80.82	83.86	69.18	56.41	29.46
Endogenous	Csf1r	NM_001037859.1	303.25	231.27	226.36	218.01	226.4	195.47	290.63	342.96	314.6	235.95	525.13	289.28	191.28	184.41	222.45	518.09	205.42	351.65	320.86	405.36	342.06	407.98	256.88	254.3	225.6	180.65	106.4	162.4	218.42	380.89	381.66	312.45	197.21	192.21	230.09
Endogenous	Csf2	NM_009969.4	4.25	6.53	10.53	7.85	6.4	8.11	3.3	3.91	3.42	9.38	5.49	9.08	7.14	8.38	2.27	7.25	4.53	4.74	4.49	4.34	8.86	4.31	7.56	12.47	10.66	7.42	5.85	6.73	5.3	5.73	8.98	9.19	10.32	5.22	7.01
Endogenous	Csf2rb	NM_007780.4	82.19	84.93	39.48	70.63	75.2	56.8	80.36	82.08	95.75	87.14	137.33	85.62	58.53	102.11	68.1	153.35	104.98	123.27	108.45	101.34	99.25	89.07	92.34	53.6	56.84	70.53	53.78	62.46	84.72	147.01	111.13	117.17	87.76	72.08	95.4
Endogenous	Csf3r	NM_001252651.1	41.09	37.89	32.9	25.29	60	32.46	38.53	53.74	64.97	49.6	63.72	54.48	47.11	38.86	44.26	86	21.9	37.14	48.62	60.08	68.23	52.43	34.42	42.38	31.97	21.04	30.4	30.75	43.68	111.69	57.25	59.73	51.62	32.38	37.88
Endogenous	Ctla4	NM_009843.3	83.61	97.99	102.65	185.74	142.4	167.44	64.95	115.3	117.12	113.95	91.18	121.94	122.76	73.15	93.07	108.8	113.28	102.73	106.95	90.48	103.68	74.7	104.1	92.24	99.48	143.53	128.61	88.41	70.16	91.64	87.56	73.52	96.02	76.26	86.99
Endogenous	Ctnnb1	NM_007614.2	447.79	453.39	423.77	468.28	457.6	463.23	459.06	519.81	493.28	526.86	478.99	542.24	599.55	441.97	545.91	488.04	479.57	555.52	499.62	518.28	555.62	423.06	512.93	431.3	406.79	445.45	398.71	391.11	462	465.85	460.23	439.96	473.91	456.49	519.11
Endogenous	Ctsc	NM_009982.2	522.89	595.8	442.2	493.56	537.6	490.52	659.42	647.81	688.19	579.14	689.92	642.12	605.26	554.75	552.72	637.24	502.98	680.38	721	707.2	639.81	624.18	553.22	517.32	522.25	476.38	430.28	470.87	552.02	665.37	507.38	480.16	533.8	582.89	558.39
Endogenous	Ctsg	NM_007800.1	5.67	3.92	2.63	1	1	3.69	3.3	1	1	1.34	1.1	3.89	4.28	4.57	4.54	4.14	6.04	6.32	2.99	2.17	3.54	3.59	5.88	6.23	3.55	2.47	3.51	2.88	2.65	5.73	3.37	3.45	3.1	5.22	5.61
Endogenous	Ctss	NM_021281.2	1710.37	1424.18	1121.29	1523.42	1585.61	1448.7	1809.81	1933.66	1753.39	1246.77	1893.99	1525.52	1391.81	1513.36	1534.45	1767.71	1280.12	1789.84	1770.35	1840.75	1565.85	1759.77	1422.93	1393.64	1316.28	1257.16	1073.35	1304.98	1302.6	1690.62	1567.04	1361.22	1412.44	1656.75	1628.88
Endogenous	Cul9	NM_001081335.2	18.42	37.89	22.37	23.54	20	19.18	22.02	14.66	23.08	25.47	17.58	16.86	44.25	22.86	26.1	26.94	27.94	23.71	20.94	20.99	25.7	22.27	27.7	21.19	26.65	24.75	23.38	23.06	22.5	23.87	19.08	21.83	23.75	26.12	23.85
Endogenous	Cx3cl1	NM_009142.3	1.42	5.23	2.63	1.74	2.4	1.48	2.2	1.95	3.42	4.02	2.2	1.3	11.42	1	5.67	4.14	6.04	7.11	8.23	8.69	4.43	5.75	6.72	2.49	3.55	3.71	5.85	5.77	6.62	6.68	3.37	3.45	7.23	5.22	5.61
Endogenous	Cx3cr1	NM_009987.3	257.9	384.14	296.11	192.72	192	230.14	273.01	272.61	290.67	506.75	451.53	390.46	182.72	270.51	239.47	373.02	163.13	297.12	313.38	267.82	404.09	343.33	311.45	240.58	214.94	253.66	162.52	196.04	178.71	317.89	367.07	329.68	345.88	170.27	270.78
Endogenous	Cxcl1	NM_008176.1	1.42	1.31	1.32	5.23	1	3.69	4.4	5.86	2.56	2.68	1.1	3.89	5.71	3.05	9.08	2.07	3.02	3.95	2.99	2.17	5.32	2.15	1	2.49	3.55	3.71	5.85	1.92	2.65	1.91	2.25	2.3	2.06	2.09	1.4
Endogenous	Cxcl10	NM_021274.1	7.09	13.07	7.9	9.59	10.4	10.33	5.5	17.59	10.26	14.75	8.79	11.67	2.85	7.62	7.94	19.69	7.55	22.92	14.96	13.75	14.18	12.21	10.91	1.25	14.21	4.95	1.17	6.73	6.62	22.91	11.23	10.34	10.32	6.27	11.22
Endogenous	Cxcl11	NM_019494.1	1.42	2.61	2.63	1.74	1	2.95	2.2	2.93	3.42	5.36	5.49	1.3	7.14	3.81	4.54	6.22	2.27	6.32	4.49	4.34	6.2	4.31	3.36	3.74	5.33	2.47	4.68	2.88	3.97	3.82	2.25	4.59	1.03	5.22	2.81
Endogenous	Cxcl12	NM_021704.3	8.5	5.23	2.63	1	1.6	2.95	3.3	1	1	2.68	1.1	3.89	7.14	5.33	7.94	7.25	4.53	3.16	2.24	7.24	6.2	2.87	6.72	4.99	3.55	4.95	2.34	4.8	3.97	1	3.37	3.45	7.23	7.31	4.21
Endogenous	Cxcl13	NM_018866.2	1.42	3.92	2.63	2.62	1	2.95	1.1	1	4.27	2.68	1.1	1.3	7.14	1.52	1.13	3.11	3.02	1	1	3.62	4.43	2.87	4.2	1.25	1.78	3.71	3.51	1.92	2.65	1	3.37	4.59	1.03	1.04	5.61
Endogenous	Cxcl15	NM_011339.2	4.25	1.31	2.63	6.1	1	5.16	3.3	3.91	4.27	8.04	4.39	7.78	1.43	5.33	7.94	3.11	5.29	3.95	8.23	5.07	6.2	5.03	6.72	4.99	14.21	4.95	7.02	6.73	5.3	2.86	5.61	4.59	3.1	7.31	2.81
Endogenous	Cxcl3	NM_203320.2	2.83	3.92	6.58	3.49	4	1.48	1.1	1	3.42	5.36	2.2	2.59	18.56	4.57	10.21	2.07	6.04	7.9	3.74	2.17	5.32	4.31	3.36	7.48	15.99	8.66	4.68	21.14	14.56	26.73	6.74	8.04	11.36	11.49	5.61
Endogenous	Cxcl9	NM_008599.2	2.83	1.31	1.32	8.72	5.6	3.69	3.3	10.75	7.69	8.04	9.89	2.59	11.42	3.05	13.62	8.29	3.02	13.43	6.73	4.34	12.41	9.34	6.72	6.23	7.11	8.66	11.69	5.77	9.27	15.27	6.74	5.74	14.45	2.09	8.42
Endogenous	Cxcr1	NM_178241.4	5.67	5.23	6.58	4.36	4.8	1.48	3.3	2.93	5.13	4.02	5.49	11.67	7.14	6.86	5.67	7.25	6.8	1.58	6.73	6.51	7.09	7.9	6.72	6.23	8.88	11.14	14.03	4.8	7.94	10.5	4.49	9.19	8.26	7.31	4.21
Endogenous	Cxcr2	NM_009909.3	7.09	16.99	2.63	12.21	21.6	15.49	17.61	7.82	11.11	9.38	13.18	10.38	21.41	20.57	15.89	13.47	16.62	16.59	13.46	17.37	14.18	12.21	10.07	6.23	10.66	14.85	11.69	6.73	17.21	49.64	14.59	11.49	16.52	10.45	12.63
Endogenous	Cxcr3	NM_009910.2	92.11	288.76	163.19	166.56	123.2	225.71	143.11	199.33	143.62	230.58	139.52	132.32	161.31	223.27	155.49	152.32	130.66	131.18	139.86	128.12	173.69	142.94	151.95	170.78	179.41	288.31	212.8	174.89	149.59	157.51	171.75	161.97	205.47	129.53	144.51
Endogenous	Cxcr4	NM_009911.3	374.1	480.82	480.36	559.84	673.61	486.83	519.61	425.03	415.48	453.13	831.64	485.16	518.18	461.78	513	401	503.74	516.01	429.31	478.46	443.97	486.99	508.73	516.07	508.04	475.15	761.17	644.8	766.47	561.31	526.46	574.35	487.33	663.33	737.98
Endogenous	Cxcr5	NM_007551.2	291.91	245.64	207.94	273.81	308	276.61	280.72	301.92	356.49	209.13	238.4	268.52	439.67	430.54	525.48	329.5	309.65	392.74	345.54	350.34	360.67	362.73	376.93	371.47	378.36	348.94	325.04	392.07	390.52	367.53	397.37	307.85	400.61	504.55	470
Endogenous	Cxcr6	NM_030712.4	99.19	389.36	161.88	186.61	134.4	184.41	160.73	190.53	154.74	290.91	156	110.26	101.35	275.09	138.46	122.27	153.31	146.98	151.83	144.05	169.26	133.6	128.44	150.83	150.99	285.83	206.95	136.46	165.47	129.83	147.05	175.75	240.57	95.06	162.75
Endogenous	Cybb	NM_007807.2	1000.43	909.39	626.45	814.47	916.81	843.84	1086.55	1138.31	1128.46	895.53	1354.58	1009.23	765.14	818.4	794.46	1319.04	697.84	1115.78	1070.29	1255.88	973.89	1137.74	836.97	708.04	696.33	597.65	524.98	670.75	620.85	1102.58	1018.13	786.87	738.23	761.52	834.78
Endogenous	Ddx58	NM_172689.3	498.8	568.37	517.21	572.92	541.6	591.58	613.18	640.97	554.83	520.16	483.39	535.75	563.86	506.74	545.91	541.92	549.05	594.24	550.48	576.91	531.7	550.2	588.48	468.7	573.76	492.47	446.64	439.16	463.32	448.67	444.52	422.72	525.54	440.82	450.36
Endogenous	Defb1	NM_007843.3	28.34	31.36	43.43	27.03	8.8	19.18	17.61	18.56	18.81	32.17	27.47	36.32	115.63	35.81	27.24	22.8	22.66	7.9	11.22	18.82	23.93	17.96	30.22	67.31	40.86	30.93	73.66	92.25	68.84	46.78	26.94	18.38	44.4	40.74	44.9
Endogenous	Defb14	NM_183026.2	8.5	19.6	5.26	9.59	4	11.8	5.5	9.77	11.97	17.43	18.68	23.35	27.12	24.38	11.35	17.61	9.06	4.74	5.24	11.58	60.26	5.75	80.59	31.16	14.21	28.46	348.43	187.39	165.47	273.97	17.96	12.64	53.69	79.39	30.87
Endogenous	Dpp4	NM_001159543.1	260.74	271.77	255.32	314.8	328.8	332.67	296.13	327.33	293.23	253.37	228.51	238.69	272.65	292.61	301.9	274.59	305.11	299.49	283.47	293.16	283.57	257.14	319.01	241.83	303.76	314.29	263.08	248.89	242.25	244.38	239.1	248.12	296.32	249.66	255.35
Endogenous	Ebi3	NM_015766.2	77.94	35.28	35.53	43.6	52	52.37	59.45	71.33	61.55	37.54	80.2	48	65.66	44.96	56.75	55.95	48.33	61.64	59.83	60.08	57.6	67.52	44.49	47.37	53.29	38.36	33.91	42.28	55.6	59.19	56.13	52.84	49.56	55.36	56.12
Endogenous	Emr1	NM_010130.1	167.21	167.24	122.39	154.35	148.8	96.63	129.9	138.75	177.82	151.49	244.99	180.31	125.62	136.4	146.41	315	197.12	205.46	183.99	223.67	160.4	143.65	136	110.94	113.69	112.6	127.45	113.39	123.11	189.97	156.03	175.75	141.45	112.82	123.46
Endogenous	Entpd1	NM_009848.3	107.7	114.98	100.02	119.47	83.2	81.88	104.58	108.46	100.88	171.6	139.52	136.21	97.07	94.49	107.82	132.63	94.4	101.15	120.42	104.23	127.61	106.3	120.05	112.19	129.67	113.84	127.45	121.08	107.23	149.87	133.58	135.55	149.71	109.68	129.08
Endogenous	Eomes	NM_010136.2	155.88	137.19	138.19	155.22	123.2	147.52	146.41	144.61	141.91	245.33	153.8	198.47	147.03	103.63	93.07	108.8	142.74	120.9	122.66	86.86	162.17	101.99	120.89	103.46	106.58	143.53	108.74	123	95.31	98.33	89.8	86.15	165.2	82.52	106.63
Endogenous	Ets1	NM_001038642.1	6038.03	6204.99	5703.82	6377.09	6010.45	6766.97	6148.3	5862.54	5656.86	5137.21	4841.55	5594.89	6527.93	5888.08	6062.89	5188.1	6012.41	5604.21	5339.47	5322.46	5524.34	5329.58	6048.51	5807.65	6457.06	6314.26	5911.61	5814.74	5876.26	4884.76	5279.23	5578.13	5451.54	5847.71	6031.48
Endogenous	Fadd	NM_010175.5	28.34	20.91	18.42	20.06	24.8	24.34	15.41	10.75	20.52	16.09	19.77	20.76	42.82	25.15	30.64	25.9	25.68	27.66	27.67	23.89	15.95	19.39	28.54	43.63	28.42	28.46	36.25	24.02	33.09	18.14	22.45	26.42	25.81	29.25	43.49
Endogenous	Fas	NM_007987.2	34.01	28.74	36.85	34.88	35.2	37.62	46.24	30.29	40.18	42.9	38.45	29.84	47.11	35.05	39.72	48.7	53.62	50.57	36.65	39.09	39.88	35.2	36.94	27.42	42.63	43.31	39.75	22.1	25.15	36.28	41.53	32.16	37.17	32.38	44.9
Endogenous	Fasl	NM_010177.3	52.43	56.18	92.12	41.86	52	39.09	41.83	42.99	49.58	104.57	73.61	95.99	42.82	61.72	39.72	38.34	32.48	39.51	45.62	23.16	72.67	40.94	56.25	57.34	47.96	55.68	60.8	53.81	52.95	66.82	62.86	62.03	67.11	26.12	39.28
Endogenous	Fcamr	NM_001170632.1	2.83	1.31	1.32	2.62	3.2	5.16	4.4	1	1	2.68	3.3	2.59	7.14	3.81	3.4	4.14	1.51	1.58	1	2.9	3.54	2.15	1	1.25	1.78	4.95	2.34	4.8	2.65	2.86	5.61	2.3	4.13	3.13	2.81
Endogenous	Fcer1a	NM_010184.1	15.59	15.68	14.48	29.65	36	38.36	11.01	18.56	15.39	16.09	21.97	24.65	34.26	46.48	19.29	23.83	42.29	46.62	32.91	51.39	14.18	20.83	31.9	23.68	19.54	37.12	11.69	8.65	41.04	64.91	35.92	36.76	21.68	21.94	21.04
Endogenous	Fcer1g	NM_010185.4	476.13	313.58	407.98	343.58	312	337.09	405.12	427.97	424.03	591.21	764.63	603.21	321.19	277.37	288.28	476.64	281.7	394.32	378.45	411.15	492.71	406.54	360.98	349.03	271.78	289.54	252.55	247.93	289.91	462.03	441.15	411.24	257.09	261.15	280.6
Endogenous	Fcgr1	NM_010186.5	63.77	40.5	40.8	42.73	59.2	39.09	66.05	120.18	103.44	69.71	104.37	86.91	45.68	44.2	53.34	103.62	54.38	111.42	119.67	106.41	65.58	91.94	70.52	46.12	39.08	23.51	14.03	35.56	30.45	93.55	86.43	73.52	47.49	41.78	60.33
Endogenous	Fcgr2b	NM_001077189.1	946.59	943.36	746.21	916.49	966.41	868.18	945.64	1022.04	998.52	764.15	915.14	850.97	847.93	992.9	946.55	1001.98	743.9	1029.65	930.42	993.12	880.85	878.45	820.18	665.65	650.15	765.93	639.57	698.62	774.41	895.43	730.76	692.67	788.82	881.65	896.51
Endogenous	Fcgr3	NM_010188.5	82.19	92.77	76.33	78.48	80	60.49	92.47	115.3	105.15	132.72	180.17	146.59	65.66	73.92	70.37	168.9	104.22	128.01	121.91	128.12	130.27	92.66	111.65	79.78	53.29	56.92	83.02	52.85	37.07	149.87	129.09	91.9	66.08	65.81	81.37
Endogenous	Fcgr4	NM_144559.1	94.94	64.02	75.02	88.95	104.8	82.61	156.32	149.49	148.75	144.79	408.68	150.48	88.5	42.67	61.29	193.76	141.98	195.18	272.99	212.81	156.85	232	128.44	114.68	92.37	76.72	31.57	73.99	71.48	122.19	205.42	118.32	74.34	78.35	106.63
Endogenous	Fcgrt	NM_010189.3	89.27	112.37	86.86	121.21	124.8	125.4	122.2	141.68	117.98	72.39	91.18	88.21	82.79	99.82	106.69	98.44	102.71	108.26	94.99	117.99	109.88	110.61	99.06	91	99.48	106.41	95.88	98.02	124.44	90.69	97.66	98.79	121.83	133.71	115.05
Endogenous	Fkbp5	NM_010220.3	42.51	56.18	73.7	61.04	55.2	65.65	79.26	62.53	57.28	69.71	57.13	66.16	61.38	52.58	54.48	53.88	52.11	46.62	50.11	47.05	56.71	56.74	46.17	54.85	51.51	63.11	72.49	54.77	64.87	56.32	58.37	79.26	68.14	50.14	58.93
Endogenous	Fn1	NM_010233.1	266.4	331.87	181.62	182.25	249.6	241.2	243.29	377.16	392.4	375.37	388.91	383.98	236.96	293.38	286.01	524.3	194.09	371.4	308.89	429.97	411.18	285.15	207.35	165.79	143.88	179.42	198.77	157.6	168.12	525.99	331.14	318.19	238.5	219.37	230.09
Endogenous	Folr4	NM_022888.2	126.12	148.95	155.3	152.6	136.8	151.95	143.11	143.63	141.06	100.55	92.28	127.13	144.18	112.02	116.9	134.7	157.09	105.1	96.48	92.65	117.86	117.08	146.91	163.3	143.88	162.09	163.69	140.3	153.56	145.1	166.13	164.27	155.91	107.59	148.72
Endogenous	Foxp3	NM_054039.1	46.76	32.66	40.8	54.07	62.4	78.93	53.94	72.3	58.99	42.9	35.16	42.81	64.24	57.15	61.29	49.74	76.28	60.85	53.1	43.43	58.49	71.11	66.32	52.35	49.74	63.11	61.97	49.97	68.84	57.28	53.88	56.29	44.4	61.63	63.13
Endogenous	Frmpd4	NM_001033330.2	1.42	1.31	1.32	1	1	2.95	1.1	1	1.71	1.34	2.2	2.59	5.71	1	3.4	1.04	2.27	2.37	2.24	4.34	1.77	3.59	3.36	1.25	1.78	4.95	4.68	3.84	1.32	1	2.25	2.3	1.03	2.09	1.4
Endogenous	Fyn	NM_008054.2	1391.54	1445.09	1600.33	1514.7	1356.01	1653.02	1267.09	1389.42	1238.75	1729.38	1449.06	1443.8	1326.14	1264.18	1241.63	1223.72	1385.1	1276.99	1282.7	1148.02	1354.06	1143.49	1499.32	1278.95	1261.21	1415.54	1274.46	1057.05	1180.81	1100.67	1304.37	1231.42	1236.92	925.52	1133.62
Endogenous	Gata3	NM_008091.3	255.07	262.62	289.53	324.39	242.4	328.98	226.78	238.41	246.21	288.23	236.2	351.55	301.2	207.27	211.1	195.84	280.19	217.31	233.35	193.27	255.21	186.03	268.64	224.38	239.81	233.86	289.97	245.04	248.87	173.74	211.03	202.17	209.6	189.07	249.73
Endogenous	Gfi1	NM_010278.2	14.17	13.07	19.74	22.67	19.2	15.49	15.41	15.63	21.37	42.9	24.17	37.62	25.69	29.72	30.64	18.65	19.64	19.76	20.19	13.03	19.5	25.14	26.86	27.42	19.54	33.41	21.05	17.3	22.5	14.32	28.06	22.97	27.88	19.85	15.43
Endogenous	Gm10499	XM_003086920.1	2.83	9.15	9.21	6.98	5.6	9.59	6.61	13.68	5.98	10.72	13.18	11.67	52.82	52.58	60.15	55.95	61.93	70.33	61.33	73.83	64.69	52.43	50.37	49.86	74.61	49.49	56.12	51.89	47.66	40.09	52.76	26.42	50.59	52.23	50.51
Endogenous	Gp1bb	NM_010327.2	215.39	139.8	281.64	124.7	43.2	157.11	127.7	147.54	129.09	152.83	224.12	58.37	111.34	92.2	123.71	64.24	101.96	81.39	70.31	107.85	106.34	67.52	57.09	167.04	81.71	87.85	104.06	73.99	123.11	117.42	123.48	72.37	25.81	73.12	85.58
Endogenous	Gpi1	NM_008155.3	19.84	24.83	14.48	24.42	14.4	21.39	13.21	15.63	11.97	18.77	21.97	16.86	27.12	13.72	31.78	32.12	21.15	20.55	18.7	14.48	14.18	13.65	23.51	21.19	10.66	32.17	19.88	15.38	22.5	21	19.08	22.97	23.75	19.85	23.85
Endogenous	Gpr183	NM_183031.2	256.49	283.53	265.84	354.91	335.2	328.98	288.43	283.36	254.76	178.3	239.5	289.28	361.16	329.19	392.69	283.91	310.4	292.38	276.73	283.02	292.43	265.04	333.28	354.02	374.81	387.29	289.97	340.18	344.18	315.02	295.22	312.45	351.05	403.22	377.41
Endogenous	Gpr44	NM_009962.2	1.42	3.92	5.26	4.36	6.4	2.21	4.4	3.91	5.98	5.36	9.89	5.19	4.28	9.14	7.94	11.4	5.29	5.53	8.98	7.24	6.2	4.31	9.23	4.99	8.88	11.14	9.35	7.69	7.94	7.64	5.61	11.49	15.49	11.49	9.82
Endogenous	Gzma	NM_010370.2	2519.51	2466.84	3096.7	2424.22	1696.01	2133.21	2763.16	2639.12	2346.69	9833.36	6486.16	7854.64	2602.32	1879.13	1902.17	2147.98	1755.16	2614.03	2934.13	2036.91	4509.68	2857.29	4036.26	2620.24	2943.42	2609.6	1801.78	1870.98	1706.35	2379.85	3505.64	3274.97	3413.41	1598.25	2678.32
Endogenous	Gzmb	NM_013542.2	174.3	175.08	244.79	166.56	114.4	153.43	194.85	175.88	147.9	469.21	337.27	387.87	139.89	112.78	113.49	148.17	108.75	155.67	154.07	121.61	253.44	173.82	224.14	139.61	172.31	174.47	122.77	111.47	99.28	150.83	221.14	186.09	204.43	111.77	188
Endogenous	H2-Aa	NM_010378.2	11490.8	11704.4	8297.78	14103.2	16110.5	13153.3	14437.8	13828.8	14597.4	7720.56	10616.9	10382.9	12884.5	14434.8	14859.9	11712.9	9290.87	13730.8	12883.8	13955.1	11889.6	13784.4	12531	10328.9	11061.4	10659.9	9038.12	12532.8	11453.4	11730.3	9632.38	9167.84	11810.6	16521.5	13954.2
Endogenous	H2-Ab1	NM_207105.2	6630.36	6745.92	4914.18	7556.94	8691.27	7168.98	7861.24	7471.81	8240.36	4276.54	5660.01	6030.75	7194.57	7695.58	8088.78	6839.76	5294.94	7511.79	6779.98	7624.29	6698.51	7345.05	6851.9	5414.99	5881.52	5668.35	4865.15	6863.15	6281.34	6335.77	5099.62	5097.97	6327.09	8866.63	7454.12
Endogenous	H2-DMa	NM_010386.3	1011.77	1042.66	826.49	1199.9	1341.61	1145.53	1157	1218.43	1231.91	758.78	966.77	1022.21	1030.65	1153.69	1183.75	1196.78	900.99	1230.37	1100.95	1205.21	1036.81	1122.66	1129.95	860.12	802.91	941.63	754.15	986.9	979.6	907.84	893.53	777.68	991.19	1222.19	1042.43
Endogenous	H2-DMb2	NM_010388.4	2557.77	2695.49	1992.52	3062.54	3438.43	2920.99	3150.66	2939.09	3117.81	1650.29	2266.42	2312.93	2984.89	3066.34	3382.15	2675.39	2186.4	3051.02	2853.35	3127.03	2622.16	2981.55	2766.95	2149.04	2415.84	2311.39	2000.55	2635.9	2605.2	2338.8	1932.99	1886.18	2560.57	3546.44	2810.2
Endogenous	H2-Ea-ps	NM_010381.2	1.42	1.31	2.63	5.23	3.2	1.48	2.2	1.95	2.56	1.34	1.1	1.3	1.43	3.05	5.67	3.11	2.27	2.37	3.74	1	5.32	2.15	3.36	4.99	3.55	3.71	1.17	7.69	2.65	1	2.25	1.15	1.03	4.18	4.21
Endogenous	H2-Eb1	NM_010382.2	2002.29	2076.17	1625.34	2319.58	2959.22	2327.21	2513.26	2256.1	2728.83	1343.29	1917.06	2203.97	2442.44	2859.84	2984.91	2538.62	1862.4	2500.24	2297.64	2463.98	2463.53	2517.54	2687.2	2183.95	2453.15	2558.86	2127.99	2958.78	2517.83	2721.6	2170.96	2173.36	2985.96	3804.46	3189.01
Endogenous	H2-K1	NM_001001892.2	4312.07	4492.05	3925.82	4589.45	4823.24	4747.35	4484.9	4337.31	4594.22	4016.46	4493.29	4563.6	4019.82	4801.45	4486.45	4455.53	4589.55	4778.44	4950.55	4585.58	5176.97	4636.45	5543.97	4335.48	4702.02	4990.28	4533.09	5202.62	4345.97	4399.81	4863.9	4527.06	5373.07	4432.27	5339.8
Endogenous	H2-Ob	NM_010389.3	1296.6	1443.78	1127.87	1655.97	1832.81	1486.31	1563.22	1519.38	1663.63	816.43	1196.38	1288.13	1775.8	1809.78	1960.06	1389.5	1224.23	1552.77	1518.3	1666.3	1572.94	1570.14	1569.84	1166.77	1387.33	1434.1	1117.78	1405.88	1362.17	1385.14	1115.79	1163.64	1455.81	1929.39	1679.39
Endogenous	H2-Q10	NM_010391.4	25.51	128.05	81.6	39.24	72	50.9	50.64	41.04	46.16	92.5	58.23	41.51	24.27	100.59	63.56	39.37	44.56	33.98	36.65	31.13	52.28	38.07	36.94	38.64	53.29	86.62	72.49	44.2	62.22	63	25.82	43.65	86.73	24.03	60.33
Endogenous	H60a	NM_010400.2	1.42	1.31	5.26	1	1	3.69	3.3	4.89	1.71	1.34	2.2	2.59	1.43	5.33	2.27	2.07	2.27	4.74	5.24	5.79	1.77	1.44	5.88	1.25	5.33	3.71	5.85	1	1.32	3.82	4.49	1.15	2.06	3.13	2.81
Endogenous	Hamp	NM_032541.1	1.42	3.92	5.26	4.36	2.4	2.21	4.4	2.93	2.56	4.02	2.2	3.89	1.43	1	3.4	5.18	3.78	1.58	1	2.9	1	1	4.2	2.49	8.88	2.47	2.34	2.88	2.65	2.86	1.12	4.59	4.13	1.04	1.4
Endogenous	Hc	NM_010406.1	5.67	2.61	3.95	3.49	2.4	1.48	6.61	1	3.42	2.68	3.3	2.59	9.99	4.57	5.67	6.22	2.27	6.32	2.24	5.79	6.2	7.18	3.36	6.23	8.88	6.19	4.68	2.88	7.94	1.91	7.86	4.59	10.32	7.31	7.01
Endogenous	Hcst	NM_011827.3	154.46	256.09	217.15	204.93	190.4	219.07	183.84	195.42	156.45	265.44	230.71	219.23	218.41	168.41	170.24	160.61	198.63	128.81	130.89	144.05	205.59	165.92	236.74	226.87	248.69	294.49	224.49	220.06	173.42	191.88	267.16	279.14	288.06	196.39	239.91
Endogenous	Hfe	NM_010424.4	147.37	73.17	78.96	126.44	114.4	112.12	105.68	122.14	107.72	128.7	249.38	112.86	101.35	61.72	77.18	159.57	80.81	116.16	117.42	116.54	109	186.75	84.79	110.94	85.27	60.63	32.74	70.15	79.43	108.83	151.54	81.56	57.82	81.48	88.39
Endogenous	Hif1a	NM_010431.1	175.71	180.31	164.51	184.87	208.8	186.62	190.45	177.83	182.09	185	183.47	188.1	201.28	179.84	173.65	170.97	187.3	186.49	172.77	211.36	218.88	181	180.49	182	152.77	173.23	160.18	154.71	157.53	185.19	152.66	149.33	179.65	145.2	182.39
Endogenous	Hlx	NM_008250.2	12.75	16.99	18.42	24.42	16	18.44	19.82	25.4	17.95	22.79	29.66	25.94	19.98	19.81	20.43	31.09	13.59	19.76	19.45	22.44	23.04	15.8	25.18	22.44	14.21	16.09	17.54	22.1	22.5	38.18	38.17	22.97	18.58	19.85	22.45
Endogenous	Icam1	NM_010493.2	100.61	126.74	109.23	97.67	106.4	111.38	107.88	103.57	100.02	159.53	105.47	110.26	114.2	87.63	118.03	131.59	111.02	140.66	122.66	140.43	137.36	119.23	143.55	97.23	136.78	110.13	80.68	83.6	86.05	112.64	121.23	120.61	118.74	100.28	92.6
Endogenous	Icam2	NM_010494.1	444.95	518.72	385.61	500.54	482.4	484.62	538.32	512.97	465.92	403.52	421.86	465.7	532.45	514.36	569.74	438.3	432.75	505.74	483.91	469.78	455.49	474.78	504.53	467.45	486.72	454.11	450.15	416.09	454.06	409.53	383.9	396.3	450.17	482.61	437.73
Endogenous	Icam4	NM_023892.2	8.5	11.76	14.48	8.72	10.4	17.7	9.91	5.86	17.1	24.13	14.28	12.97	12.85	21.34	17.02	9.33	9.06	13.43	11.97	15.2	12.41	7.18	17.63	7.48	15.99	19.8	17.54	19.22	14.56	14.32	12.35	12.64	17.55	14.62	15.43
Endogenous	Icam5	NM_008319.2	7.09	5.23	5.26	1	3.2	4.43	1.1	3.91	5.13	1.34	3.3	3.89	7.14	7.62	3.4	4.14	3.02	2.37	5.24	3.62	5.32	2.15	6.72	4.99	1.78	4.95	3.51	3.84	5.3	9.55	2.25	1.15	6.19	4.18	5.61
Endogenous	Icos	NM_017480.1	168.63	254.78	250.05	314.8	228	266.28	192.65	266.75	218.85	239.97	190.06	236.09	201.28	221.75	207.7	160.61	227.33	214.15	214.66	178.07	204.7	182.44	197.28	205.68	175.86	225.2	245.54	174.89	205.19	179.47	240.22	222.85	178.62	153.56	193.61
Endogenous	Icosl	NM_015790.3	263.57	277	214.52	327.88	371.2	331.93	362.18	367.39	394.11	215.84	286.74	281.5	412.55	484.64	551.58	355.41	272.64	419.6	396.4	465.43	414.72	446.05	413.03	334.07	383.69	392.24	304	328.65	358.74	360.84	288.49	266.5	440.87	442.91	454.57
Endogenous	Ifi204	NM_008329.2	94.94	97.99	92.12	67.15	81.6	62.7	126.6	170.01	142.77	138.08	202.14	132.32	85.65	69.34	78.31	195.84	96.67	166.74	170.53	183.13	134.7	134.32	92.34	83.52	51.51	44.55	52.62	52.85	62.22	171.83	134.7	89.6	84.66	69.99	71.55
Endogenous	Ifi35	NM_027320.4	321.67	320.11	300.06	392.41	367.2	337.83	333.56	338.07	335.97	384.75	332.88	371	364.01	305.57	351.83	341.94	360.25	403.01	424.82	393.77	303.95	311.01	380.29	292.94	326.85	293.25	322.71	312.31	329.62	312.16	303.08	248.12	305.62	296.67	297.44
Endogenous	Ifih1	NM_027835.2	119.03	139.8	115.81	144.76	139.2	120.97	128.8	167.08	169.27	187.69	173.58	151.77	132.76	108.21	97.61	157.5	119.33	155.67	141.36	163.59	130.27	145.81	118.37	108.45	110.13	98.99	107.57	93.21	111.2	139.37	132.46	119.47	138.35	86.7	112.24
Endogenous	Ifit2	NM_008332.2	194.14	185.54	263.21	208.41	146.4	196.95	173.94	206.17	161.58	201.09	234	154.37	182.72	153.93	195.21	148.17	161.62	172.27	185.49	162.14	141.79	150.84	178.81	148.34	133.23	143.53	143.81	108.59	182.68	162.28	154.91	126.36	139.39	110.73	129.08
Endogenous	Ifitm1	NM_001112715.1	211.14	232.57	288.22	265.09	150.4	220.55	125.5	152.43	138.49	312.36	318.6	334.68	575.28	312.43	247.42	188.58	219.77	146.98	142.11	163.59	277.37	156.58	282.07	536.01	252.24	324.19	603.32	624.62	601	665.37	218.89	219.4	494.56	313.38	296.03
Endogenous	Ifna1	NM_010502.2	4.25	6.53	2.63	1.74	3.2	6.64	4.4	4.89	6.84	8.04	8.79	1.3	14.27	8.38	6.81	6.22	4.53	7.9	2.99	6.51	7.98	2.15	3.36	4.99	5.33	9.9	3.51	3.84	6.62	10.5	6.74	2.3	8.26	11.49	2.81
Endogenous	Ifna2	NM_010503.2	5.67	2.61	1.32	1.74	1	1	2.2	1.95	1.71	2.68	1.1	1.3	5.71	6.86	6.81	2.07	1.51	2.37	3.74	4.34	1.77	2.87	3.36	1.25	5.33	4.95	1.17	1	7.94	1.91	3.37	1.15	2.06	4.18	2.81
Endogenous	Ifnar1	NM_010508.1	640.5	685.96	654.08	712.44	699.21	727.3	713.36	718.16	712.13	585.85	553.7	617.47	695.19	671.33	619.68	638.28	669.14	691.44	647.71	587.04	660.19	602.63	710.21	625.77	669.69	665.7	638.4	593.87	626.15	600.45	578.1	644.43	656.66	662.28	663.62
Endogenous	Ifnar2	NM_001110498.1	330.17	369.76	280.32	302.59	292.8	331.93	324.75	355.66	320.59	312.36	384.51	343.76	314.05	313.19	318.92	318.1	289.25	319.25	324.6	317.77	327.88	339.74	310.61	297.92	349.94	330.38	299.32	301.74	312.41	311.2	342.37	252.72	315.94	272.64	366.18
Endogenous	Ifnb1	NM_010510.1	2.83	1.31	1.32	3.49	4	2.21	3.3	1	1.71	1.34	3.3	2.59	1.43	2.29	5.67	2.07	3.78	4.74	2.24	3.62	3.54	2.87	5.04	4.99	5.33	2.47	4.68	2.88	2.65	1	1.12	2.3	5.16	2.09	4.21
Endogenous	Ifng	NM_008337.1	22.67	43.12	25.01	29.65	19.2	36.14	28.62	25.4	31.63	65.69	50.54	42.81	41.4	29.72	24.97	30.05	22.66	33.19	32.16	23.89	38.11	22.98	34.42	21.19	15.99	30.93	23.38	19.22	15.89	22.91	23.57	19.53	34.07	21.94	26.66
Endogenous	Ifngr1	NM_010511.2	1248.42	1400.66	1356.86	1430.99	1280.81	1392.64	1410.2	1441.21	1243.02	1741.45	1830.27	1603.36	1301.87	1182.65	1241.63	1364.64	1327.7	1281.73	1370.95	1314.51	1536.61	1346.76	1326.39	1234.08	1204.37	1272.01	1150.52	1070.51	1137.13	1267.73	1414.38	1309.53	1186.33	1078.03	1273.92
Endogenous	Ifngr2	NM_008338.3	262.15	241.72	285.59	244.17	307.2	284.72	297.23	289.22	324.01	219.86	308.71	272.42	314.05	265.94	317.79	351.26	243.94	313.72	279.73	317.77	286.23	274.38	266.12	271.75	271.78	211.59	275.94	295.01	307.12	357.98	280.63	258.46	287.03	319.65	296.03
Endogenous	Igf2r	NM_010515.1	66.6	70.56	71.07	68.89	65.6	83.35	67.15	72.3	65.83	77.76	62.62	75.24	84.22	81.54	72.64	55.95	78.54	83.76	67.31	70.94	76.21	55.31	91.5	72.3	94.15	81.67	78.34	73.03	97.96	72.55	74.09	67.77	82.6	53.27	72.96
Endogenous	Ikbkap	NM_026079.3	137.45	151.56	111.87	139.52	113.6	137.2	134.3	119.21	142.77	99.2	117.55	128.42	152.74	131.83	136.19	117.09	129.14	129.6	97.23	115.82	119.63	127.13	139.35	110.94	142.11	128.69	115.75	91.29	116.49	106.92	101.03	142.44	135.26	136.84	112.24
Endogenous	Ikbkb	NM_010546.2	444.95	453.39	360.6	474.38	448.8	483.88	475.57	469.98	459.08	307	384.51	406.03	479.64	397.01	510.73	399.96	407.07	452	449.51	422	453.72	394.33	442.41	341.55	410.34	404.62	364.8	389.19	385.22	370.39	347.98	343.46	343.82	414.71	416.69
Endogenous	Ikbke	NM_019777.3	657.51	646.76	808.06	708.08	609.6	739.1	667.12	682.01	577.91	508.09	496.57	555.21	692.33	545.6	602.66	583.36	771.85	638.49	602.08	519.72	580.44	521.47	628.78	641.97	712.32	645.9	608	506.42	591.73	496.4	573.61	607.67	538.96	498.28	512.09
Endogenous	Ikbkg	NM_178590.2	102.03	103.22	110.55	83.71	106.4	107.69	99.08	98.69	96.6	117.97	104.37	89.51	91.36	105.16	124.84	84.97	101.96	109.05	90.5	86.14	82.41	96.97	91.5	114.68	99.48	121.26	86.52	106.67	104.58	99.28	92.05	98.79	107.38	107.59	86.99
Endogenous	Ikzf1	NM_001025597.1	605.08	641.53	700.15	732.5	607.2	702.22	637.4	590.16	582.19	706.5	593.25	633.04	640.94	512.84	617.41	654.86	626.09	608.47	606.57	574.01	634.49	583.96	693.42	590.86	593.3	577.85	542.52	538.14	544.07	530.76	517.48	546.79	545.15	499.32	528.93
Endogenous	Ikzf2	NM_011770.4	179.96	193.38	186.88	214.52	199.2	195.47	193.75	190.53	172.69	186.34	163.69	177.72	195.57	166.88	165.7	192.73	189.56	161.2	159.31	141.87	179	143.65	178.81	185.74	186.52	196.74	162.52	204.68	178.71	147.01	143.68	199.88	175.52	156.69	169.76
Endogenous	Ikzf3	NM_011771.1	870.07	981.25	975.2	1124.04	1079.21	1050.38	1031.51	991.75	1069.48	829.84	945.9	1081.88	1241.92	1124.73	1213.26	1062.07	885.89	1025.7	976.05	984.43	1082.89	1019.23	1107.28	921.2	1110.22	1098.78	855.87	893.69	942.53	961.3	856.49	814.43	1125.41	1208.61	1028.4
Endogenous	Ikzf4	NM_011772.2	34.01	26.13	43.43	40.11	36.8	40.57	34.13	27.36	28.21	33.52	28.56	41.51	29.98	32	43.13	32.12	38.52	26.08	26.18	23.16	32.79	18.68	36.1	32.41	44.41	32.17	42.09	34.59	42.36	21.96	26.94	36.76	37.17	29.25	32.27
Endogenous	Il10	NM_010548.1	2.83	2.61	3.95	4.36	2.4	2.21	4.4	1	4.27	1.34	2.2	3.89	2.85	1	2.27	1.04	1.51	2.37	6.73	4.34	2.66	2.87	3.36	4.99	1.78	4.95	7.02	2.88	5.3	3.82	4.49	3.45	1.03	2.09	2.81
Endogenous	Il10ra	NM_008348.2	493.13	522.64	404.03	453.45	439.2	463.23	597.77	603.84	538.59	529.54	625.11	494.24	453.94	531.89	494.84	536.74	450.87	535.77	510.09	484.25	541.45	515	487.74	473.69	472.51	498.66	412.74	444.92	487.15	535.54	526.46	480.16	491.46	564.09	516.3
Endogenous	Il10rb	NM_008349.5	535.64	555.3	494.84	580.77	544.8	584.2	588.96	629.25	579.62	568.42	565.78	587.64	642.37	643.9	636.71	523.27	501.47	588.71	517.57	553.74	616.77	552.35	514.61	578.4	586.2	564.24	537.84	563.12	591.73	549.86	528.71	504.28	510.05	599.6	544.36
Endogenous	Il11ra1	NM_010549.3	17	23.52	23.69	11.34	15.2	11.06	11.01	12.7	12.82	10.72	14.28	12.97	18.56	16	27.24	9.33	19.64	18.97	12.71	10.86	14.18	9.34	22.67	23.68	15.99	21.04	15.2	9.61	15.89	8.59	11.23	12.64	26.84	18.8	22.45
Endogenous	Il12a	NM_008351.1	24.09	44.42	25.01	42.73	41.6	50.9	46.24	38.11	56.42	38.88	37.35	44.11	32.83	51.05	62.42	52.84	25.68	55.32	55.35	65.15	48.74	48.12	32.74	43.63	39.08	35.88	26.89	36.52	30.45	30.55	37.04	22.97	48.53	49.1	33.67
Endogenous	Il12b	NM_008352.1	4.25	6.53	1.32	6.1	5.6	4.43	1.1	6.84	4.27	2.68	5.49	2.59	2.85	6.86	4.54	3.11	8.31	8.69	2.24	10.13	7.09	2.87	5.88	7.48	14.21	9.9	9.35	4.8	6.62	3.82	4.49	8.04	11.36	11.49	9.82
Endogenous	Il12rb1	NM_008353.2	11.34	19.6	22.37	24.42	23.2	20.65	27.52	22.47	20.52	38.88	26.37	27.24	17.13	26.67	21.56	21.76	29.45	25.29	26.18	22.44	26.58	21.55	25.18	29.92	24.87	29.7	23.38	24.98	10.59	23.87	39.29	28.72	25.81	11.49	26.66
Endogenous	Il12rb2	NM_008354.3	92.11	73.17	103.97	66.27	49.6	70.07	80.36	77.19	77.8	167.58	156	153.07	71.37	57.91	66.96	66.31	58.15	79.02	89	69.49	118.75	76.14	99.9	83.52	95.92	103.94	60.8	52.85	76.78	75.41	101.03	109.13	69.18	52.23	71.55
Endogenous	Il13	NM_008355.2	15.59	18.29	13.16	11.34	8.8	8.85	15.41	6.84	11.97	14.75	13.18	12.97	8.56	12.95	15.89	7.25	8.31	13.43	11.97	9.41	11.52	12.21	10.91	19.94	14.21	13.61	12.86	13.45	15.89	21.96	15.72	17.23	13.42	14.62	23.85
Endogenous	Il13ra1	NM_133990.4	99.19	109.75	81.6	71.51	89.6	76.71	97.98	108.46	87.2	64.35	157.1	105.07	68.52	80.01	83.99	123.3	70.24	116.95	122.66	109.3	90.39	104.15	64.64	57.34	47.96	64.34	45.6	57.66	59.57	112.64	101.03	82.71	65.05	54.32	75.76
Endogenous	Il15	NM_008357.2	9.92	16.99	13.16	6.1	8	9.59	9.91	12.7	12.82	16.09	21.97	12.97	17.13	7.62	14.75	15.54	11.33	15.8	13.46	14.48	11.52	8.62	10.91	11.22	19.54	3.71	4.68	7.69	15.89	16.23	22.45	11.49	12.39	15.67	11.22
Endogenous	Il15ra	NM_008358.2	11.34	7.84	11.84	9.59	8.8	13.28	4.4	11.73	17.1	16.09	15.38	14.27	15.7	17.53	10.21	14.51	11.33	12.64	14.21	13.75	10.63	12.21	18.47	12.47	17.76	21.04	9.35	8.65	7.94	12.41	16.84	6.89	13.42	4.18	14.03
Endogenous	Il16	NM_010551.3	1346.19	1382.37	1367.39	1340.3	1316.81	1430.25	1526.89	1499.83	1405.45	1139.52	1191.99	1251.81	1565.96	1558.32	1594.6	1291.07	1316.37	1341	1314.86	1313.06	1367.35	1342.45	1506.88	1509.56	1554.31	1640.74	1442.83	1586.54	1532.94	1516.88	1431.22	1384.19	1560.09	1724.65	1711.65
Endogenous	Il17a	NM_010552.3	2.83	2.61	5.26	9.59	7.2	3.69	7.71	4.89	5.13	8.04	8.79	10.38	15.7	9.91	5.67	3.11	6.8	6.32	9.72	6.51	14.18	5.75	8.39	8.73	17.76	11.14	7.02	7.69	13.24	10.5	13.47	6.89	7.23	2.09	9.82
Endogenous	Il17b	NM_019508.1	4.25	1.31	3.95	6.98	1.6	2.21	1.1	2.93	5.98	4.02	6.59	3.89	2.85	2.29	6.81	5.18	7.55	3.95	2.99	4.34	6.2	2.15	4.2	4.99	3.55	6.19	2.34	5.77	5.3	1	5.61	5.74	6.19	3.13	2.81
Endogenous	Il17f	NM_145856.2	8.5	13.07	3.95	6.1	11.2	8.85	5.5	9.77	10.26	13.41	5.49	10.38	11.42	11.43	5.67	7.25	6.8	9.48	6.73	3.62	4.43	5.75	10.07	6.23	12.43	12.37	3.51	9.61	9.27	2.86	11.23	8.04	11.36	10.45	7.01
Endogenous	Il17ra	NM_008359.1	1333.44	1332.72	1131.81	1294.95	1198.41	1319.61	1323.23	1253.61	1184.89	1142.2	1288.66	1269.97	1279.03	1191.79	1237.09	1329.41	1227.25	1289.63	1225.86	1209.55	1231.77	1226.81	1244.96	1150.56	1270.09	1213.85	1156.36	1124.32	1149.04	1226.68	1175.28	1097.02	1130.58	1193.99	1184.13
Endogenous	Il17rb	NM_019583.3	11.34	26.13	23.69	14.82	8	19.18	11.01	12.7	11.97	16.09	18.68	11.67	14.27	11.43	20.43	14.51	16.62	9.48	10.47	10.13	10.63	11.49	14.27	24.93	21.32	18.56	25.72	12.49	26.48	21	15.72	17.23	17.55	16.71	7.01
Endogenous	Il17re	NM_001034029.1	7.09	9.15	3.95	6.98	4.8	7.38	7.71	1.95	1.71	6.7	4.39	3.89	12.85	6.86	6.81	6.22	4.53	8.69	8.23	6.51	9.75	7.18	5.04	1.25	10.66	4.95	8.18	8.65	3.97	8.59	11.23	6.89	3.1	5.22	9.82
Endogenous	Il18	NM_008360.1	35.43	37.89	21.06	30.52	38.4	35.41	23.12	43.97	44.45	34.86	35.16	46.7	38.54	34.29	39.72	47.66	29.45	33.19	43.38	39.09	34.56	29.45	39.46	31.16	31.97	28.46	21.05	14.41	22.5	43.91	22.45	25.27	28.91	21.94	29.46
Endogenous	Il18r1	NM_001161842.1	507.3	844.06	669.88	576.41	468.8	699.27	518.51	533.49	471.9	912.95	587.75	652.5	549.58	560.84	502.78	385.46	469	406.17	418.09	406.08	536.13	419.47	500.33	564.68	445.87	686.74	610.34	460.3	479.21	467.76	501.77	559.42	650.47	354.12	448.96
Endogenous	Il18rap	NM_010553.2	136.04	293.98	252.68	176.15	126.4	198.42	219.07	173.92	183.8	455.81	313.1	329.49	175.58	216.41	153.22	146.1	128.39	210.99	198.2	145.49	339.4	174.54	322.36	165.79	216.72	315.53	204.61	180.66	146.94	232.93	258.18	268.8	300.45	135.8	253.94
Endogenous	Il19	NM_001009940.1	2.83	3.92	2.63	6.1	1	1.48	1.1	1	3.42	2.68	4.39	3.89	2.85	3.05	2.27	3.11	3.02	2.37	3.74	2.17	3.54	1.44	3.36	6.23	5.33	2.47	7.02	2.88	1.32	2.86	3.37	1.15	5.16	1.04	4.21
Endogenous	Il1a	NM_010554.4	8.5	13.07	22.37	7.85	5.6	11.06	6.61	12.7	3.42	12.07	13.18	14.27	35.69	20.57	7.94	18.65	12.84	8.69	10.47	9.41	25.7	3.59	19.31	23.68	10.66	14.85	50.28	41.32	37.07	34.37	10.1	12.64	21.68	17.76	8.42
Endogenous	Il1b	NM_008361.3	9.92	13.07	7.9	13.08	52.8	10.33	19.82	18.56	27.36	25.47	39.55	25.94	18.56	12.19	10.21	30.05	11.33	16.59	21.69	26.06	27.47	21.55	15.11	23.68	12.43	25.98	26.89	27.87	33.09	265.38	32.55	43.65	15.49	27.16	25.25
Endogenous	Il1r1	NM_001123382.1	11.34	15.68	6.58	13.08	8.8	12.54	6.61	3.91	5.13	6.7	9.89	15.57	17.13	15.24	12.48	9.33	6.8	11.85	4.49	6.51	1.77	9.34	15.11	1.25	3.55	8.66	12.86	7.69	7.94	9.55	23.57	11.49	3.1	7.31	9.82
Endogenous	Il1r2	NM_010555.4	9.92	22.21	22.37	14.82	11.2	16.97	11.01	6.84	4.27	25.47	34.06	22.05	52.82	23.62	20.43	23.83	12.08	6.32	8.23	5.79	18.61	10.06	24.35	52.35	10.66	17.32	66.65	47.09	38.39	77.32	19.08	28.72	33.04	15.67	33.67
Endogenous	Il1rap	NM_134103.2	42.51	53.57	30.27	50.58	61.6	50.9	56.14	55.69	48.73	56.31	51.63	42.81	58.53	56.39	53.34	58.03	44.56	45.83	61.33	51.39	58.49	53.87	51.21	46.12	60.4	53.21	49.11	32.67	54.28	64.91	40.41	35.61	35.1	41.78	67.34
Endogenous	Il1rl1	NM_001025602.2	35.43	31.36	42.11	56.68	57.6	48.68	41.83	52.76	48.73	72.39	61.52	63.56	44.25	30.48	39.72	88.07	60.42	60.85	52.36	72.38	33.67	45.25	50.37	49.86	46.19	37.12	52.62	56.7	41.04	65.87	57.25	50.54	58.85	52.23	54.72
Endogenous	Il1rl2	NM_133193.3	24.09	22.21	15.79	20.93	20.8	24.34	15.41	20.52	18.81	10.72	20.87	28.54	37.11	16.76	23.83	18.65	21.15	15.8	14.21	20.99	18.61	17.24	20.15	26.18	21.32	24.75	26.89	14.41	22.5	26.73	31.43	26.42	21.68	18.8	23.85
Endogenous	Il1rn	NM_031167.5	14.17	24.83	19.74	19.18	18.4	17.7	12.11	18.56	20.52	18.77	31.86	22.05	34.26	21.34	22.7	26.94	27.19	18.97	24.68	20.99	23.04	22.27	11.75	23.68	28.42	9.9	68.98	28.83	23.83	136.51	20.21	24.12	36.14	19.85	14.03
Endogenous	Il2	NM_008366.2	8.5	14.37	13.16	16.57	8	12.54	6.61	7.82	10.26	10.72	13.18	10.38	19.98	8.38	11.35	12.43	8.31	14.22	11.97	14.48	14.18	12.21	10.07	12.47	8.88	7.42	9.35	5.77	7.94	7.64	17.96	11.49	10.32	10.45	14.03
Endogenous	Il20	NM_021380.1	1.42	9.15	6.58	5.23	4.8	2.21	3.3	4.89	4.27	2.68	3.3	9.08	5.71	6.1	3.4	3.11	6.04	3.16	5.24	3.62	4.43	7.9	4.2	4.99	14.21	11.14	7.02	4.8	6.62	2.86	5.61	2.3	5.16	9.4	7.01
Endogenous	Il21	NM_021782.2	1.42	3.92	5.26	5.23	3.2	6.64	6.61	2.93	4.27	1.34	2.2	2.59	1.43	3.05	5.67	5.18	5.29	6.32	4.49	6.51	4.43	2.87	3.36	1.25	7.11	3.71	5.85	4.8	2.65	4.77	6.74	2.3	3.1	2.09	5.61
Endogenous	Il21r	NM_021887.1	133.2	165.94	130.29	244.17	247.2	301.69	220.17	225.71	238.52	164.89	148.31	184.2	244.1	323.86	297.36	240.39	244.7	277.37	290.94	264.2	292.43	221.23	281.23	183.24	182.96	243.76	170.71	225.82	181.36	204.29	173.99	179.2	266.38	218.32	211.85
Endogenous	Il22	NM_016971.1	1.42	1.31	2.63	1.74	1.6	1.48	1.1	1	2.56	2.68	1.1	1.3	1.43	2.29	1.13	2.07	1	1.58	2.99	1.45	1	1.44	3.36	1.25	1.78	1.24	3.51	1	1.32	4.77	3.37	2.3	1.03	1.04	1.4
Endogenous	Il22ra2	NM_178258.5	4.25	3.92	7.9	4.36	3.2	3.69	4.4	1.95	1	2.68	5.49	5.19	7.14	4.57	5.67	6.22	7.55	6.32	6.73	2.17	8.86	12.93	4.2	6.23	8.88	7.42	8.18	6.73	6.62	6.68	7.86	6.89	8.26	3.13	4.21
Endogenous	Il23a	NM_031252.1	1.42	2.61	1.32	2.62	1.6	1.48	1.1	1	2.56	1.34	5.49	1.3	9.99	1.52	6.81	1.04	1.51	3.16	2.24	2.17	4.43	1	5.04	4.99	3.55	1.24	12.86	3.84	2.65	4.77	3.37	1.15	5.16	3.13	1.4
Endogenous	Il23r	NM_144548.1	7.09	15.68	13.16	10.46	7.2	11.06	9.91	12.7	13.68	17.43	2.2	14.27	12.85	8.38	12.48	10.36	6.8	10.27	11.97	7.24	15.95	10.77	10.07	11.22	14.21	9.9	14.03	7.69	15.89	19.09	30.31	11.49	10.32	6.27	9.82
Endogenous	Il25	NM_080729.2	1.42	2.61	2.63	1.74	1.6	1.48	2.2	1	5.13	4.02	3.3	2.59	2.85	2.29	5.67	8.29	3.02	3.95	5.98	5.79	4.43	2.87	1.68	8.73	5.33	4.95	7.02	1.92	5.3	4.77	4.49	4.59	3.1	5.22	4.21
Endogenous	Il27	NM_145636.1	11.34	18.29	11.84	11.34	8	6.64	8.81	9.77	16.24	10.72	26.37	16.86	11.42	12.19	12.48	25.9	10.57	21.34	19.45	14.48	11.52	17.24	13.43	4.99	19.54	13.61	9.35	11.53	18.53	20.05	22.45	14.93	15.49	10.45	11.22
Endogenous	Il27ra	NM_016671.3	627.75	731.69	660.66	696.75	645.6	677.14	642.9	679.08	618.95	546.97	561.39	538.34	753.72	630.95	701.4	593.73	753.72	604.52	595.35	574.74	596.39	553.79	648.92	559.7	785.15	765.93	630.21	564.08	590.41	603.32	609.53	619.15	645.31	566.18	628.54
Endogenous	Il28a	NM_001024673.2	1.42	5.23	1.32	1	1.6	2.21	1.1	1	1	1.34	2.2	1.3	2.85	1.52	1.13	4.14	1.51	1	1.5	1	1	3.59	1.68	1.25	3.55	1.24	1.17	3.84	2.65	1.91	3.37	1.15	3.1	5.22	1.4
Endogenous	Il2ra	NM_008367.2	51.01	61.41	75.02	126.44	85.6	106.22	79.26	102.59	79.51	68.37	65.92	63.56	72.8	78.49	94.2	98.44	96.67	90.87	92.74	75.28	82.41	79.73	88.99	81.03	85.27	68.05	74.83	66.31	66.19	57.28	75.21	72.37	80.53	82.52	60.33
Endogenous	Il2rb	NM_008368.3	1341.94	1505.19	1766.16	1542.61	1239.21	1640.48	1575.33	1438.28	1315.69	2903.76	1774.25	2262.34	1507.43	1216.17	1210.99	1405.05	1555.78	1355.22	1337.3	1089.39	1689.91	1178.68	1689.05	1478.4	1477.93	1582.59	1314.21	1275.19	1257.59	1306.87	1553.57	1380.75	1497.11	884.78	1339.86
Endogenous	Il2rg	NM_013563.3	634.84	782.65	668.56	745.58	684.81	800.32	738.68	742.59	739.49	742.7	732.77	757.57	765.14	773.44	803.54	723.25	768.83	794.96	744.94	730.36	814.38	690.98	833.61	725.49	861.53	925.55	765.84	800.48	785	746.51	780.15	767.34	856.97	789.72	823.56
Endogenous	Il3	NM_010556.4	2.83	2.61	2.63	3.49	1.6	6.64	3.3	3.91	4.27	1.34	3.3	1.3	5.71	4.57	6.81	5.18	5.29	6.32	4.49	2.9	6.2	2.15	5.04	3.74	3.55	4.95	4.68	2.88	3.97	6.68	6.74	1.15	3.1	7.31	7.01
Endogenous	Il33	NM_133775.1	1.42	10.45	2.63	1.74	6.4	1	1.1	4.89	4.27	4.02	3.3	6.49	2.85	8.38	10.21	6.22	3.02	3.95	7.48	10.13	4.43	5.75	4.2	6.23	8.88	6.19	14.03	7.69	3.97	5.73	8.98	4.59	3.1	7.31	4.21
Endogenous	Il4	NM_021283.1	8.5	10.45	6.58	6.98	16	8.11	8.81	6.84	7.69	10.72	18.68	20.76	11.42	12.19	9.08	25.9	21.9	10.27	21.69	13.03	11.52	12.93	12.59	11.22	12.43	8.66	17.54	14.41	9.27	13.36	16.84	13.78	13.42	6.27	15.43
Endogenous	Il4ra	NM_001008700.3	1052.87	1037.43	900.19	1214.73	1272.01	1206.02	1153.7	1153.94	1132.74	805.71	823.95	933.99	1073.47	1060.72	1145.16	1118.03	1091.31	1201.13	1115.16	1158.16	1046.56	999.83	1127.43	911.22	1012.52	996.08	906.15	932.13	991.51	988.98	862.1	897.14	1004.61	1114.6	1063.47
Endogenous	Il5	NM_010558.1	2.83	3.92	1.32	1.74	3.2	3.69	2.2	2.93	1	1.34	1.1	2.59	5.71	1	1.13	3.11	4.53	1	1.5	2.17	1	2.87	1.68	3.74	1.78	2.47	3.51	1.92	2.65	3.82	3.37	3.45	3.1	1.04	1.4
Endogenous	Il6	NM_031168.1	8.5	9.15	5.26	9.59	7.2	6.64	7.71	3.91	6.84	8.04	13.18	5.19	7.14	16	4.54	7.25	9.82	11.06	5.24	8.69	8.86	9.34	12.59	9.97	12.43	16.09	5.85	4.8	10.59	21.96	6.74	2.3	10.32	3.13	11.22
Endogenous	Il6ra	NM_010559.2	487.46	564.45	559.33	572.92	588.8	590.1	542.72	555.96	555.68	471.89	522.94	578.56	589.55	486.93	575.42	540.88	607.21	591.08	519.81	546.51	556.51	500.64	595.2	529.78	627.05	534.54	489.91	426.66	520.25	503.08	534.32	504.28	501.79	451.27	512.09
Endogenous	Il6st	NM_010560.2	223.89	222.12	186.88	183.12	214.4	208.01	221.27	241.34	185.51	124.68	168.09	173.83	216.98	166.12	185	177.19	226.57	184.12	175.76	142.6	145.33	172.39	216.59	193.21	186.52	204.16	187.08	168.17	164.15	177.56	190.83	214.81	165.2	153.56	206.24
Endogenous	Il7	NM_008371.2	5.67	1.31	5.26	3.49	2.4	3.69	3.3	1.95	1.71	2.68	7.69	3.89	5.71	6.86	4.54	5.18	4.53	4.74	4.49	5.07	3.54	5.03	5.88	1.25	1.78	8.66	3.51	3.84	1.32	5.73	2.25	2.3	6.19	7.31	4.21
Endogenous	Il7r	NM_008372.3	1394.37	1706.4	1646.39	1411.8	1110.41	1529.83	1420.11	1286.83	1078.88	1085.89	1176.61	1162.3	1481.74	1335.81	1341.51	1071.4	1667.55	1139.49	1112.92	914.22	1055.42	1112.6	1338.14	1576.88	1447.73	1711.27	1763.19	1276.15	1618.98	1168.45	1238.14	1492.17	1344.3	1171.01	1550.31
Endogenous	Il9	NM_008373.1	4.25	2.61	5.26	8.72	3.2	1	9.91	5.86	1.71	2.68	8.79	2.59	5.71	4.57	13.62	4.14	7.55	7.11	1.5	4.34	7.09	2.87	2.52	8.73	8.88	1.24	7.02	4.8	15.89	6.68	4.49	1.15	9.29	5.22	4.21
Endogenous	Ilf3	NM_010561.2	63.77	87.54	85.54	76.74	89.6	104.01	75.96	79.14	84.63	83.12	80.2	98.59	95.64	89.92	104.42	82.89	77.79	94.04	96.48	88.31	87.73	76.14	83.11	74.79	94.15	76.72	73.66	69.19	83.4	85.92	87.56	62.03	80.53	103.42	103.82
Endogenous	Irak1	NM_008363.2	359.93	412.88	342.18	351.42	345.6	387.25	385.3	355.66	343.67	339.17	336.17	312.63	416.83	357.38	390.42	324.32	351.94	362.71	315.63	323.56	360.67	360.57	360.14	376.46	385.47	374.92	398.71	389.19	361.39	337.93	345.74	330.83	362.4	385.46	399.85
Endogenous	Irak2	NM_001113553.1	333.01	342.33	314.54	361.89	376	399.06	369.89	350.78	388.12	260.08	342.76	334.68	395.42	380.25	417.66	345.04	283.97	346.9	341.8	351.07	330.54	377.81	337.47	345.29	383.69	340.27	311.01	311.35	325.65	312.16	288.49	315.89	350.01	408.44	370.39
Endogenous	Irak3	NM_028679.3	175.71	162.02	126.34	170.04	176	136.46	175.04	157.31	183.8	93.84	160.4	132.32	175.58	162.31	197.48	155.43	143.49	169.9	160.8	152.73	171.03	158.02	148.59	153.32	124.34	133.64	102.89	162.4	141.64	170.88	116.74	121.76	115.64	198.48	150.12
Endogenous	Irak4	NM_029926.5	365.6	338.41	315.86	327.88	320.8	350.37	353.38	373.25	327.43	357.94	366.93	358.03	336.89	298.71	330.27	342.97	351.18	361.92	356.01	356.86	359.78	339.02	358.46	272.99	317.97	293.25	334.4	262.34	287.26	336.02	292.98	305.56	319.04	308.16	312.87
Endogenous	Irf1	NM_008390.1	728.36	761.74	693.57	742.96	722.41	743.53	831.15	830.53	838.65	870.05	973.36	963.83	783.69	719.34	734.31	855.88	836.8	1069.16	1142.84	965.61	937.56	789.38	988.92	754.16	680.34	744.89	792.74	753.39	738.67	842.92	754.34	768.49	1002.55	678.99	817.95
Endogenous	Irf3	NM_016849.3	7.09	20.91	14.48	12.21	13.6	7.38	12.11	8.79	11.11	10.72	17.58	11.67	15.7	16.76	19.29	12.43	12.84	12.64	17.2	18.82	15.95	16.52	15.11	23.68	30.2	25.98	22.22	15.38	26.48	21.96	15.72	19.53	21.68	21.94	15.43
Endogenous	Irf4	NM_013674.1	137.45	152.87	123.71	166.56	216	163.75	177.24	165.13	176.96	146.13	137.33	166.04	189.86	166.12	211.1	189.62	132.17	181.75	152.58	199.78	164.83	156.58	189.72	175.76	156.32	169.52	128.61	178.74	153.56	161.33	165.01	143.59	167.26	256.97	188
Endogenous	Irf5	NM_012057.3	524.31	474.29	379.03	487.46	557.6	484.62	516.3	581.37	580.48	396.82	649.28	512.4	493.91	518.17	584.5	605.12	392.72	555.52	557.21	554.47	527.27	561.69	467.59	427.56	488.5	403.38	358.95	392.07	427.58	514.54	520.85	411.24	485.27	550.51	505.08
Endogenous	Irf7	NM_016850.2	218.23	222.12	330.33	224.11	294.4	154.16	212.47	279.45	304.34	278.85	332.88	316.52	281.22	318.52	389.29	383.38	272.64	313.72	288.7	302.57	281.8	303.83	219.95	432.55	353.49	263.56	349.6	458.38	373.31	330.3	427.68	374.48	373.76	217.28	346.54
Endogenous	Irf8	NM_008320.3	429.36	391.98	335.6	437.75	477.6	440.36	439.24	433.83	468.48	524.18	556.99	581.15	428.25	432.06	483.49	468.35	313.42	471.76	522.8	459.64	504.23	486.27	497.82	398.89	435.21	345.22	325.04	374.77	399.78	419.08	390.64	319.34	434.68	415.75	420.9
Endogenous	Irgm1	NM_008326.1	385.44	474.29	409.3	432.52	428.8	390.2	571.35	559.87	593.3	529.54	563.58	568.18	492.49	451.87	499.38	557.46	544.52	753.08	816.74	664.49	568.92	568.87	583.44	457.48	488.5	455.35	374.15	436.27	458.03	505.95	552.28	427.32	604.01	412.62	450.36
Endogenous	Itga2b	NM_010575.2	871.48	611.48	1313.43	589.49	225.6	782.62	588.96	686.89	583.04	587.19	997.53	236.09	532.45	434.35	587.9	338.83	412.36	338.21	371.72	405.36	381.05	291.62	317.33	934.91	380.14	416.99	380	321.92	671.16	580.4	534.32	303.26	151.78	365.61	367.58
Endogenous	Itga4	NM_010576.3	1067.04	1411.12	1183.14	1246.12	1192.01	1306.33	1064.53	1083.59	1042.97	1536.34	1322.72	1480.12	1503.15	1285.52	1325.62	1281.74	1178.92	1253.28	1218.38	1242.85	1437.36	1155.7	1335.62	1146.82	1127.99	1400.69	1059.32	909.06	1059.02	1086.35	1259.47	1141.82	1247.25	934.92	1053.65
Endogenous	Itga5	NM_010577.3	15.59	14.37	14.48	13.08	14.4	15.49	11.01	10.75	17.1	16.09	21.97	15.57	15.7	8.38	18.16	27.98	11.33	14.22	15.71	18.1	13.29	17.24	13.43	18.7	17.76	19.8	19.88	10.57	13.24	12.41	19.08	16.08	9.29	18.8	5.61
Endogenous	Itga6	NM_008397.3	1623.93	1211.21	2521.58	1367.33	794.41	1644.9	1288.01	1400.17	1204.55	1215.93	1761.06	625.26	1277.61	1015.76	1141.76	746.04	1072.43	833.68	848.15	882.37	851.6	754.9	836.97	1539.48	994.76	1034.43	1012.55	824.5	1310.54	1121.67	1125.89	900.59	552.38	860.76	900.72
Endogenous	Itgal	NM_008400.2	2027.79	2222.51	2164.92	2014.37	1585.61	2063.14	1993.66	2060.68	1816.66	2643.68	2733.33	2197.48	1718.7	1545.36	1688.8	1938.67	1653.2	1819.08	1827.19	1681.5	2092.23	1824.41	1901.44	1802.5	1548.98	1701.37	1467.38	1449.12	1503.81	1709.71	1848.8	1644.95	1623.07	1325.61	1634.49
Endogenous	Itgam	NM_001082960.1	385.44	296.6	344.81	308.7	298.4	282.51	317.05	334.17	324.86	619.36	639.39	616.18	356.87	245.37	307.57	468.35	302.85	354.81	357.51	320.66	502.45	362.01	396.24	346.54	301.98	256.13	342.58	340.18	349.48	483.99	392.88	397.45	324.2	258.02	335.32
Endogenous	Itgax	NM_021334.2	187.05	180.31	178.98	222.37	165.6	192.52	206.96	172.95	191.5	398.16	391.1	391.76	149.89	135.64	107.82	153.35	124.61	189.65	151.08	160.69	260.53	191.06	235.9	145.85	172.31	159.62	140.31	158.56	154.88	159.42	214.4	201.02	140.42	128.49	126.27
Endogenous	Itgb1	NM_010578.1	1781.23	1914.15	2578.17	2037.91	1408.01	2293.28	1728.35	2052.87	1801.27	2981.51	2918.99	1966.58	1605.93	1508.03	1430.03	1565.65	1398.69	1619.15	1652.92	1657.61	1780.3	1504.06	1527.87	1811.23	1383.78	1614.76	1452.18	1228.1	1544.85	1633.34	1697.26	1603.6	1463.04	1112.51	1418.43
Endogenous	Itgb2	NM_008404.4	1463.81	1540.47	1738.52	1300.18	1130.41	1391.16	1472.95	1402.13	1338.77	2144.97	2077.46	1948.42	1370.39	1280.18	1165.59	1491.05	1296.73	1271.46	1334.31	1238.5	1679.28	1397.76	1580.75	1472.17	1410.43	1456.37	1322.39	1255.97	1393.94	1552.2	1606.33	1678.26	1574.55	1132.35	1488.58
Endogenous	Itln1	NM_010584.3	1.42	5.23	3.95	1	2.4	1.48	3.3	1	4.27	5.36	3.3	6.49	7.14	3.05	1.13	4.14	2.27	3.95	3.74	4.34	4.43	2.15	2.52	4.99	3.55	6.19	4.68	7.69	3.97	2.86	3.37	2.3	3.1	3.13	7.01
Endogenous	Jak1	NM_146145.2	3245.04	3304.36	3454.66	3629.35	3308.83	3651.24	3591.01	3284	3200.74	3527.14	3123.33	3188.55	3204.72	2741.73	3022.37	2627.73	3089.66	2857.42	2942.35	2823.73	2989.91	2772.53	3151.44	3009.16	3026.91	3004.31	2935.93	2746.41	2958.65	2548.82	2719.87	2753.45	2855.86	2570.78	2876.14
Endogenous	Jak2	NM_001048177.1	718.44	778.73	752.79	831.04	716.81	795.9	779.41	774.83	692.47	672.99	773.42	684.93	708.04	647.71	725.23	629.99	659.32	674.84	681.36	689.83	639.81	621.31	646.41	613.3	609.29	622.39	613.84	596.75	655.27	609.04	621.88	608.82	584.39	636.17	604.69
Endogenous	Jak3	NM_010589.5	260.74	308.35	242.16	255.5	244	274.4	301.64	269.68	263.31	286.89	244.99	224.42	271.22	256.04	300.76	304.63	333.06	281.32	246.07	233.8	295.98	261.45	324.88	269.25	285.99	311.82	250.21	257.54	313.74	288.29	270.53	315.89	294.26	303.98	280.6
Endogenous	Kir3dl1	NM_177749.3	5.67	10.45	3.95	5.23	4	1.48	1.1	3.91	5.13	5.36	3.3	1.3	8.56	4.57	7.94	6.22	2.27	8.69	1	3.62	3.54	4.31	7.56	6.23	3.55	4.95	2.34	2.88	3.97	7.64	5.61	3.45	7.23	5.22	4.21
Endogenous	Kir3dl2	NM_177748.2	4.25	3.92	3.95	1.74	2.4	3.69	7.71	1.95	3.42	1.34	3.3	2.59	7.14	9.14	7.94	4.14	3.78	1.58	2.99	5.79	1	4.31	2.52	6.23	7.11	2.47	4.68	4.8	5.3	4.77	6.74	1.15	4.13	1.04	1.4
Endogenous	Kit	NM_001122733.1	2.83	1.31	2.63	1.74	3.2	4.43	4.4	2.93	3.42	2.68	1.1	6.49	9.99	2.29	6.81	5.18	5.29	4.74	1	2.9	2.66	4.31	2.52	4.99	7.11	4.95	2.34	2.88	1.32	1.91	4.49	4.59	2.06	4.18	2.81
Endogenous	Klra1	NM_016659.3	1.42	2.61	1.32	1.74	2.4	2.21	1.1	2.93	1.71	1.34	3.3	1.3	4.28	2.29	2.27	3.11	2.27	3.95	2.24	5.79	5.32	2.87	1	3.74	7.11	1.24	1.17	1	3.97	2.86	3.37	5.74	5.16	3.13	1.4
Endogenous	Klra21	NM_053151.1	1.42	1.31	2.63	1	4	1.48	3.3	1	3.42	6.7	3.3	6.49	1.43	2.29	6.81	2.07	4.53	3.16	5.24	1	1.77	1.44	5.04	1.25	3.55	1.24	1.17	2.88	5.3	3.82	6.74	2.3	3.1	3.13	1.4
Endogenous	Klra4	NM_010649.3	85.02	44.42	84.23	61.04	45.6	59.75	68.25	60.58	53	136.74	87.89	120.64	95.64	45.72	43.13	50.77	43.05	37.93	43.38	31.13	66.46	38.79	57.92	64.82	74.61	65.58	43.26	54.77	46.33	43.91	84.19	55.14	38.2	40.74	36.48
Endogenous	Klra5	NM_008463.2	4.25	3.92	17.11	13.95	8.8	9.59	5.5	4.89	10.26	30.83	17.58	23.35	4.28	10.67	9.08	4.14	10.57	6.32	11.22	10.13	15.06	9.34	15.11	12.47	12.43	9.9	12.86	7.69	7.94	13.36	19.08	17.23	5.16	5.22	7.01
Endogenous	Klra6	NM_008464.2	36.84	16.99	22.37	22.67	23.2	27.29	20.92	26.38	22.23	48.26	14.28	45.4	32.83	30.48	19.29	16.58	24.92	21.34	24.68	23.89	34.56	21.55	25.18	26.18	35.53	27.22	29.23	36.52	17.21	25.77	24.7	48.25	26.84	24.03	21.04
Endogenous	Klra7	NM_001110323.1	182.8	126.74	203.99	159.58	140.8	173.34	149.72	191.51	155.59	465.19	331.78	530.56	238.39	122.68	125.98	154.39	158.6	146.98	157.07	117.26	235.72	168.08	251.85	179.5	184.74	160.86	147.32	124.92	112.52	162.28	211.03	206.77	133.19	104.46	141.7
Endogenous	Klra8	NM_010650.3	1212.99	821.84	1168.66	974.92	638.4	863.02	881.79	921.4	783.09	2332.66	1529.26	1900.42	1059.2	616.47	638.98	625.85	564.91	715.15	754.66	531.3	1216.7	776.45	1178.64	934.91	905.94	878.53	723.75	713.03	590.41	680.64	1008.03	908.63	706.22	540.06	864.25
Endogenous	Klrb1	NM_001099918.1	11.34	13.07	13.16	15.7	8.8	12.54	8.81	4.89	14.53	28.15	19.77	18.16	15.7	11.43	14.75	8.29	5.29	9.48	8.98	7.96	19.5	9.34	13.43	6.23	10.66	22.27	11.69	6.73	7.94	6.68	15.72	14.93	7.23	14.62	11.22
Endogenous	Klrc1	NM_001136068.1	235.23	671.59	480.36	347.94	267.2	395.37	383.1	365.43	331.7	1083.21	572.37	649.9	244.1	454.92	292.82	202.05	193.34	247.34	293.19	215.71	554.74	344.05	445.77	291.69	273.56	517.22	346.09	344.02	281.97	252.97	295.22	297.52	742.36	206.83	339.52
Endogenous	Klrc2	NM_001098669.1	15.59	6.53	14.48	13.95	11.2	10.33	9.91	9.77	11.97	22.79	20.87	33.73	25.69	28.19	23.83	17.61	15.1	17.38	26.18	23.16	29.24	19.39	27.7	13.71	23.09	22.27	24.55	18.26	18.53	16.23	30.31	18.38	25.81	19.85	32.27
Endogenous	Klrc3	NM_021378.1	7.09	7.84	6.58	1.74	4	5.9	8.81	1.95	6.84	12.07	8.79	7.78	8.56	6.1	6.81	3.11	5.29	3.16	8.23	6.51	7.98	6.46	10.91	4.99	15.99	2.47	5.85	1	10.59	7.64	3.37	6.89	9.29	6.27	4.21
Endogenous	Klrd1	NM_010654.2	1020.27	1243.87	1248.94	1180.72	1010.41	1222.98	1042.51	1121.7	973.73	2619.55	1678.67	1943.23	1180.54	1091.2	973.79	894.22	977.27	1043.08	1049.35	869.34	1512.68	1057.3	1373.4	1174.24	1231.01	1288.09	1034.77	845.64	830.01	904.97	1164.06	1094.72	1206.98	669.59	1021.38
Endogenous	Klrk1	NM_001083322.1	573.9	611.48	738.31	600.82	427.2	580.51	581.25	643.9	533.46	1434.45	950.29	1027.39	536.74	525.79	489.16	393.74	351.18	443.31	468.95	362.65	709.82	473.34	638.85	585.88	634.16	654.56	457.17	470.87	468.62	464.9	572.49	561.72	706.22	385.46	620.12
Endogenous	Lair1	NM_001113474.1	48.18	53.57	48.69	70.63	52.8	56.06	58.35	56.67	57.28	87.14	104.37	67.46	57.1	37.34	40.86	73.57	38.52	65.59	72.55	65.15	62.92	65.36	52.89	43.63	53.29	44.55	45.6	35.56	42.36	41.05	51.64	51.69	43.36	36.56	32.27
Endogenous	Lck	NM_010693.2	2547.85	2841.83	2672.92	2678.85	2368.02	2710.77	2539.68	2543.37	2232.99	2486.83	2009.35	2315.53	2289.7	2057.44	2122.35	1897.23	2500.58	2118.57	2166.75	1782.11	2117.93	2018.34	2364.84	1978.27	2247.09	2346.04	2251.93	2176.57	2114.08	1857.68	2036.26	2289.38	2127.96	1640.03	2076.43
Endogenous	Lcp2	NM_010696.3	175.71	207.75	231.63	151.73	160.8	157.11	159.62	175.88	146.19	193.05	150.51	163.45	202.7	165.36	198.62	206.2	185.79	172.27	160.06	136.81	176.35	150.84	172.93	177.01	200.73	201.69	194.09	148.95	185.33	147.01	182.97	196.43	174.49	153.56	161.34
Endogenous	Lef1	NM_010703.3	1227.16	1148.49	1280.53	1190.31	1111.21	1251.75	1132.78	1081.64	990.83	844.58	758.04	922.32	1219.08	914.42	1016.91	984.36	1401.71	972.76	936.41	846.18	928.7	867.67	1249.16	1206.65	1479.7	1190.34	1307.19	1107.98	1176.84	1017.62	1080.99	1190.06	977.77	943.28	1010.16
Endogenous	Lif	NM_008501.2	7.09	6.53	6.58	6.1	1.6	6.64	4.4	9.77	9.4	6.7	7.69	6.49	5.71	5.33	12.48	10.36	4.53	7.11	11.22	5.79	11.52	6.46	4.2	8.73	7.11	4.95	5.85	7.69	5.3	10.5	6.74	5.74	3.1	8.36	7.01
Endogenous	Lilra5	NM_001081239.2	26.92	13.07	13.16	16.57	13.6	11.8	25.32	20.52	17.1	21.45	43.94	15.57	21.41	15.24	9.08	21.76	14.35	30.82	29.92	33.3	22.15	27.29	20.15	17.45	15.99	14.85	9.35	13.45	21.18	13.36	35.92	28.72	17.55	14.62	11.22
Endogenous	Lilra6	NM_011090.2	9.92	14.37	7.9	13.08	11.2	2.95	8.81	8.79	11.11	6.7	10.99	14.27	12.85	14.48	20.43	16.58	9.82	10.27	14.21	9.41	13.29	7.9	7.56	7.48	8.88	6.19	2.34	3.84	6.62	12.41	10.1	11.49	13.42	8.36	12.63
Endogenous	Lilrb3	NM_011095.2	184.22	143.72	110.55	151.73	178.4	143.1	171.73	207.14	197.48	172.94	227.41	216.63	161.31	184.41	183.86	258.01	154.07	195.97	216.15	235.25	217.11	198.96	165.38	154.57	152.77	138.58	107.57	118.2	135.03	275.88	175.11	156.22	156.94	158.78	154.33
Endogenous	Lilrb4	NM_013532.2	185.63	206.44	111.87	182.25	208	151.95	170.63	211.05	206.89	222.54	285.64	232.2	122.76	185.17	171.38	373.02	153.31	282.11	272.99	310.53	213.57	201.83	172.09	102.22	85.27	133.64	140.31	89.37	96.64	365.62	218.89	211.36	160.04	117	144.51
Endogenous	Litaf	NM_019980.1	296.16	243.03	432.98	208.41	118.4	299.48	258.7	244.27	217.14	225.22	383.41	134.91	164.16	176.79	172.51	147.14	151.8	130.39	133.88	159.97	143.56	132.88	121.73	284.21	152.77	152.2	159.01	155.67	201.21	241.52	194.2	159.67	94.99	141.02	157.14
Endogenous	Lta	NM_010735.1	82.19	94.07	59.22	88.07	84	89.99	71.56	73.28	82.93	58.99	61.52	64.86	74.23	76.96	88.53	65.28	66.46	67.96	71.8	67.32	69.12	75.42	77.23	69.81	85.27	77.95	76	78.8	70.16	65.87	61.74	75.81	74.34	94.01	77.16
Endogenous	Ltb	NM_008518.2	2207.76	2214.67	1921.45	2382.36	2480.82	2409.82	2393.27	2355.77	2244.11	1600.69	1768.75	1890.04	2336.81	2290.61	2532.07	1909.66	2227.18	2290.05	2265.48	2325	2060.33	2141.89	2191.06	2142.81	2387.42	2219.83	2049.65	2236.14	2217.33	1950.27	1866.76	1908.01	2282.83	2439.16	2364.05
Endogenous	Ltb4r1	NM_008519.2	34.01	27.44	19.74	23.54	20.8	10.33	19.82	33.22	23.08	25.47	34.06	31.13	17.13	16	18.16	40.41	28.7	25.29	29.92	23.89	24.81	27.29	26.02	21.19	14.21	22.27	19.88	23.06	23.83	41.05	38.17	25.27	23.75	26.12	18.24
Endogenous	Ltb4r2	NM_020490.2	7.09	13.07	5.26	3.49	1	3.69	2.2	2.93	4.27	8.04	6.59	3.89	4.28	9.14	7.94	7.25	7.55	6.32	8.98	5.07	11.52	6.46	4.2	4.99	7.11	9.9	8.18	8.65	3.97	4.77	4.49	4.59	6.19	4.18	7.01
Endogenous	Ltbr	NM_010736.3	43.93	33.97	34.22	33.14	31.2	26.55	49.54	46.9	37.62	36.2	63.72	27.24	12.85	22.86	31.78	53.88	26.43	52.15	35.15	41.26	39.88	30.89	32.74	29.92	15.99	24.75	25.72	14.41	9.27	47.73	47.15	27.57	24.78	25.07	26.66
Endogenous	Ltf	NM_008522.3	8.5	20.91	11.84	14.82	7.2	5.16	8.81	4.89	7.69	12.07	15.38	22.05	35.69	20.57	13.62	19.69	11.33	7.11	8.98	13.03	22.15	12.93	21.83	29.92	26.65	23.51	45.6	59.58	58.25	36.28	19.08	10.34	37.17	17.76	16.84
Endogenous	Ly86	NM_010745.2	622.08	598.42	476.41	716.8	799.21	695.58	730.97	792.42	818.14	465.19	673.44	636.93	675.2	786.4	787.65	738.79	537.73	871.61	741.2	857.04	645.13	769.99	645.57	548.48	554.22	537.01	438.46	599.64	566.58	680.64	502.89	434.21	693.83	718.69	680.45
Endogenous	Ly96	NM_016923.1	29.76	39.2	32.9	35.75	29.6	28.77	33.03	49.83	39.33	50.94	32.96	62.27	42.82	30.48	38.59	50.77	40.03	44.25	37.4	36.92	37.22	41.66	31.9	44.88	35.53	28.46	32.74	24.98	30.45	34.37	34.8	20.68	45.43	27.16	37.88
Endogenous	Maf	NM_001025577.2	19.84	31.36	18.42	36.62	27.2	35.41	29.72	39.08	26.5	40.22	26.37	29.84	25.69	28.96	20.43	26.94	20.39	14.22	17.95	19.54	31.9	25.86	26.86	21.19	21.32	27.22	28.06	17.3	17.21	33.41	22.45	22.97	17.55	13.58	19.64
Endogenous	Map4k1	NM_008279.2	415.19	446.85	329.02	383.69	425.6	399.06	420.53	447.51	418.04	284.21	333.98	364.52	368.29	422.92	427.88	339.86	336.08	391.16	336.57	356.86	376.62	387.15	409.67	344.05	360.6	387.29	362.46	384.38	377.28	378.03	359.21	326.23	386.15	484.7	383.02
Endogenous	Map4k2	NM_009006.2	435.03	469.07	438.25	447.35	470.4	477.24	465.66	423.08	422.32	360.62	328.48	411.22	439.67	412.25	417.66	439.34	422.93	407.75	358.26	391.6	386.37	408.7	443.25	383.94	428.1	462.77	399.88	401.68	426.26	378.98	394.01	430.77	422.29	467.98	413.88
Endogenous	Map4k4	NM_008696.2	425.11	433.79	377.71	441.24	416.8	455.11	479.97	432.85	406.93	380.73	422.96	393.06	476.78	371.1	414.26	371.99	410.85	406.96	427.07	402.46	389.03	356.98	444.93	425.07	492.05	397.19	395.2	376.69	385.22	394.26	402.99	399.75	395.44	391.73	374.6
Endogenous	Mapk1	NM_011949.3	677.35	710.78	654.08	730.75	656.8	697.79	653.91	644.88	665.11	675.67	669.05	625.26	708.04	591.32	617.41	586.47	619.29	586.34	652.94	649.29	609.68	591.86	627.94	615.79	609.29	575.37	492.24	543.9	565.25	552.72	579.22	523.81	580.26	527.53	524.72
Endogenous	Mapk11	NM_011161.5	28.34	15.68	22.37	25.29	28.8	22.13	17.61	18.56	23.94	6.7	18.68	22.05	24.27	23.62	40.86	19.69	17.37	30.03	16.45	23.16	23.93	19.39	26.86	26.18	19.54	28.46	21.05	29.79	37.07	20.05	19.08	22.97	30.97	27.16	22.45
Endogenous	Mapk14	NM_011951.2	420.86	441.63	480.36	463.92	424.8	474.29	449.15	422.1	447.11	412.91	476.79	394.35	461.08	383.29	480.08	408.25	408.58	444.89	429.31	469.78	420.93	364.88	407.15	402.63	351.72	387.29	370.64	349.79	424.93	401.89	391.76	381.37	359.31	422.02	419.5
Endogenous	Mapkapk2	NM_008551.1	162.96	184.23	192.15	213.65	196	193.26	217.97	199.33	217.14	193.05	276.85	206.26	177.01	173.74	195.21	231.07	155.58	237.85	222.88	208.47	208.25	207.58	209.87	188.23	159.87	196.74	190.58	203.72	190.62	255.84	184.09	168.86	181.72	182.81	196.42
Endogenous	Marco	NM_010766.2	5.67	1.31	1.32	1.74	4	2.95	4.4	6.84	6.84	4.02	5.49	2.59	1.43	4.57	3.4	4.14	3.78	4.74	3.74	3.62	4.43	4.31	2.52	7.48	3.55	6.19	4.68	1	11.91	1.91	3.37	5.74	4.13	1.04	2.81
Endogenous	Masp1	NM_008555.2	1.42	2.61	2.63	1	7.2	2.21	4.4	2.93	1.71	1.34	6.59	1.3	5.71	8.38	9.08	4.14	4.53	2.37	7.48	4.34	8.86	5.03	5.04	11.22	7.11	3.71	5.85	2.88	6.62	5.73	7.86	3.45	8.26	10.45	4.21
Endogenous	Masp2	NM_010767.3	4.25	11.76	11.84	3.49	1.6	3.69	1.1	1	1	9.38	1.1	1.3	8.56	8.38	4.54	6.22	6.8	1.58	2.24	4.34	7.98	3.59	2.52	4.99	5.33	4.95	5.85	1	5.3	3.82	5.61	5.74	5.16	5.22	8.42
Endogenous	Mbl2	NM_010776.1	1.42	2.61	1.32	1.74	1	1.48	2.2	1	1	1.34	4.39	2.59	7.14	1.52	2.27	1.04	3.78	3.95	2.99	2.17	2.66	4.31	1.68	1.25	7.11	3.71	2.34	5.77	5.3	2.86	1.12	3.45	3.1	2.09	2.81
Endogenous	Mbp	NM_010777.3	38.26	66.64	59.22	47.09	49.6	59.01	58.35	46.9	49.58	50.94	46.14	42.81	51.39	48.77	46.53	64.24	73.26	48.99	37.4	47.77	53.17	51	68.84	76.04	78.16	69.29	64.31	70.15	78.1	70.64	65.11	60.88	49.56	50.14	61.73
Endogenous	Mif	NM_010798.2	786.46	790.49	758.05	760.4	733.61	841.63	795.92	760.18	677.93	623.38	637.19	616.18	725.17	693.43	727.5	669.37	780.91	673.26	666.41	668.11	677.91	647.16	765.61	791.56	760.28	770.88	795.07	852.37	759.85	734.1	716.17	755.85	720.68	703.02	775.86
Endogenous	Mme	NM_008604.3	2.83	2.61	2.63	1.74	4	1.48	1.1	1	2.56	4.02	4.39	6.49	4.28	3.05	7.94	6.22	5.29	2.37	2.24	5.79	4.43	5.75	2.52	6.23	3.55	7.42	4.68	8.65	7.94	4.77	4.49	3.45	6.19	3.13	14.03
Endogenous	Mr1	NM_008209.4	24.09	37.89	36.85	46.22	39.2	45	33.03	39.08	39.33	50.94	46.14	36.32	51.39	49.53	40.86	35.23	32.48	54.52	50.11	37.64	39.88	41.66	38.62	63.57	55.07	60.63	45.6	35.56	47.66	48.69	46.02	40.2	55.75	38.65	44.9
Endogenous	Ms4a1	NM_007641.5	2420.31	2652.37	1945.14	3053.82	3332.83	2797.81	3048.28	2987.94	3171.67	1807.14	2341.13	2197.48	3237.55	3400.87	3587.57	2957.23	2190.93	3185.36	3161.5	3251.53	2874.71	3141	2917.22	2372.17	2508.22	2458.64	1793.59	2715.66	2535.04	2474.36	2057.59	1870.1	2592.58	3596.58	3066.95
Endogenous	Msr1	NM_001113326.1	26.92	23.52	17.11	10.46	8.8	19.92	25.32	34.2	25.65	28.15	46.14	35.02	18.56	19.05	28.37	42.48	14.35	39.51	44.88	40.54	37.22	28.01	26.02	19.94	17.76	14.85	10.52	22.1	9.27	39.14	33.68	16.08	19.62	17.76	25.25
Endogenous	Muc1	NM_013605.1	51.01	77.09	148.72	74.12	27.2	70.07	33.03	29.31	30.78	97.86	85.69	88.21	208.41	97.54	101.01	71.5	54.38	26.08	22.44	32.57	109	42.38	119.21	218.15	97.7	115.07	298.15	328.65	280.64	221.47	70.72	95.34	183.78	101.33	117.85
Endogenous	Mx1	NM_010846.1	136.04	201.21	161.88	149.12	148.8	148.26	203.66	193.46	193.21	171.6	213.13	171.23	212.7	169.93	196.35	205.16	145.76	205.46	188.48	182.41	190.53	167.36	177.97	159.56	168.75	155.91	126.28	158.56	146.94	193.79	217.77	187.24	196.17	166.09	168.36
Endogenous	Myd88	NM_010851.2	184.22	158.1	130.29	180.51	183.2	190.31	172.84	181.74	172.69	214.5	192.26	193.29	174.15	162.31	192.94	215.52	179.75	209.41	198.95	201.95	179	154.43	184.69	173.27	172.31	153.43	129.78	134.53	178.71	181.38	195.32	157.37	172.43	135.8	148.72
Endogenous	Ncam1	NM_001113204.1	2.83	1.31	5.26	1	4	4.43	2.2	2.93	3.42	9.38	4.39	3.89	2.85	3.81	3.4	3.11	4.53	3.95	4.49	1.45	7.09	2.15	4.2	4.99	7.11	1.24	3.51	3.84	3.97	5.73	1.12	4.59	3.1	2.09	4.21
Endogenous	Ncf4	NM_008677.2	372.68	449.47	423.77	499.67	535.2	534.04	487.68	574.53	579.62	483.96	528.43	539.64	486.78	521.22	550.45	569.89	461.45	577.65	509.34	519.72	529.93	516.44	536.43	463.71	476.06	512.27	380	377.66	455.38	500.22	420.95	452.59	478.04	490.97	485.44
Endogenous	Nfatc1	NM_016791.4	280.58	278.3	236.89	275.56	244.8	269.23	285.12	236.46	272.71	265.44	221.92	238.69	262.66	241.56	291.68	265.26	238.65	252.87	220.64	222.22	232.17	226.97	252.69	238.09	246.91	306.87	237.35	221.98	226.37	254.88	237.98	235.49	249.86	249.66	266.57
Endogenous	Nfatc2	NM_001037177.1	205.47	226.04	202.67	219.75	177.6	227.19	195.95	193.46	183.8	176.96	160.4	202.37	212.7	161.55	211.1	155.43	184.28	163.57	153.33	152.01	187.87	153.71	167.9	188.23	177.64	189.32	175.38	143.18	158.85	161.33	195.32	203.32	206.5	182.81	171.17
Endogenous	Nfatc3	NM_010901.2	615	663.75	573.8	642.68	642.4	695.58	628.59	624.36	563.38	600.59	531.72	578.56	655.22	614.18	572.01	562.64	552.08	572.91	535.52	538.54	581.32	554.51	606.11	529.78	609.29	590.22	550.71	517.96	583.79	499.26	512.99	568.61	539.99	545.29	593.47
Endogenous	Nfil3	NM_017373.3	99.19	91.46	81.6	118.59	120.8	115.07	90.27	69.37	81.22	120.65	116.45	123.24	62.81	61.72	64.69	116.05	81.57	76.65	77.78	105.68	96.59	63.93	71.36	52.35	47.96	56.92	53.78	49.01	52.95	94.51	71.84	66.63	48.53	40.74	33.67
Endogenous	Nfkb1	NM_008689.2	606.5	573.59	522.48	661.86	618.4	641	604.37	634.13	600.14	563.06	643.78	627.85	605.26	540.27	598.12	581.29	567.93	596.61	596.1	609.48	587.53	579.65	629.62	527.29	545.34	564.24	489.91	512.19	583.79	567.99	584.83	477.86	532.76	544.24	549.97
Endogenous	Nfkb2	NM_019408.2	381.19	422.03	298.75	414.21	481.6	378.4	401.81	392.79	394.96	294.93	376.82	360.63	405.41	468.64	478.95	469.39	386.68	424.35	450.25	495.84	451.94	432.4	422.26	360.25	367.71	376.16	306.34	358.44	386.54	416.21	352.47	334.27	388.22	472.16	439.14
Endogenous	Nfkbia	NM_010907.2	675.93	641.53	622.5	657.5	684.01	651.32	614.28	524.7	532.6	475.92	532.82	598.02	516.75	489.21	542.51	569.89	532.44	559.47	518.32	593.56	560.06	511.41	607.79	451.25	467.18	480.1	481.72	470.87	503.04	495.44	470.34	499.69	483.2	562	498.06
Endogenous	Nfkbiz	NM_030612.1	501.63	505.65	535.64	628.73	564.8	582.72	513	469	432.58	427.65	558.09	543.53	482.49	343.67	430.15	516.01	468.24	484.4	445.77	457.47	467.89	409.42	473.47	368.98	339.28	318	337.91	329.61	349.48	402.85	365.94	300.96	360.34	301.89	298.84
Endogenous	Nod2	NM_145857.2	5.67	6.53	7.9	11.34	4.8	6.64	7.71	10.75	13.68	8.04	23.07	19.46	12.85	6.86	7.94	17.61	8.31	15.01	13.46	9.41	17.72	13.65	11.75	3.74	8.88	13.61	12.86	12.49	17.21	11.46	16.84	13.78	8.26	8.36	12.63
Endogenous	Nos2	NM_010927.3	11.34	6.53	9.21	7.85	11.2	7.38	8.81	2.93	10.26	12.07	5.49	18.16	14.27	10.67	9.08	11.4	7.55	11.06	3.74	4.34	10.63	10.06	5.88	13.71	7.11	12.37	11.69	8.65	14.56	10.5	14.59	12.64	11.36	9.4	11.22
Endogenous	Notch1	NM_008714.2	136.04	197.29	165.82	171.79	149.6	162.28	140.91	170.01	146.19	152.83	140.62	155.67	169.87	147.83	161.16	162.68	172.19	190.44	184.74	163.59	192.3	142.94	180.49	172.02	186.52	219.01	178.89	164.32	193.27	173.74	185.22	186.09	174.49	152.51	183.79
Endogenous	Notch2	NM_010928.1	372.68	384.14	336.91	383.69	422.4	405.69	415.02	397.68	441.13	315.04	430.65	389.16	419.68	389.39	410.85	437.26	346.65	430.67	364.24	423.45	423.59	425.94	411.35	388.92	392.57	372.45	325.04	403.6	411.7	412.39	361.45	352.65	419.19	458.58	451.76
Endogenous	Nox1	NM_172203.1	5.67	14.37	7.9	6.1	8.8	5.9	5.5	13.68	6.84	8.04	9.89	6.49	17.13	9.91	14.75	8.29	6.8	8.69	4.49	5.79	9.75	8.62	10.07	12.47	10.66	9.9	11.69	5.77	11.91	6.68	8.98	8.04	9.29	7.31	14.03
Endogenous	Nox3	NM_198958.2	1.42	2.61	1.32	1	3.2	2.21	1.1	2.93	1.71	5.36	2.2	2.59	4.28	4.57	1.13	6.22	3.02	4.74	2.24	2.9	4.43	4.31	1.68	3.74	1.78	4.95	8.18	2.88	1.32	5.73	2.25	1.15	2.06	4.18	5.61
Endogenous	Nox4	NM_015760.4	1.42	1.31	1.32	2.62	3.2	1.48	3.3	1	1	1.34	1.1	1.3	1.43	4.57	3.4	2.07	3.02	4.74	3.74	4.34	5.32	1	2.52	2.49	3.55	1.24	5.85	1.92	1.32	1	1.12	3.45	2.06	4.18	1.4
Endogenous	Npc1	NM_008720.2	266.4	245.64	202.67	227.6	223.2	230.14	212.47	216.91	206.89	256.06	219.72	273.71	242.67	202.7	222.45	228.99	242.43	228.37	228.87	222.95	223.31	200.4	210.71	223.13	234.48	196.74	218.65	198.92	169.44	201.42	217.77	252.72	218.89	180.72	183.79
Endogenous	Nt5e	NM_011851.3	235.23	333.18	376.39	274.69	255.2	348.9	200.36	245.25	240.23	300.3	276.85	282.79	403.98	250.7	270.12	234.17	283.21	204.67	198.2	164.31	288	195.37	315.65	410.11	278.89	303.15	612.67	604.44	611.59	463.94	222.26	233.19	354.14	250.71	317.08
Endogenous	Pax5	NM_008782.2	701.44	786.57	705.41	879	954.41	832.78	920.32	895.02	1007.07	583.16	639.39	861.35	1119.15	980.71	1119.06	905.61	672.16	834.47	814.5	865	883.5	948.84	931.83	704.3	841.99	852.54	703.87	774.53	802.21	850.56	673.51	725.98	960.21	1331.87	976.49
Endogenous	Pdcd1	NM_008798.1	8.5	27.44	25.01	10.46	7.2	16.97	12.11	19.54	14.53	29.49	19.77	19.46	11.42	27.43	20.43	14.51	18.13	12.64	14.96	10.86	16.84	12.93	13.43	21.19	15.99	39.6	23.38	8.65	21.18	21	24.7	14.93	21.68	15.67	15.43
Endogenous	Pdcd1lg2	NM_021396.2	24.09	35.28	28.95	42.73	39.2	52.37	39.63	57.65	61.55	36.2	35.16	31.13	61.38	60.96	64.69	63.21	45.31	53.73	47.12	52.12	55.83	53.15	41.97	41.14	44.41	53.21	43.26	32.67	56.92	60.14	38.17	57.44	56.79	69.99	54.72
Endogenous	Pdcd2	NM_008799.2	38.26	33.97	25.01	36.62	32	37.62	33.03	44.95	44.45	26.81	25.27	37.62	67.09	51.82	38.59	36.27	46.07	40.3	29.92	28.23	45.19	33.76	39.46	38.64	53.29	59.39	43.26	45.16	62.22	32.46	42.66	43.65	49.56	31.34	51.91
Endogenous	Pdgfb	NM_011057.3	136.04	96.69	122.39	101.15	74.4	87.04	85.87	89.89	82.93	159.53	110.96	149.18	112.77	67.82	73.77	82.89	58.91	64.8	65.07	70.21	111.66	71.11	105.78	98.48	88.82	86.62	85.35	73.03	84.72	72.55	97.66	87.3	77.44	73.12	85.58
Endogenous	Pdgfrb	NM_008809.1	2.83	5.23	6.58	1	1.6	2.95	2.2	1	5.13	2.68	6.59	1.3	2.85	6.86	3.4	3.11	6.04	5.53	1	5.07	2.66	5.75	3.36	3.74	1.78	4.95	3.51	2.88	9.27	4.77	2.25	5.74	3.1	3.13	2.81
Endogenous	Pecam1	NM_008816.2	1510.57	1286.99	1516.1	1396.11	1213.61	1467.87	1565.42	1501.79	1311.41	1034.95	1244.72	1009.23	1376.1	1200.17	1378.96	1024.77	1157.02	1185.32	1212.39	1106.76	1134.29	1103.98	1172.76	1256.52	1165.29	1181.68	1127.13	1086.84	1247	1107.35	1107.93	1071.75	986.03	1303.67	1191.14
Endogenous	Phlpp1	NM_133821.3	93.53	86.23	69.75	101.15	92	96.63	73.76	77.19	64.97	69.71	82.4	93.4	92.79	73.15	98.74	74.6	65.71	69.54	76.29	80.35	65.58	86.19	103.26	83.52	72.83	68.05	94.71	81.68	75.46	96.42	83.07	68.92	73.31	81.48	89.79
Endogenous	Phlpp2	NM_001122594.2	90.69	114.98	89.49	92.43	91.2	71.55	88.07	93.8	93.18	95.18	104.37	106.37	109.92	91.44	116.9	103.62	74.01	91.67	90.5	110.75	103.68	107.02	108.29	76.04	83.49	94.04	71.32	100.9	96.64	98.33	97.66	82.71	86.73	94.01	85.58
Endogenous	Pigr	NM_011082.3	19.84	6.53	38.17	11.34	4.8	11.06	13.21	7.82	7.69	37.54	25.27	20.76	35.69	12.95	18.16	16.58	9.82	2.37	6.73	7.24	14.18	9.34	24.35	36.15	28.42	19.8	52.62	73.99	47.66	35.32	10.1	11.49	35.1	29.25	21.04
Endogenous	Pla2g2a	NM_001082531.1	1.42	2.61	5.26	3.49	3.2	1	4.4	5.86	2.56	4.02	6.59	1.3	7.14	3.81	5.67	2.07	2.27	3.16	8.23	4.34	2.66	5.75	1.68	3.74	1.78	6.19	8.18	7.69	5.3	3.82	3.37	5.74	5.16	9.4	1.4
Endogenous	Pla2g2e	NM_012044.2	2.83	3.92	1.32	6.1	2.4	2.21	7.71	2.93	1	5.36	5.49	5.19	5.71	6.86	9.08	4.14	8.31	2.37	2.99	8.69	1.77	7.18	4.2	13.71	1.78	13.61	3.51	7.69	5.3	7.64	2.25	3.45	3.1	6.27	5.61
Endogenous	Plau	NM_008873.2	8.5	1.31	2.63	6.98	1.6	3.69	4.4	4.89	5.13	4.02	2.2	5.19	2.85	6.1	7.94	11.4	3.02	10.27	7.48	7.96	4.43	5.75	5.04	11.22	1.78	3.71	15.2	5.77	5.3	9.55	3.37	6.89	9.29	7.31	4.21
Endogenous	Plaur	NM_011113.3	195.55	228.65	169.77	221.49	260.8	205.8	200.36	213.98	251.34	182.32	294.43	271.12	235.54	203.46	270.12	303.6	172.19	255.24	245.32	246.11	248.13	229.13	213.23	160.8	223.82	171.99	160.18	188.35	193.27	318.84	254.81	218.25	214.76	248.62	238.51
Endogenous	Pml	NM_008884.2	471.88	479.52	405.35	516.24	560	510.44	510.8	542.29	557.39	394.14	458.12	526.67	571	605.04	617.41	580.26	496.19	630.59	606.57	614.55	560.94	569.59	598.55	451.25	554.22	487.52	406.89	450.69	472.59	465.85	459.11	403.2	509.02	560.95	479.82
Endogenous	Pou2f2	NM_001163554.1	685.85	668.97	555.38	795.28	776.01	714.02	737.58	710.34	726.66	486.64	660.26	604.5	723.74	709.44	779.71	707.7	483.35	705.66	624.52	652.91	651.33	717.55	616.18	582.14	584.42	560.52	451.32	540.06	595.7	581.36	563.51	498.54	574.06	692.57	617.32
Endogenous	Pparg	NM_011146.1	11.34	7.84	6.58	14.82	16	5.9	13.21	12.7	14.53	12.07	25.27	5.19	14.27	10.67	18.16	18.65	15.1	12.64	17.2	12.31	17.72	20.11	8.39	21.19	10.66	6.19	2.34	6.73	11.91	18.14	14.59	6.89	9.29	11.49	9.82
Endogenous	Ppbp	NM_023785.2	8024.73	5204.14	12098.6	5099.58	2091.22	7011.86	4995.7	6306.14	4761.78	5597.04	8970.1	2178.02	4734.99	3933.52	4449	2397.7	3390.24	2670.93	3001.44	3268.9	3195.5	2488.81	2394.22	7014.3	3060.66	3455.95	3360.36	2747.37	5628.72	4753.02	4288.04	2608.72	1327.78	2871.63	3301.25
Endogenous	Prdm1	NM_007548.3	59.52	61.41	55.27	36.62	37.6	45.73	40.73	46.9	39.33	68.37	67.01	80.43	51.39	48.77	34.05	39.37	35.5	25.29	31.41	22.44	63.8	38.07	55.41	43.63	49.74	44.55	70.15	73.03	56.92	54.41	50.51	47.1	72.27	50.14	33.67
Endogenous	Prf1	NM_011073.2	252.23	172.47	231.63	205.8	134.4	189.57	217.97	213.01	188.93	715.88	426.26	550.02	212.7	147.83	171.38	174.08	181.26	229.16	231.11	167.93	397	250.68	357.62	195.71	232.7	197.98	175.38	159.52	139	191.88	286.24	234.34	217.86	128.49	223.08
Endogenous	Prim1	NM_008921.2	53.85	79.7	67.12	76.74	72.8	67.12	56.14	66.44	54.71	87.14	80.2	81.72	77.08	75.44	66.96	55.95	70.99	97.99	77.04	69.49	77.98	53.15	75.55	67.31	72.83	60.63	54.95	67.27	63.54	52.5	38.17	65.48	59.88	67.9	58.93
Endogenous	Prkcd	NM_011103.2	803.47	774.81	731.73	778.72	812.01	722.13	809.13	843.23	856.61	722.59	999.73	845.78	870.77	776.49	947.68	1044.46	690.28	862.13	836.93	906.98	844.51	827.45	791.64	658.18	694.56	608.78	568.24	640	679.1	824.79	720.66	677.74	714.48	750.03	722.54
Endogenous	Psmb10	NM_013640.3	100.61	145.03	142.13	129.06	131.2	149	169.53	115.3	139.35	148.81	165.89	146.59	141.32	148.59	152.08	152.32	143.49	165.16	171.28	146.22	190.53	142.94	160.34	149.59	168.75	168.28	126.28	115.31	141.64	149.87	161.64	125.21	202.37	168.18	123.46
Endogenous	Psmb11	NM_175204.4	1.42	1.31	6.58	6.98	2.4	1	3.3	2.93	2.56	2.68	6.59	5.19	1.43	1	3.4	4.14	3.02	2.37	1	5.07	1	2.87	4.2	2.49	1.78	1.24	4.68	1.92	6.62	5.73	3.37	2.3	2.06	1.04	2.81
Endogenous	Psmb5	NM_011186.1	213.97	206.44	231.63	233.7	219.2	229.4	231.18	214.96	253.9	252.03	232.9	243.88	232.68	229.37	233.8	238.32	207.69	250.5	248.31	227.29	244.58	214.76	223.3	230.61	246.91	240.05	201.11	182.58	184.01	230.06	224.5	196.43	241.6	216.23	210.45
Endogenous	Psmb7	NM_011187.1	249.4	263.93	251.37	306.95	296.8	309.8	298.33	298.01	259.03	264.1	273.55	286.68	295.49	255.27	246.28	254.9	243.18	292.38	285.71	283.75	294.21	251.4	271.99	248.06	246.91	257.37	222.15	231.59	246.22	244.38	250.32	222.85	265.35	202.65	252.54
Endogenous	Psmb9	NM_013585.2	294.75	344.94	301.38	388.92	384	376.19	346.77	376.18	413.77	370.01	405.39	376.19	335.46	405.39	354.1	430.01	394.99	440.94	484.66	399.56	444.85	436.71	464.24	387.68	461.85	425.65	354.28	361.32	369.33	397.12	423.19	418.13	520.37	418.89	387.23
Endogenous	Psmc2	NM_011188.3	307.5	300.52	306.64	331.37	285.6	307.59	302.74	324.39	302.63	308.34	286.74	273.71	271.22	301.76	297.36	298.42	289.25	296.33	282.72	304.02	261.42	260.01	291.3	292.94	280.66	295.73	278.28	315.19	231.66	275.88	291.86	266.5	248.83	274.73	305.85
Endogenous	Psmd7	NM_010817.2	283.41	312.27	256.63	330.5	298.4	305.38	308.24	313.65	256.47	320.41	284.54	299.66	311.19	279.66	317.79	245.57	315.69	309.76	314.13	301.84	307.5	265.04	319.84	289.2	298.43	330.38	285.29	282.52	299.17	262.52	253.69	288.33	258.12	274.73	300.24
Endogenous	Ptafr	NM_001081211.1	28.34	28.74	14.48	15.7	35.2	14.75	16.51	25.4	34.2	34.86	32.96	42.81	32.83	28.19	28.37	55.95	36.25	37.93	35.15	26.06	34.56	34.48	16.79	24.93	33.75	28.46	51.45	27.87	26.48	80.19	40.41	44.8	28.91	40.74	37.88
Endogenous	Ptger4	NM_008965.1	42.51	65.33	67.12	63.66	66.4	71.55	63.85	69.37	60.7	71.05	102.17	66.16	77.08	74.68	64.69	72.53	67.22	84.55	74.05	65.87	79.75	63.93	78.07	72.3	60.4	86.62	70.15	72.07	76.78	66.82	68.47	62.03	72.27	72.08	67.34
Endogenous	Ptgs2	NM_011198.3	12.75	3.92	2.63	7.85	12.8	5.9	1.1	2.93	4.27	6.7	5.49	3.89	11.42	3.05	4.54	10.36	5.29	4.74	5.24	9.41	9.75	8.62	2.52	3.74	3.55	3.71	5.85	12.49	6.62	67.78	6.74	9.19	7.23	5.22	4.21
Endogenous	Ptk2	NM_007982.2	36.84	40.5	40.8	37.5	21.6	31.72	27.52	33.22	27.36	22.79	40.65	25.94	52.82	29.72	53.34	26.94	37.01	28.45	21.69	39.09	31.9	31.6	36.1	56.09	26.65	35.88	42.09	26.91	29.12	36.28	38.17	32.16	21.68	34.47	40.69
Endogenous	Ptpn2	NM_001127177.1	136.04	101.91	109.23	115.98	127.2	143.84	112.29	121.16	109.43	139.42	126.34	127.13	125.62	131.07	138.46	106.73	136.7	129.6	125.65	113.64	144.44	122.11	129.28	87.26	111.91	116.31	107.57	102.82	111.2	110.74	87.56	83.86	120.8	88.79	105.22
Endogenous	Ptpn22	NM_008979.1	634.84	879.33	934.4	827.55	729.61	872.61	808.03	829.55	708.71	961.22	803.08	806.87	723.74	735.34	713.88	722.21	890.42	721.47	762.14	677.52	757.67	627.77	772.33	751.67	740.74	816.66	748.3	582.34	620.85	642.45	671.27	668.55	752.68	536.93	688.87
Endogenous	Ptpn6	NM_013545.2	1264.01	1303.98	1071.28	1265.3	1310.41	1208.23	1301.22	1316.14	1289.19	1004.12	1272.18	1052.04	1234.78	1277.14	1413.01	1261.02	1064.88	1389.2	1237.08	1266.01	1265.44	1272.78	1154.3	976.04	1053.38	1119.81	872.24	1082.04	1123.89	1132.17	946.29	931.6	1067.59	1247.26	1115.38
Endogenous	Ptprc	NM_011210.3	3807.6	3860.97	3715.25	4109.84	3956.03	4181.6	3948.78	3999.23	3799.16	4239	4004.41	4282.11	4115.46	3777.3	3795.27	3562.35	3655.33	3750.36	3617.74	3460.72	3960.26	3530.31	3906.97	3388.11	3838.71	3944.71	3114.82	3062.57	3439.18	3424.2	3507.89	3589.72	3600.29	3272.76	3538.36
Endogenous	Rae1	NM_175112.5	250.82	290.06	279.01	320.03	295.2	311.28	264.21	270.65	276.13	249.35	246.09	272.42	298.35	285.76	298.49	264.22	283.97	318.46	292.44	274.34	264.96	258.58	264.44	226.87	275.34	262.32	261.91	253.69	276.67	248.2	266.04	280.28	284.97	268.46	256.75
Endogenous	Rag1	NM_009019.2	9.92	2.61	2.63	7.85	3.2	11.8	9.91	6.84	12.82	12.07	3.3	11.67	12.85	12.19	6.81	23.83	3.78	11.85	10.47	16.65	11.52	9.34	16.79	7.48	12.43	14.85	5.85	6.73	6.62	7.64	7.86	8.04	15.49	8.36	8.42
Endogenous	Rag2	NM_009020.3	1.42	1.31	1.32	1	2.4	2.21	1.1	1	1	1.34	4.39	2.59	2.85	3.05	2.27	2.07	1	2.37	2.24	1.45	1	1	2.52	1.25	1.78	2.47	2.34	1.92	2.65	1	1.12	1.15	2.06	1.04	2.81
Endogenous	Rela	NM_009045.4	222.48	228.65	234.26	288.64	260	268.5	235.58	216.91	236.81	234.61	207.64	234.8	238.39	214.13	250.82	270.44	233.37	242.6	230.36	251.18	249.01	227.69	246.81	215.65	211.39	220.25	212.8	170.09	225.04	218.61	217.77	203.32	236.44	207.88	213.26
Endogenous	Relb	NM_009046.2	330.17	342.33	256.63	361.89	369.6	328.98	322.55	366.41	372.74	246.67	330.68	320.41	361.16	317.76	359.78	371.99	287.74	325.57	360.5	387.98	350.92	341.18	335.79	309.14	291.32	300.68	287.63	257.54	281.97	294.98	306.45	234.34	305.62	325.92	326.9
Endogenous	Rorc	NM_011281.2	15.59	22.21	28.95	15.7	9.6	14.01	9.91	8.79	17.95	18.77	9.89	24.65	11.42	13.72	18.16	13.47	15.86	11.06	14.96	13.03	15.95	17.24	12.59	19.94	19.54	12.37	15.2	13.45	26.48	27.68	48.27	32.16	18.58	6.27	11.22
Endogenous	Runx1	NM_001111021.1	501.63	457.31	488.26	482.23	428	496.42	457.96	448.48	437.71	516.13	416.37	483.86	465.36	424.44	494.84	382.35	385.17	421.19	415.85	382.92	449.28	434.55	417.23	402.63	468.96	447.92	387.01	397.84	415.67	433.39	452.38	428.47	391.31	428.29	408.27
Endogenous	Runx3	NM_019732.2	104.86	146.34	122.39	155.22	166.4	163.02	167.33	175.88	111.14	190.37	140.62	150.48	99.92	97.54	113.49	134.7	150.29	134.34	178.01	121.61	118.75	123.54	139.35	103.46	149.21	139.82	125.11	101.86	100.61	94.51	93.17	90.75	136.29	90.88	99.61
Endogenous	S100a8	NM_013650.2	76.52	71.86	56.59	88.95	545.6	62.7	231.18	236.46	411.21	243.99	177.97	123.24	131.33	221.75	172.51	337.79	49.09	215.73	234.1	135.36	335.86	110.61	264.44	49.86	163.42	193.03	302.83	172.97	142.97	723.6	121.23	143.59	286	191.16	204.84
Endogenous	S100a9	NM_009114.2	66.6	82.32	50.01	69.76	387.2	50.9	156.32	164.15	306.05	183.66	116.45	103.78	206.99	198.12	147.54	216.56	49.85	166.74	160.8	107.85	288.89	91.94	313.13	66.07	126.12	121.26	540.18	811.05	428.9	942.2	89.8	101.09	258.12	288.31	227.29
Endogenous	Sele	NM_011345.2	2.83	2.61	1.32	1.74	2.4	2.21	1.1	1	1	1.34	2.2	2.59	7.14	3.05	3.4	5.18	3.02	3.95	4.49	3.62	4.43	1.44	3.36	3.74	7.11	2.47	1.17	1.92	1.32	3.82	1.12	1.15	5.16	2.09	1.4
Endogenous	Sell	NM_001164059.1	2445.82	2334.87	2367.6	3018.07	3306.43	3039.75	2945.9	3200.95	3317.86	2335.34	2427.92	2725.45	3533.05	3192.84	3519.48	3112.66	3100.23	3468.26	3386.63	3327.53	3191.07	2958.56	3462.05	3135.06	3570.48	3157.75	2914.88	2826.17	2883.19	3251.41	3094.8	2956.78	3571.38	3303.05	3465.4
Endogenous	Selplg	NM_009151.3	12.75	20.91	11.84	6.1	7.2	4.43	13.21	19.54	14.53	12.07	12.08	12.97	27.12	22.86	22.7	13.47	15.86	17.38	15.71	11.58	14.18	15.08	13.43	32.41	31.97	35.88	25.72	21.14	18.53	25.77	30.31	32.16	33.04	33.43	26.66
Endogenous	Serping1	NM_009776.3	4.25	3.92	2.63	5.23	4.8	5.9	1.1	4.89	4.27	1.34	4.39	2.59	8.56	2.29	7.94	6.22	5.29	7.11	7.48	9.41	5.32	7.9	6.72	7.48	7.11	6.19	9.35	6.73	3.97	5.73	7.86	4.59	4.13	5.22	5.61
Endogenous	Sh2d1a	NM_011364.3	247.98	299.21	263.21	333.98	286.4	319.39	269.71	327.33	265.02	376.71	281.24	312.63	295.49	231.65	239.47	194.8	253.76	232.32	273.74	249.73	260.53	229.13	303.05	294.18	296.65	278.41	277.11	224.86	279.32	221.47	251.45	240.08	278.77	189.07	238.51
Endogenous	Sigirr	NM_023059.3	223.89	206.44	227.68	211.9	245.6	234.56	191.55	245.25	209.45	243.99	212.03	234.8	259.8	236.99	250.82	191.69	185.79	214.94	195.21	187.48	258.76	183.88	257.72	223.13	230.93	230.15	247.88	213.33	215.78	225.29	230.12	215.96	252.96	202.65	213.26
Endogenous	Ski	NM_011385.2	286.24	258.7	273.74	238.06	220.8	272.92	269.71	229.62	233.39	221.2	207.64	264.63	299.77	203.46	236.07	220.7	262.07	218.89	185.49	188.2	218.88	185.31	248.49	236.84	305.53	278.41	259.57	216.22	258.14	233.88	241.34	268.8	224.05	236.08	241.32
Endogenous	Slamf1	NM_013730.4	300.41	243.03	392.19	212.77	183.2	272.18	208.06	281.4	223.98	265.44	288.93	140.1	212.7	211.84	197.48	161.64	175.97	182.54	169.78	186.03	190.53	186.03	146.91	238.09	179.41	241.29	180.06	141.26	199.89	198.56	203.18	147.03	162.1	169.23	147.31
Endogenous	Slamf7	NM_144539.5	297.58	350.17	321.12	283.41	248	303.9	328.06	339.05	327.43	538.92	420.77	452.73	286.93	340.62	315.52	293.24	236.39	330.31	331.33	262.03	394.34	292.34	355.94	291.69	294.88	357.6	238.52	248.89	260.78	320.75	332.27	322.79	402.67	318.61	297.44
Endogenous	Smad3	NM_016769.3	382.6	381.52	386.92	375.84	327.2	371.76	361.08	368.36	300.07	568.42	413.08	456.62	382.57	328.43	310.98	292.2	327.77	322.41	300.67	278.68	397	293.06	363.5	346.54	349.94	378.63	309.84	275.79	296.53	278.75	347.98	333.13	356.21	221.46	338.12
Endogenous	Smad5	NM_008541.2	274.91	291.37	269.79	235.45	211.2	252.27	280.72	298.01	262.45	217.18	238.4	254.25	355.45	249.18	281.47	224.85	280.19	244.18	257.29	222.22	227.74	200.4	261.92	259.28	270.01	287.07	264.25	239.28	268.73	272.06	254.81	276.84	278.77	275.78	239.91
Endogenous	Socs1	NM_009896.2	82.19	104.53	76.33	97.67	105.6	89.25	100.18	107.48	89.76	112.61	106.56	93.4	87.08	85.35	95.34	95.33	101.96	113	113.69	118.71	89.5	86.91	101.58	84.76	103.03	91.56	94.71	90.33	99.28	84.96	112.25	87.3	129.06	87.75	105.22
Endogenous	Socs3	NM_007707.2	51.01	60.1	55.27	67.15	79.2	68.6	68.25	77.19	71.81	42.9	72.51	72.64	49.96	64.77	56.75	76.68	80.05	78.23	65.07	69.49	64.69	59.62	85.63	74.79	60.4	90.33	76	59.58	66.19	104.05	89.8	64.33	73.31	61.63	49.1
Endogenous	Spn	NM_001037810.1	1384.45	1605.8	1530.58	1406.57	1137.61	1488.53	1498.27	1429.48	1331.08	2153.02	1721.51	1757.73	1483.17	1285.52	1187.16	1363.6	1349.6	1304.65	1447.24	1158.88	1622.56	1334.55	1537.94	1495.85	1517.01	1643.22	1367.99	1282.88	1313.19	1365.1	1720.83	1684.01	1567.32	1133.4	1309
Endogenous	Src	NM_001025395.2	36.84	27.44	65.8	15.7	10.4	28.03	14.31	25.4	18.81	34.86	20.87	14.27	22.84	19.05	31.78	22.8	15.86	12.64	14.21	16.65	19.5	20.11	22.67	43.63	15.99	24.75	38.58	24.02	48.98	18.14	23.57	24.12	27.88	19.85	30.87
Endogenous	Stat1	NM_009283.3	989.1	1124.97	1059.43	964.46	1036.81	1027.51	1303.42	1291.71	1270.38	1088.57	1217.25	1181.76	1030.65	1055.39	1005.56	1267.24	1261.24	1510.89	1618.52	1357.94	1237.08	1255.54	1410.34	1169.26	1229.24	1185.39	1096.73	1065.7	1118.59	1204.72	1304.37	1172.83	1497.11	1097.88	1122.4
Endogenous	Stat2	NM_019963.1	51.01	45.73	47.38	54.94	65.6	67.86	62.75	60.58	68.39	57.65	65.92	51.89	79.94	87.63	97.61	82.89	65.71	103.52	104.71	106.41	85.07	76.86	104.1	54.85	63.95	70.53	49.11	55.74	51.63	69.69	81.94	52.84	66.08	73.12	74.36
Endogenous	Stat3	NM_213659.2	715.61	812.7	668.56	775.23	687.21	730.25	872.98	791.44	792.49	778.89	826.15	754.98	736.59	646.19	679.83	750.19	794.5	790.22	788.32	769.45	792.23	722.58	793.32	699.31	635.94	744.89	581.11	672.67	676.45	762.74	695.96	640.98	763.01	686.31	679.05
Endogenous	Stat4	NM_011487.4	459.12	538.31	535.64	544.14	549.6	590.84	558.14	586.25	501.82	591.21	491.08	498.13	546.73	534.17	525.48	467.31	560.38	508.11	471.94	444.44	507.77	435.27	552.38	493.63	522.25	556.81	533.17	450.69	495.09	476.35	519.73	496.24	536.89	412.62	510.69
Endogenous	Stat5a	NM_011488.2	148.79	168.55	122.39	153.48	160.8	167.44	149.72	146.56	148.75	132.72	151.61	143.99	144.18	149.35	160.03	169.93	157.09	141.45	151.08	171.55	158.62	131.44	165.38	158.31	174.08	195.5	170.71	155.67	146.94	149.87	160.52	165.41	173.46	151.47	158.54
Endogenous	Stat5b	NM_011489.3	649.01	670.28	686.98	663.61	621.6	666.08	618.68	643.9	612.96	588.53	585.56	574.67	649.51	541.79	602.66	547.1	639.68	581.6	579.65	542.16	593.73	571.03	693.42	578.4	612.84	614.97	574.09	615.01	616.88	589	609.53	640.98	533.8	573.49	579.44
Endogenous	Stat6	NM_009284.2	558.32	734.3	651.45	641.81	751.21	691.89	705.65	756.27	689.05	630.09	686.63	706.98	735.16	669.81	746.8	711.85	668.38	698.55	711.28	669.56	730.2	582.52	686.7	589.62	600.41	660.75	588.12	549.67	647.33	604.27	602.8	601.92	675.25	604.83	641.17
Endogenous	Syk	NM_011518.2	1144.97	1025.67	950.2	1154.56	1137.61	1085.78	1208.74	1202.8	1180.61	930.38	1038.18	1022.21	1306.16	1280.95	1408.47	1162.58	1034.67	1167.15	1166.02	1278.32	1164.42	1195.2	1133.31	1035.88	1039.17	1076.5	803.26	1080.11	1137.13	1049.12	964.25	883.36	1052.11	1446.78	1219.2
Endogenous	Tagap	NM_145968.2	653.26	714.7	725.15	742.09	698.41	726.56	573.55	630.22	600.14	671.64	693.22	753.68	800.82	682.76	749.07	608.23	904.01	813.13	721	688.38	669.94	617	775.69	704.3	712.32	661.99	886.27	644.8	807.51	567.99	724.03	736.32	560.64	579.76	743.59
Endogenous	Tal1	NM_011527.2	165.79	143.72	342.18	143.01	80.8	196.21	147.52	150.47	131.65	116.63	203.24	63.56	115.63	99.06	116.9	59.06	100.45	97.2	89	91.93	72.67	79.73	83.11	193.21	117.24	105.18	100.55	103.78	131.05	135.56	112.25	71.22	70.21	68.94	102.42
Endogenous	Tap1	NM_001161730.1	738.28	773.5	711.99	802.26	763.21	806.22	857.57	869.61	878.83	741.36	804.18	854.86	742.3	809.26	783.11	853.8	764.3	971.18	934.16	896.12	909.2	877.73	984.72	719.26	815.35	895.85	745.97	768.76	750.58	853.42	819.44	796.06	983.96	792.86	794.1
Endogenous	Tapbp	NM_009318.2	340.09	354.09	318.49	368.87	329.6	323.08	368.79	379.11	350.51	344.54	333.98	358.03	385.42	325.38	321.19	371.99	336.83	396.69	349.28	392.33	367.76	332.56	387	295.43	333.95	343.99	315.69	318.08	357.42	313.11	323.29	320.49	350.01	343.68	287.61
Endogenous	Tbk1	NM_019786.4	102.03	128.05	114.5	136.04	122.4	115.07	122.2	136.79	103.44	132.72	109.86	123.24	127.05	107.44	145.27	123.3	134.43	120.11	125.65	120.88	139.13	103.43	147.75	102.22	106.58	113.84	114.58	108.59	119.14	115.51	121.23	112.57	96.02	106.55	134.69
Endogenous	Tbx21	NM_019507.1	66.6	101.91	93.44	72.38	43.2	48.68	74.86	76.21	74.38	201.09	129.64	151.77	81.37	73.92	43.13	62.17	56.64	74.28	83.02	53.56	128.49	73.98	112.49	87.26	115.46	144.77	92.37	81.68	71.48	90.69	114.5	113.72	122.87	76.26	102.42
Endogenous	Tcf4	NM_013685.1	273.49	240.41	206.62	267.71	268.8	268.5	269.71	287.26	290.67	210.48	255.97	250.36	339.74	317	310.98	270.44	202.4	281.32	248.31	321.39	293.32	242.78	244.29	220.64	198.95	232.62	203.45	198.92	260.78	242.47	250.32	179.2	235.41	294.58	277.79
Endogenous	Tcf7	NM_009331.3	1900.26	1959.88	2018.84	1954.2	1984.82	2258.61	1778.99	1764.63	1608.92	1400.94	1230.44	1648.76	1985.64	1693.96	1776.19	1678.6	2153.17	1710.03	1563.92	1503.43	1668.65	1559.37	2096.2	2100.43	2319.92	2306.44	2371.19	2031.46	2118.05	1732.62	1853.29	2007.94	1650.95	1578.4	1915.09
Endogenous	Tfrc	NM_011638.3	413.78	334.49	406.66	426.42	468	357.01	320.35	351.75	356.49	341.85	404.29	378.79	455.37	365.77	417.66	383.38	372.33	376.14	334.32	424.18	397.89	350.52	342.51	408.87	451.19	372.45	427.94	530.45	373.31	331.25	456.87	298.66	393.38	299.8	451.76
Endogenous	Tgfb1	NM_011577.1	1120.88	960.34	1044.95	1011.55	934.41	1023.82	948.94	1062.1	1051.52	912.95	1137.06	896.38	1003.53	915.18	1048.69	999.9	791.48	952.21	896.77	963.44	927.81	915.08	933.51	982.28	827.78	850.07	762.34	829.31	933.27	918.34	919.35	802.95	844.58	915.08	923.17
Endogenous	Tgfb2	NM_009367.1	2.83	3.92	1.32	3.49	2.4	1	1.1	1.95	1	8.04	3.3	1.3	4.28	2.29	7.94	3.11	1	3.95	4.49	1.45	4.43	2.15	2.52	1.25	5.33	1.24	2.34	1.92	2.65	1.91	4.49	3.45	6.19	2.09	2.81
Endogenous	Tgfb3	NM_009368.2	19.84	15.68	18.42	22.67	23.2	24.34	22.02	20.52	24.79	16.09	16.48	16.86	28.55	28.96	22.7	21.76	23.41	18.97	14.21	19.54	11.52	16.52	14.27	23.68	24.87	23.51	18.71	21.14	14.56	19.09	23.57	8.04	15.49	20.89	19.64
Endogenous	Tgfbi	NM_009369.4	252.23	260.01	192.15	177.02	273.6	149.74	228.98	305.83	291.52	288.23	381.22	316.52	164.16	187.46	222.45	505.65	212.22	322.41	326.1	395.22	295.98	280.13	209.03	190.72	138.56	148.48	139.14	133.57	161.5	366.57	333.39	264.2	215.79	174.45	166.96
Endogenous	Tgfbr1	NM_009370.2	272.07	237.8	254	255.5	261.6	224.98	247.69	263.81	253.9	276.17	296.62	220.53	276.93	236.99	241.74	254.9	247.72	233.9	234.85	229.46	251.67	238.47	230.02	224.38	200.73	201.69	191.75	205.64	199.89	210.97	248.08	237.78	188.95	206.83	218.87
Endogenous	Tgfbr2	NM_009371.2	1380.2	1510.42	1391.08	1444.07	1381.61	1495.17	1446.53	1332.75	1340.48	1083.21	1110.69	1268.68	1597.36	1354.1	1411.88	1153.26	1361.68	1261.18	1217.63	1187.11	1223.79	1299.35	1448.12	1315.1	1417.53	1388.32	1360.98	1280.95	1417.77	1299.23	1247.12	1230.27	1275.12	1375.75	1393.17
Endogenous	Thy1	NM_009382.3	654.68	1053.11	847.54	929.58	860.01	1068.08	804.73	820.76	726.66	965.24	744.85	815.95	763.71	800.88	809.22	684.91	845.86	755.45	722.5	671.73	795.77	697.44	828.57	838.92	815.35	982.47	806.77	743.78	839.28	671.09	725.15	735.17	861.1	533.79	690.27
Endogenous	Tigit	NM_001146325.1	24.09	49.65	42.11	45.35	30.4	55.32	41.83	39.08	41.89	48.26	36.25	48	37.11	34.29	30.64	33.16	26.43	21.34	28.42	34.74	34.56	25.14	27.7	31.16	37.3	30.93	38.58	32.67	34.42	34.37	49.39	36.76	33.04	28.2	23.85
Endogenous	Tirap	NM_001177847.1	26.92	27.44	28.95	25.29	24	21.39	33.03	17.59	31.63	33.52	42.85	40.21	34.26	32	38.59	43.52	27.19	30.03	28.42	23.89	38.99	26.58	34.42	41.14	23.09	37.12	28.06	30.75	42.36	39.14	38.17	26.42	43.36	39.7	29.46
Endogenous	Tlr1	NM_030682.1	415.19	461.23	380.34	500.54	510.4	503.8	547.13	563.78	549.7	341.85	398.79	372.3	542.45	572.27	578.82	500.47	478.06	539.72	540.75	485.7	474.1	505.66	517.12	431.3	529.35	544.44	375.32	434.35	481.86	454.4	409.72	460.63	517.28	563.04	517.71
Endogenous	Tlr2	NM_011905.2	17	16.99	18.42	27.9	28.8	24.34	19.82	26.38	29.07	29.49	35.16	33.73	14.27	19.05	19.29	32.12	18.88	35.56	27.67	34.02	29.24	19.39	18.47	21.19	17.76	21.04	16.37	17.3	18.53	49.64	21.33	25.27	20.65	13.58	15.43
Endogenous	Tlr3	NM_126166.2	1.42	1.31	11.84	5.23	5.6	6.64	7.71	9.77	9.4	4.02	8.79	3.89	8.56	8.38	9.08	8.29	5.29	9.48	9.72	7.24	2.66	10.06	5.04	9.97	10.66	11.14	8.18	5.77	13.24	4.77	3.37	3.45	7.23	6.27	14.03
Endogenous	Tlr4	NM_021297.2	51.01	47.04	46.06	46.22	60.8	36.88	56.14	73.28	53.86	48.26	56.03	51.89	64.24	65.53	69.23	59.06	32.48	59.27	74.05	61.53	56.71	68.24	53.73	57.34	60.4	51.97	31.57	53.81	68.84	63	61.74	50.54	60.92	73.12	47.7
Endogenous	Tlr5	NM_016928.2	2.83	7.84	6.58	4.36	4	6.64	4.4	5.86	3.42	5.36	5.49	10.38	9.99	10.67	3.4	12.43	4.53	5.53	9.72	8.69	7.09	7.18	5.88	4.99	17.76	6.19	10.52	6.73	11.91	6.68	12.35	3.45	9.29	8.36	9.82
Endogenous	Tlr8	NM_133212.2	51.01	56.18	53.96	42.73	44	39.09	63.85	89.89	67.54	56.31	97.78	88.21	48.53	59.44	60.15	100.51	68.73	84.55	87.51	91.93	71.78	86.19	47.85	71.05	55.07	43.31	30.4	39.4	39.71	78.28	80.82	64.33	51.62	58.5	70.15
Endogenous	Tlr9	NM_031178.2	177.13	211.67	146.08	206.67	209.6	191.04	200.36	247.2	240.23	142.1	221.92	195.88	256.95	278.14	261.04	254.9	143.49	223.63	231.86	233.8	238.38	238.47	250.17	216.9	195.4	211.59	130.95	160.48	187.98	239.61	199.81	151.63	234.38	263.24	209.05
Endogenous	Tmem173	NM_028261.1	104.86	125.43	113.18	127.32	112	129.08	122.2	131.91	139.35	115.29	106.56	114.15	108.49	128.78	116.9	127.45	155.58	131.97	142.11	124.5	109.88	118.51	141.03	127.15	133.23	111.36	126.28	129.73	124.44	125.05	144.81	148.18	142.48	144.16	169.76
Endogenous	Tnf	NM_013693.1	42.51	52.26	51.33	42.73	43.2	55.32	35.23	50.81	42.74	54.96	54.93	50.59	59.95	42.67	43.13	51.81	47.58	36.35	61.33	42.71	49.63	30.89	57.92	54.85	42.63	50.73	49.11	65.35	68.84	63	42.66	49.39	62.98	39.7	49.1
Endogenous	Tnfaip3	NM_009397.2	1649.44	1931.14	2354.44	2704.14	2764.82	2699.71	1732.75	1520.35	1476.41	1953.27	1781.94	1973.06	1577.38	1139.21	1423.23	1636.11	2111.63	1895.73	1717.25	1988.41	1753.72	1741.81	2263.26	1144.33	1131.54	1143.32	1525.84	1129.12	1209.94	910.7	1067.52	968.36	886.91	810.62	1053.65
Endogenous	Tnfaip6	NM_009398.2	1.42	2.61	3.95	1	2.4	1	3.3	2.93	1.71	1.34	1.1	1.3	8.56	1.52	5.67	5.18	1.51	2.37	3.74	2.17	4.43	1	2.52	3.74	1.78	1.24	1.17	2.88	1.32	2.86	1.12	2.3	4.13	5.22	7.01
Endogenous	Tnfrsf11a	NM_009399.3	8.5	7.84	14.48	10.46	8	14.75	23.12	15.63	14.53	9.38	12.08	12.97	21.41	21.34	22.7	19.69	17.37	15.8	26.18	15.2	27.47	18.68	20.99	14.96	14.21	25.98	17.54	18.26	23.83	16.23	24.7	21.83	23.75	14.62	15.43
Endogenous	Tnfrsf13b	NM_021349.1	162.96	138.5	125.03	140.4	172	129.08	168.43	155.36	168.41	96.52	126.34	120.64	159.88	193.55	196.35	135.74	108.75	166.74	143.6	156.35	165.71	174.54	153.63	155.82	131.45	169.52	134.46	165.28	154.88	156.56	150.42	133.25	165.2	242.35	152.93
Endogenous	Tnfrsf13c	NM_028075.2	127.53	163.32	122.39	148.24	180.8	157.11	144.21	128.98	153.88	105.91	98.87	137.5	191.28	174.5	213.37	146.1	130.66	158.04	149.59	136.08	137.36	158.74	156.14	127.15	156.32	150.96	99.38	148.95	148.26	119.33	113.37	137.85	140.42	192.21	137.49
Endogenous	Tnfrsf14	NM_178931.2	246.57	274.38	290.85	273.81	296	281.77	276.32	277.49	293.23	289.57	326.29	302.25	318.33	269.75	268.98	298.42	332.3	286.85	300.67	214.98	286.23	273.66	314.81	265.51	374.81	345.22	307.51	301.74	301.82	276.84	316.55	296.37	346.92	274.73	303.05
Endogenous	Tnfrsf17	NM_011608.1	22.67	22.21	5.26	6.98	11.2	4.43	11.01	7.82	6.84	13.41	7.69	7.78	15.7	19.81	11.35	14.51	5.29	3.95	3.74	4.34	6.2	2.87	5.88	9.97	10.66	12.37	14.03	12.49	9.27	13.36	16.84	12.64	18.58	12.54	14.03
Endogenous	Tnfrsf1b	NM_011610.3	487.46	415.5	392.19	400.26	365.6	380.61	467.87	474.87	441.13	514.79	732.77	483.86	416.83	348.24	382.48	550.21	330.79	485.19	419.59	414.77	472.32	479.81	388.68	403.88	419.22	412.04	279.45	306.54	373.31	527.9	593.82	537.6	430.55	320.69	426.51
Endogenous	Tnfrsf4	NM_011659.2	43.93	56.18	69.75	69.76	45.6	61.96	60.55	60.58	47.02	71.05	61.52	55.78	57.1	57.15	51.07	64.24	61.17	46.62	46.37	46.33	42.54	46.69	52.89	64.82	60.4	56.92	66.65	62.46	66.19	54.41	51.64	62.03	74.34	41.78	67.34
Endogenous	Tnfrsf8	NM_009401.2	4.25	13.07	10.53	7.85	9.6	8.11	8.81	6.84	7.69	9.38	20.87	23.35	11.42	10.67	9.08	12.43	6.04	14.22	3.74	7.96	13.29	12.21	6.72	11.22	12.43	13.61	5.85	10.57	11.91	14.32	11.23	5.74	8.26	11.49	2.81
Endogenous	Tnfrsf9	NM_001077508.1	2.83	3.92	3.95	3.49	3.2	3.69	5.5	1	5.98	8.04	5.49	6.49	1.43	2.29	4.54	3.11	4.53	4.74	6.73	2.9	10.63	4.31	4.2	8.73	7.11	2.47	8.18	4.8	5.3	4.77	6.74	4.59	3.1	5.22	5.61
Endogenous	Tnfsf10	NM_009425.2	94.94	108.45	117.13	109	87.2	103.27	121.09	98.69	85.49	113.95	110.96	80.43	121.34	88.39	104.42	100.51	111.02	90.08	103.21	97.72	117.86	99.84	120.89	104.71	117.24	108.89	115.75	124.92	82.07	105.01	131.34	96.49	128.03	88.79	99.61
Endogenous	Tnfsf11	NM_011613.3	11.34	19.6	19.74	17.44	19.2	20.65	14.31	11.73	7.69	25.47	19.77	14.27	7.14	15.24	21.56	5.18	12.84	9.48	15.71	10.86	15.95	10.06	12.59	6.23	14.21	16.09	23.38	10.57	11.91	14.32	20.21	13.78	8.26	13.58	16.84
Endogenous	Tnfsf12	NM_011614.3	34.01	33.97	42.11	25.29	24	28.77	29.72	38.11	30.78	68.37	59.32	55.78	35.69	27.43	19.29	35.23	24.17	27.66	32.91	26.06	41.65	25.86	42.81	44.88	31.97	25.98	49.11	25.95	22.5	39.14	33.68	44.8	23.75	27.16	29.46
Endogenous	Tnfsf13b	NM_033622.1	8.5	5.23	6.58	6.1	9.6	5.9	2.2	8.79	2.56	9.38	13.18	12.97	2.85	4.57	6.81	15.54	9.06	12.64	8.23	9.41	7.09	5.03	10.07	13.71	3.55	4.95	4.68	5.77	13.24	4.77	7.86	8.04	9.29	6.27	7.01
Endogenous	Tnfsf14	NM_019418.2	86.44	116.29	121.08	81.97	64.8	93.68	68.25	97.71	70.96	138.08	114.25	70.05	74.23	92.2	69.23	102.58	75.52	66.38	78.53	81.79	90.39	64.64	74.71	95.98	67.5	96.51	86.52	81.68	84.72	95.46	74.09	90.75	85.7	64.77	47.7
Endogenous	Tnfsf15	NM_177371.3	1.42	3.92	2.63	1.74	1.6	5.16	5.5	4.89	1.71	2.68	4.39	1.3	5.71	2.29	1.13	3.11	3.02	2.37	2.24	2.9	1.77	6.46	4.2	2.49	1.78	1.24	5.85	2.88	3.97	1.91	2.25	2.3	6.19	5.22	7.01
Endogenous	Tnfsf18	NM_183391.3	1.42	2.61	3.95	5.23	3.2	4.43	2.2	3.91	1	4.02	2.2	6.49	12.85	4.57	3.4	7.25	5.29	6.32	8.23	8.69	8.86	2.87	7.56	8.73	7.11	7.42	3.51	1	7.94	7.64	13.47	5.74	9.29	5.22	2.81
Endogenous	Tnfsf8	NM_009403.2	28.34	31.36	18.42	30.52	38.4	22.13	30.82	21.5	29.07	21.45	26.37	24.65	19.98	23.62	23.83	43.52	36.25	19.76	35.9	26.78	25.7	33.04	26.86	22.44	28.42	30.93	32.74	27.87	34.42	29.59	33.68	24.12	34.07	16.71	22.45
Endogenous	Tollip	NM_023764.3	615	563.14	701.46	621.75	500	649.85	558.14	535.45	518.92	529.54	634.99	404.73	462.51	442.73	481.22	404.11	462.2	393.53	420.34	424.18	403.2	414.44	443.25	507.34	431.65	483.81	376.49	376.69	477.88	420.03	415.33	385.97	393.38	436.65	383.02
Endogenous	Traf1	NM_009421.3	184.22	203.83	182.93	184	172.8	230.88	179.44	188.58	153.88	180.98	157.1	163.45	201.28	191.27	220.18	182.37	225.06	184.91	203.44	154.9	201.16	172.39	214.07	194.46	230.93	227.67	219.81	170.09	169.44	174.69	202.05	218.25	208.56	151.47	197.82
Endogenous	Traf2	NM_009422.2	62.35	87.54	78.96	106.39	96.8	101.79	86.97	80.12	90.62	80.44	79.1	77.83	94.21	86.87	110.09	80.82	74.77	71.91	83.02	94.1	92.16	93.38	109.97	64.82	85.27	90.33	85.35	86.49	104.58	86.87	90.92	78.11	115.64	101.33	91.19
Endogenous	Traf3	NM_001048206.1	216.81	224.73	190.83	220.62	218.4	194.73	182.74	208.12	222.27	166.24	210.93	176.42	206.99	188.22	241.74	191.69	200.89	214.15	194.46	183.86	244.58	190.34	203.16	174.52	252.24	170.76	159.01	179.7	211.8	190.92	157.15	190.69	219.92	207.88	202.03
Endogenous	Traf4	NM_009423.4	24.09	30.05	36.85	35.75	34.4	39.83	36.33	42.01	41.89	29.49	35.16	33.73	37.11	35.81	31.78	37.3	31.72	36.35	32.16	31.85	51.4	34.48	34.42	44.88	31.97	37.12	23.38	34.59	45.01	37.23	29.19	43.65	43.36	38.65	43.49
Endogenous	Traf5	NM_011633.1	480.38	534.39	444.83	613.03	561.6	552.48	602.17	581.37	552.26	407.54	448.23	534.45	618.1	544.84	587.9	495.29	484.1	572.91	514.58	571.84	513.09	532.96	531.4	487.4	488.5	548.15	418.58	465.1	458.03	438.17	454.62	427.32	520.37	599.6	524.72
Endogenous	Traf6	NM_009424.2	238.06	224.73	196.09	254.63	224.8	222.76	208.06	212.03	210.3	182.32	186.76	191.99	219.83	178.31	190.67	196.87	209.95	214.15	213.91	216.43	207.36	209.02	214.91	168.28	191.85	169.52	162.52	190.27	190.62	168.01	185.22	164.27	185.85	178.63	183.79
Endogenous	Trem1	NM_021406.3	17	15.68	7.9	9.59	25.6	8.85	6.61	5.86	8.55	13.41	28.56	9.08	9.99	7.62	5.67	21.76	9.06	11.85	12.71	18.1	15.95	16.52	9.23	13.71	15.99	3.71	2.34	5.77	13.24	40.09	11.23	16.08	6.19	7.31	11.22
Endogenous	Trem2	NM_031254.2	5.67	3.92	2.63	1.74	4	3.69	9.91	5.86	10.26	9.38	9.89	3.89	2.85	5.33	5.67	6.22	5.29	4.74	5.24	6.51	7.09	5.03	1.68	2.49	3.55	4.95	5.85	3.84	6.62	2.86	1.12	5.74	2.06	2.09	8.42
Endogenous	Trp53	NM_011640.1	181.38	188.15	184.25	192.72	172.8	182.19	201.46	194.44	195.77	179.64	186.76	160.85	202.7	198.12	207.7	197.91	197.12	179.38	180.25	185.31	191.41	168.79	201.48	186.98	246.91	181.89	201.11	186.43	199.89	186.15	206.54	248.12	237.47	224.59	245.52
Endogenous	Tslp	NM_021367.1	4.25	5.23	11.84	1.74	6.4	2.21	2.2	1	4.27	5.36	3.3	2.59	9.99	5.33	5.67	7.25	6.8	7.11	5.24	5.79	2.66	3.59	5.88	3.74	10.66	3.71	3.51	9.61	9.27	7.64	7.86	6.89	4.13	5.22	7.01
Endogenous	Tyk2	NM_018793.2	157.29	138.5	156.61	144.76	116.8	146.79	137.61	149.49	127.38	162.21	137.33	162.15	125.62	107.44	153.22	135.74	128.39	117.74	137.62	120.16	135.58	130.73	137.68	108.45	150.99	124.97	134.46	103.78	133.7	134.6	147.05	147.03	153.84	124.31	122.06
Endogenous	Tyrobp	NM_011662.2	2423.15	1801.79	1934.61	1880.95	1894.41	1650.8	2092.73	2340.13	2230.43	3877.04	3934.1	3428.54	1731.55	1445.54	1632.06	2557.27	1612.42	2274.24	2231.82	2314.87	2486.57	2203.66	2131.46	1674.11	1595.17	1452.66	1192.61	1301.13	1383.35	2636.64	2549.25	2220.45	1631.33	1459.32	1718.67
Endogenous	Ube2l3	NM_009456.2	194.14	202.52	201.36	205.8	199.2	199.16	192.65	209.1	179.53	223.88	234	203.66	206.99	174.5	206.56	215.52	203.91	226.79	198.95	209.19	202.93	195.37	183.01	219.39	191.85	207.88	202.28	197.96	187.98	218.61	202.05	183.79	205.47	190.12	202.03
Endogenous	Vcam1	NM_011693.2	4.25	6.53	5.26	2.62	4.8	4.43	3.3	4.89	6.84	6.7	5.49	2.59	9.99	14.48	11.35	7.25	6.8	6.32	4.49	7.96	6.2	5.03	10.07	8.73	7.11	8.66	8.18	4.8	3.97	9.55	11.23	5.74	8.26	8.36	7.01
Endogenous	Vtn	NM_011707.2	2.83	2.61	3.95	1	3.2	2.21	4.4	1	2.56	1.34	4.39	2.59	5.71	3.05	4.54	2.07	2.27	1.58	1	1	4.43	2.87	2.52	2.49	3.55	1.24	3.51	1.92	5.3	1.91	2.25	1.15	1.03	2.09	2.81
Endogenous	Xbp1	NM_013842.2	365.6	341.02	321.12	334.86	331.2	309.8	326.96	337.1	319.73	319.06	374.62	339.87	358.3	312.43	308.71	329.5	281.7	323.99	338.81	300.4	334.97	306.7	323.2	263.02	239.81	247.47	230.34	293.09	271.38	366.57	321.04	335.42	301.49	282.04	324.09
Endogenous	Xcl1	NM_008510.1	68.02	49.65	73.7	79.35	59.2	75.24	88.07	79.14	81.22	99.2	51.63	64.86	67.09	52.58	44.26	63.21	48.33	48.2	46.37	25.33	58.49	38.07	47.85	66.07	74.61	63.11	60.8	50.93	52.95	56.32	43.78	36.76	53.69	27.16	47.7
Endogenous	Xcr1	NM_011798.4	2.83	1.31	1.32	1.74	1	1.48	2.2	1	1	1.34	2.2	1.3	2.85	1.52	3.4	4.14	2.27	3.16	1	2.17	4.43	3.59	2.52	4.99	3.55	2.47	1.17	4.8	1.32	1.91	2.25	3.45	3.1	3.13	1.4
Endogenous	Zap70	NM_009539.2	256.49	341.02	323.75	297.36	256	363.65	285.12	271.63	279.55	319.06	230.71	311.33	259.8	261.37	274.66	259.04	302.09	239.44	275.24	225.84	264.96	223.38	327.4	265.51	353.49	335.32	320.37	251.77	323	279.7	284	288.33	306.65	220.41	252.54
Endogenous	Zbtb7b	NM_009565.4	198.39	197.29	213.2	173.53	175.2	164.49	187.15	197.37	168.41	190.37	202.14	227.01	216.98	169.17	217.91	190.66	187.3	207.04	175.02	166.49	186.98	153.71	156.14	185.74	213.16	197.98	196.43	178.74	205.19	196.65	246.96	291.77	227.15	217.28	196.42
Endogenous	Zeb1	NM_011546.2	232.4	224.73	194.78	239.81	224	237.52	239.99	204.21	200.05	151.49	170.28	210.15	262.66	197.36	220.18	194.8	220.53	208.62	186.98	209.92	199.39	190.34	231.7	183.24	213.16	210.35	209.29	190.27	197.24	168.97	200.93	213.66	183.78	226.68	203.43

## Sheet: 7 - Fold Change
Sample ID paper	Inf vs Control Day 17		1V vs Control Day 17		3V vs Control Day 17		Inf vs Control Day 7pc		1V vs Control Day 7pc		3V vs Control 7pc		1V vs Control Day 7		3V vs Control Day 7		Chc vs Control Day 7
Comparisons	17i : infect vs. 17i : control	P value of: 17i : infect vs. 17i : control	17i : vax-1 vs. 17i : control	P value of: 17i : vax-1 vs. 17i : control	17i : vax-3 vs. 17i : control	P value of: 17i : vax-3 vs. 17i : control	7c : infect vs. 7c : control	P value of: 7c : infect vs. 7c : control	7c : vax-1 vs. 7c : control	P value of: 7c : vax-1 vs. 7c : control	7c : vax-3 vs. 7c : control	P value of: 7c : vax-3 vs. 7c : control	7i : Vax-1 vs. 7i : control	P value of: 7i : Vax-1 vs. 7i : control	7i : Vax-3 vs. 7i : control	P value of: 7i : Vax-3 vs. 7i : control	7i : infect vs. 7i : control	P value of: 7i : infect vs. 7i : control
Gene Name
Abcb10	-1.28	0.1427	-1.42	0.00080616	-1.37	0.0199	1.13	0.4177	1.32	0.1266	1.19	0.2763	1.05	0.8289	1.22	0.5276	1.21	0.4936
Abcb1a	1.2	0.1886	-1.25	0.157371	-1.05	0.7269	-1.18	0.3526	1.07	0.7309	-1.04	0.9191	-1.1	0.3763	1.23	0.2866	-1.12	0.5282
Abcf1	-1.08	0.4613	-1.06	0.583926	-1.13	0.307	-1.05	0.4791	-1.05	0.4676	-1.01	0.9203	1.11	0.2743	1.04	0.7187	1.18	0.0314
Abl1	-1.19	0.0928	-1.12	0.240944	1.02	0.8322	-1.04	0.8222	-1.06	0.7489	1.05	0.8148	1.08	0.4962	1.28	0.0971	-1.03	0.8332
Adal	-1.29	0.1068	-1.25	0.114677	-1.32	0.0017	-1.36	0.1556	-1	0.9987	-1.23	0.3117	1.03	0.776	1.1	0.2818	1.05	0.4438
Ahr	1.66	0.0204	1.58	0.0320492	1.48	0.031	-1.03	0.8171	1.28	0.0124	1.17	0.1459	-1.25	0.3232	-1.09	0.7048	-1.1	0.4966
Aicda	-1.18	0.3147	-1.31	0.055664	-1.09	0.4466	-1.66	0.266	-2.35	0.1041	-1.33	0.3416	-1.22	0.6355	1.43	0.3738	-1.24	0.5743
Aire	1.37	0.4493	1.24	0.354321	1.36	0.1666	1.97	0.2786	-1.29	0.66	1.13	0.8107	2.33	0.1048	1.8	0.2096	1.41	0.4028
Alas1	1.2	0.3254	1.14	0.350227	1.22	0.2667	1.17	0.1173	1.51	0.1121	1.17	0.0582	1.08	0.5062	1.05	0.6315	-1.25	0.1226
App	1.24	0.6129	1.31	0.108068	1.3	0.1236	1.4	0.12	1.47	0.1367	1.26	0.2308	1.05	0.6188	1.43	0.0388	-1.11	0.2415
Arhgdib	-1.06	0.2225	-1.01	0.845396	-1.02	0.5113	-1.03	0.1405	-1.04	0.2505	-1.03	0.1281	1.01	0.7392	-1.04	0.2748	1.06	0.1607
Atg16l1	-1.12	0.0538	-1.07	0.212669	-1.07	0.2791	-1.23	0.0205	-1.07	0.2462	-1.05	0.3768	-1.12	0.1564	-1.07	0.3301	1	0.9718
Atm	-1.1	0.2778	-1.19	0.0685838	-1.14	0.1179	-1.07	0.3814	-1.04	0.6679	-1.01	0.9182	1.12	0.2332	1.07	0.4813	1.15	0.162
B2m	1.01	0.8014	1.13	0.0326114	1.04	0.1117	-1.11	0.1861	1.02	0.8513	-1.14	0.1383	1	0.973	1.07	0.6278	-1.03	0.7467
Batf	1.11	0.4314	1.11	0.355911	1.15	0.1718	-1.04	0.5781	1.09	0.3818	-1.13	0.1188	1.05	0.2939	-1.1	0.2709	1.04	0.4498
Batf3	-1.19	0.7602	-1.26	0.501311	-1.2	0.6621	1.09	0.7977	1.18	0.6341	-1.21	0.618	-1.54	0.3324	-1.09	0.7624	-1.13	0.6636
Bax	1.04	0.3928	1.02	0.774287	1.04	0.4768	-1.06	0.5461	-1.11	0.364	-1.03	0.7041	1.05	0.393	-1.02	0.5674	1.12	0.0327
Bcap31	-1.12	0.1547	-1.07	0.336711	-1.13	0.1745	-1.06	0.4048	-1.06	0.5234	-1.08	0.1855	-1.05	0.2207	-1.05	0.6558	-1.04	0.6034
Bcl2	1.02	0.7502	-1.24	0.0386225	-1.05	0.5331	-1.17	0.1645	-1.18	0.1586	-1.06	0.5365	-1.14	0.2375	-1.21	0.1128	-1.1	0.3326
Bcl3	-1.33	0.3983	-1.07	0.572417	-1.18	0.174	-1.62	0.1728	1.02	0.9428	1.04	0.4656	1.19	0.2114	1.3	0.1786	1.05	0.7324
Bcl6	-1.2	0.4184	-1.05	0.429691	-1.11	0.2424	-1.24	0.2283	-1.06	0.6145	1.09	0.3538	1.21	0.3153	1.01	0.9609	1.13	0.5064
Bid	-1.03	0.4722	1.03	0.486784	1.01	0.9133	-1.08	0.3659	1.04	0.632	1.04	0.7188	1.01	0.958	1.01	0.9487	-1.11	0.4429
Blnk	-1.33	0.0643	-1.13	0.243592	-1.14	0.2264	-1.07	0.6806	-1.14	0.2793	1.21	0.2765	1.33	0.1145	-1.16	0.4557	1.28	0.1446
Bst1	1.07	0.7805	1.59	0.0454411	1.17	0.5946	-1.35	0.3582	1.26	0.5512	-1.24	0.6009	1.54	0.1431	2.19	0.0326	1.37	0.2285
Bst2	1.24	0.024	1.27	0.0154357	1.03	0.7528	-1.05	0.553	1.18	0.1112	-1.01	0.9412	1.11	0.4409	1.15	0.3539	-1.1	0.4926
Btk	-1.15	0.1398	-1.1	0.251612	-1.16	0.13	-1.08	0.6169	-1.03	0.7552	1.18	0.1399	1.13	0.1202	1	0.9934	1.18	0.0337
Btla	-1.46	0.1339	-1.28	0.0018831	-1.27	0.0016	-1.07	0.4737	-1.11	0.2903	1.17	0.1756	1.31	0.1	-1.17	0.2465	1.2	0.1932
Btnl1	-1.78	0.227	1.2	0.698175	-2	0.2418	-2.1	0.0192	-2.99	0.0522	-2.08	0.0087	1.29	0.5246	1.05	0.9176	-1.56	0.1384
Btnl2	1.12	0.7614	-1.58	0.225681	-1.53	0.1737	1.72	0.0604	1.3	0.4425	1.37	0.1761	1.34	0.3361	-1.75	0.2315	-1.09	0.778
C1qa	1.34	0.6228	-2.25	0.281896	-1.26	0.716	-1.53	0.5768	1.89	0.2783	-1.82	0.3006	-1.19	0.8599	-1.79	0.2564	-1.27	0.7369
C1qb	1.11	0.8429	1.29	0.471178	-1.01	0.9551	1.72	0.1925	2.01	0.1947	1.1	0.9028	2.64	0.1991	2.19	0.2752	-1.18	0.8415
C1qbp	1.01	0.9087	-1.06	0.555309	-1.09	0.4156	-1	0.9807	-1.03	0.6311	-1.02	0.8321	-1.01	0.8894	-1.21	0.1028	1.05	0.5598
C1ra	-1.29	0.6765	1.08	0.479855	-1.37	0.16	1.61	0.529	1.96	0.2874	1.24	0.7958	-1.1	0.8558	1.28	0.6396	-1.74	0.1481
C1s	-1.01	0.9415	-1.59	0.35855	-1.47	0.2687	-1.07	0.8675	-1.33	0.4822	-1.24	0.6118	1.31	0.6914	1.95	0.3409	-1.11	0.8669
C2	-1.09	0.7275	1.09	0.730456	1.07	0.7994	-1.95	0.0877	-1.24	0.5909	-1.76	0.1618	-1.12	0.6878	-1.13	0.493	-2.23	0.1515
C3	1.9	0.3656	2.37	0.032023	1.69	0.1065	1.34	0.2761	3.17	0.0154	1.52	0.175	1.55	0.0378	1.44	0.0581	-1.18	0.5488
C4a	1.4	0.6209	1.28	0.680555	1.03	0.9549	-1.39	0.5034	1.34	0.6198	-1.76	0.2196	1.1	0.8847	-1.08	0.8229	1.02	0.9669
C4bp	-1.13	0.8744	-1.05	0.948836	1.51	0.5845	1.62	0.4737	1.75	0.3836	-1.22	0.5223	-1.21	0.7013	1.68	0.2701	-1.21	0.6577
C6	1.47	0.2263	-1.02	0.935754	1.13	0.7291	-1.12	0.7587	-1.28	0.5101	-1.78	0.2392	-1.46	0.1514	1.27	0.296	-1.28	0.5398
C7	-1.7	0.481	-2.03	0.0469185	-1.53	0.3767	-1.23	0.4362	1.2	0.4727	-1.01	0.9805	1.08	0.9113	1.25	0.7499	-1.08	0.8175
C8a	-1.07	0.9299	1.08	0.916488	-1.73	0.4424	-2.2	0.1189	1.1	0.7349	-1.54	0.4298	-2	0.158	-1.97	0.0646	-2.92	0.0107
C8b	-2.36	0.0441	-1.17	0.751376	-1.47	0.3117	-1.18	0.4173	-1.58	0.5212	-1.11	0.7661	1.59	0.3917	1.61	0.2982	1.44	0.4329
C8g	-1.1	0.7991	-1.52	0.300091	-1.25	0.6128	-1.13	0.8409	-1.46	0.2593	-2.16	0.2385	-1.45	0.6673	-1.07	0.9363	1.1	0.9012
C9	-1.42	0.2713	1.11	0.760784	1.31	0.4807	-1.77	0.1685	-1.44	0.3294	-1.93	0.232	-1.38	0.4723	1.46	0.3516	-1.61	0.2796
Camp	-1.13	0.6981	-1.06	0.801633	1.4	0.5052	-2.28	0.0801	-1.16	0.5343	1.42	0.1531	2.15	0.1173	2.55	0.0501	1.15	0.7242
Card9	1.12	0.6729	1.25	0.121362	-1.01	0.9548	-1.14	0.5428	1.44	0.0795	-1.06	0.6051	1.31	0.0509	1.6	0.067	1.15	0.1972
Casp1	-1.01	0.956	1.22	0.0414261	1.16	0.053	-1.06	0.5187	1.29	0.0445	1.39	0.0219	1.07	0.6999	1.27	0.2652	-1	0.9959
Casp2	-1.16	0.3599	-1.2	0.0888772	-1.11	0.413	-1.06	0.6975	1	0.9758	1.18	0.3047	1.16	0.1707	-1.01	0.9565	1.04	0.5999
Casp3	1.17	0.3973	1.04	0.797217	1.09	0.6235	-1.05	0.7324	1.06	0.6972	-1.01	0.9452	-1.12	0.1432	1.13	0.3841	-1.22	0.0929
Casp8	1.03	0.6118	1.01	0.802276	1.01	0.8633	-1.08	0.1507	1	0.9608	-1	0.976	1.11	0.1219	1.01	0.7738	1.08	0.0157
Ccbp2	-2.31	0.1578	-1.2	0.362991	1.07	0.6772	-1.14	0.6136	-1.04	0.8815	-1.13	0.6549	-1.27	0.5549	-1.4	0.4198	-1.53	0.4306
Ccl11	-1.33	0.2826	-2.55	0.086473	-1.64	0.0669	1.26	0.6134	-1.39	0.5084	-1.03	0.9491	2.16	0.1424	1.68	0.255	-1.04	0.9406
Ccl12	-1.11	0.3635	-1.23	0.361558	-1.51	0.1201	1.05	0.9243	1.96	0.2037	1.3	0.5634	1.39	0.328	1.28	0.4982	-1.33	0.1893
Ccl19	-1.16	0.8382	-2.05	0.335698	-1.61	0.5067	-1.51	0.3453	-2.52	0.1893	-2.08	0.1801	-1.57	0.5082	-1.45	0.6187	-2.32	0.2318
Ccl2	1.21	0.8385	2.3	0.0133014	1.29	0.4531	1.36	0.3713	1.33	0.5476	-1.18	0.763	1.63	0.1625	2.3	0.005	1.07	0.8031
Ccl20	1.93	0.2721	2.04	0.243396	1.29	0.6891	-1.42	0.442	-1.43	0.521	-2.94	0.093	-1.1	0.9148	-1.24	0.8001	-2.15	0.3483
Ccl22	-1.95	0.4346	-1.09	0.683887	-1.69	0.2018	1.32	0.5969	1.57	0.0869	1.08	0.7588	-1.3	0.2576	1.66	0.11	-1.23	0.2111
Ccl24	-1.09	0.5382	-1.22	0.420576	-1.08	0.7929	-1.63	0.1977	-1.31	0.4607	-1.15	0.6424	1.15	0.7701	-1.19	0.757	1.11	0.7751
Ccl25	-1.02	0.9253	-1.2	0.477493	1.04	0.7806	-1.17	0.4988	-1.08	0.7206	-1.34	0.2344	-1.69	0.0036	-1.34	0.1156	-1.68	0.0551
Ccl26	1.5	0.6044	3.4	0.0134464	2.51	0.0795	-1.39	0.5681	-1.1	0.8788	1.49	0.4455	-1.63	0.4517	-1.47	0.6035	-2.06	0.2576
Ccl3	1.01	0.9436	1.07	0.708101	-1.19	0.4436	-1.14	0.4035	1.46	0.324	-1.21	0.2398	-1.29	0.2143	1.14	0.2086	-1.02	0.9054
Ccl4	1.06	0.5499	-1.12	0.232949	-1.05	0.8488	-1.35	0.1398	1.06	0.8196	-1.43	0.3103	-1.07	0.7983	1.34	0.1812	1.08	0.6348
Ccl5	-1.17	0.3586	1.17	0.37539	1.7	0.0408	-1.2	0.2242	1.01	0.9457	-1.1	0.7572	-1.25	0.4212	1.83	0.0914	-1.3	0.3719
Ccl6	1.95	0.0842	1.6	0.00069786	1.18	0.2544	1.2	0.4289	1.95	0.0155	1.17	0.2972	1.01	0.9512	1.44	0.0916	-1.03	0.8913
Ccl7	-1.33	0.3919	-1.07	0.846798	-1.12	0.7145	2.07	0.0112	1.46	0.009	2.01	0.0163	1.21	0.4978	-1.13	0.7374	1.33	0.0272
Ccl8	1.37	0.4112	-1.29	0.481491	-1.55	0.4003	-1.12	0.8638	1.31	0.5852	2.06	0.1457	-1.17	0.7624	1.18	0.7848	-1.53	0.1487
Ccl9	1.08	0.7574	1.34	0.0574942	1.04	0.7926	-1.1	0.4977	1.78	0.0459	-1.04	0.6447	1.21	0.1939	1.52	0.0167	-1.04	0.6593
Ccr10	-1.26	0.2615	-1.7	0.264503	-1.69	0.1528	-1.32	0.4568	-1.3	0.4471	1.07	0.5531	3	0.2109	1.84	0.4261	2.56	0.259
Ccr2	1.06	0.9143	1.35	0.0984383	1.14	0.4608	-1.26	0.0665	1.77	0.0685	1.15	0.3561	1.45	0.1406	1.97	0.017	1.18	0.2791
Ccr3	2.12	0.0108	1.72	0.0287992	1.02	0.9005	1.28	0.4011	2.26	0.0228	1.42	0.1619	-1.07	0.774	1.31	0.2906	-1.28	0.5834
Ccr4	-1.13	0.7762	-1.51	0.396581	-1.23	0.6507	1.87	0.4817	2.67	0.3095	1.7	0.5452	1.23	0.377	1.46	0.3237	1.56	0.1962
Ccr5	-1.01	0.9729	1.01	0.926466	1.28	0.2088	-1.28	0.0689	-1.04	0.7111	-1.18	0.6941	-1.05	0.8439	1.88	0.0401	-1.16	0.4793
Ccr6	-1.41	0.3161	-1.2	0.162942	-1.14	0.2548	-1.05	0.5555	1.05	0.6254	1.24	0.0493	1.41	0.0742	-1.07	0.71	1.45	0.0648
Ccr7	-1.03	0.88	-1.07	0.426024	-1.02	0.8528	1.14	0.0685	-1.15	0.118	-1.09	0.5264	-1.09	0.1533	-1.2	0.1111	1.12	0.1024
Ccr8	-1.53	0.4396	-5.1	0.0491232	-2.37	0.176	1.12	0.9065	-2.62	0.3449	-1.85	0.5095	-2.07	0.093	2.27	0.3482	-1.39	0.5584
Ccr9	1.15	0.5535	-1.05	0.685141	-1.17	0.342	1.02	0.9145	-1.22	0.3848	-1.22	0.3903	-1.07	0.529	-1.34	0.0434	1.07	0.5286
Ccrl1	-2.11	0.0761	-1.93	0.0407286	-1.79	0.0612	-1.03	0.963	1.03	0.972	-1.22	0.7881	-2.25	0.2569	-1.85	0.3852	-1.47	0.6059
Ccrl2	1.4	0.4465	1.51	0.0411646	1.43	0.1133	1.27	0.3873	1.41	0.3646	-1.05	0.8293	-1.11	0.7284	1.57	0.0458	1.47	0.064
Cd109	-1.65	0.0946	-1.14	0.605958	-1.3	0.3744	-1.59	0.2571	-1.2	0.3421	-1.31	0.4361	2.51	0.0977	1.16	0.7948	1.29	0.5332
Cd14	-1.15	0.4063	1.42	0.0957156	1.17	0.4491	1.01	0.9638	2.5	0.1871	-1.25	0.5094	1.13	0.5495	1.23	0.4157	-1.1	0.7176
Cd160	-1.05	0.6579	-1.02	0.882355	-1.03	0.8197	-1.42	0.3814	-1.45	0.3782	-1.2	0.6193	-1.18	0.5871	-1.21	0.6582	-1.57	0.1037
Cd163	-1.81	0.5526	-1.43	0.297781	-3.17	0.0853	1.24	0.4146	-1.12	0.8289	-1.89	0.1057	-1.07	0.8502	-1.4	0.3924	-1.15	0.7494
Cd164	-1.06	0.5524	-1.04	0.480697	-1.05	0.3761	1	0.8812	-1.15	0.0127	-1.06	0.3726	-1.02	0.5734	-1.07	0.3076	1.12	0.1076
Cd19	-1.31	0.185	-1.17	0.0182615	-1.21	0.0216	-1.07	0.5173	-1.09	0.2668	1.25	0.1018	1.32	0.0088	-1.06	0.5802	1.23	0.0211
Cd1d1	-1.07	0.4326	-1.06	0.478426	-1.09	0.3653	-1.18	0.0392	-1.11	0.2722	-1.1	0.1228	1.12	0.1486	1.05	0.3366	1.19	0.0705
Cd2	-1.13	0.2261	-1.11	0.14186	-1.14	0.0866	-1.04	0.524	-1.11	0.2042	-1.04	0.5877	1.01	0.8094	-1.04	0.5094	1.11	0.0102
Cd209g	-1.46	0.0486	-2.15	0.068045	-2.2	0.2412	-2.68	0.2343	-1.59	0.3072	-2.5	0.1775	-3.91	0.0698	-1.68	0.4751	-2.73	0.16
Cd22	-1.37	0.1818	-1.28	0.0211079	-1.2	0.0477	-1.07	0.463	-1.1	0.4013	1.25	0.1578	1.21	0.1157	-1.17	0.217	1.16	0.1722
Cd226	-1.3	0.3295	-1.21	0.0241564	-1.37	0.0023	-1.13	0.6484	-1.14	0.5518	-1.49	0.1589	-1.34	0.2029	-1.55	0.303	-1.58	0.2401
Cd244	-1.02	0.9322	1.12	0.443845	1.37	0.1592	-1.33	0.0496	1.34	0.0407	-1.16	0.1383	-1.08	0.4907	1.84	0.0169	-1.22	0.1283
Cd247	1.02	0.9221	-1.01	0.929522	1.05	0.579	-1.07	0.1449	-1.14	0.0938	-1.22	0.1238	-1.05	0.4041	-1.14	0.0107	1.02	0.603
Cd24a	-1.59	0.0908	-1.78	0.00505263	-1.75	0.0246	1.36	0.0583	-1.03	0.7971	1.05	0.7916	-1.62	0.1175	-1	0.984	-1.72	0.231
Cd27	1.05	0.8032	-1.19	0.118732	-1.11	0.3434	-1.02	0.7523	-1.16	0.3212	-1.14	0.2217	1.01	0.8563	-1.27	0.0082	1.05	0.6223
Cd274	-1.14	0.5545	-1.07	0.603839	-1	0.979	1.44	0.0286	-1.01	0.97	1.04	0.7846	1.05	0.686	1.26	0.1619	1.25	0.1945
Cd28	-1.37	0.1065	-1.47	0.0399464	-1.37	0.1649	-1.21	0.011	-1.18	0.1021	-1.39	0.0164	-1.26	0.0424	-1.01	0.9123	-1.09	0.3771
Cd34	-1.24	0.1425	-1.47	0.034255	-1.59	0.2635	-1.43	0.0778	-1.25	0.3735	-1.73	0.3714	-1.2	0.5257	1.27	0.4913	-1.47	0.0775
Cd36	-1.45	0.0642	-1.4	0.0241459	-1.41	0.2184	1.4	0.0805	1.01	0.9547	1.09	0.7462	-1.44	0.1906	1.17	0.5336	-1.6	0.304
Cd3d	-1.02	0.9291	-1.07	0.37155	-1.05	0.5509	-1.07	0.3507	-1.21	0.1206	-1.22	0.1249	-1.02	0.7807	-1.2	0.0406	1.15	0.0804
Cd3e	1.03	0.8934	-1.09	0.204555	1.05	0.5467	-1.02	0.7058	-1.18	0.0811	-1.21	0.0612	-1.12	0.1729	-1.32	0.0857	-1	0.9686
Cd3eap	1.27	0.0032	-1.14	0.501042	-1.17	0.0921	-1.27	0.1509	1.16	0.3106	1.04	0.7332	1.41	0.1872	1.26	0.2895	1.35	0.1129
Cd4	1.03	0.799	-1.23	0.0575093	-1	0.9683	1.03	0.7621	1.06	0.5088	-1.19	0.1139	-1.29	0.0054	-1.39	0.0017	-1.19	0.1246
Cd40	-1.48	0.3351	-1.09	0.164733	-1.13	0.0842	1.07	0.5263	-1.12	0.342	1.39	0.0061	1.34	0.0388	-1.1	0.3391	1.14	0.2912
Cd40lg	-1.11	0.7102	-1.34	0.0818171	-1.14	0.3268	-1.12	0.3217	-1.18	0.2428	-1.36	0.0617	-1.49	0.0082	-1.41	0.0105	-1.39	0.06
Cd44	1.01	0.9666	1.05	0.507131	-1.13	0.3199	-1.22	0.2243	1.06	0.6726	-1.2	0.2627	-1.17	0.2972	1.08	0.6307	-1.11	0.5322
Cd46	1.13	0.8913	-1.31	0.776886	-1.15	0.868	-2.42	0.0581	-2.18	0.0508	-1.21	0.1857	2.85	0.1438	1.84	0.3691	2.87	0.1399
Cd48	-1.08	0.029	-1.01	0.774829	1.05	0.224	-1.19	0.0438	1.07	0.2877	1.01	0.8983	1.05	0.6229	1.31	0.0544	1.05	0.6249
Cd5	1.03	0.8655	-1.18	0.0138378	-1.03	0.6916	-1.03	0.501	-1.1	0.1899	-1.19	0.1159	-1.17	0.0093	-1.26	0.0668	-1.03	0.7794
Cd53	-1.23	0.2112	-1.19	0.0921085	-1.2	0.0439	-1.12	0.1905	-1.17	0.0861	-1.07	0.39	1	0.9636	-1.21	0.0581	-1.17	0.0148
Cd55	-1.48	0.1206	-1.12	0.0963083	-1.23	0.0181	-1.12	0.2297	-1.13	0.3022	1.13	0.1811	1.23	0.0604	-1.14	0.4748	1.31	0.0308
Cd59b	1.86	0.3056	1.19	0.820669	1.49	0.4473	-1.27	0.4917	-1.62	0.4684	-1.54	0.4193	1.52	0.5529	1.68	0.2906	1.47	0.4176
Cd6	1.07	0.7406	-1.07	0.398893	1.09	0.2422	-1.07	0.5116	-1.06	0.5862	-1.1	0.3758	-1.17	0.0905	-1.3	0.0458	-1.05	0.5056
Cd69	-1.07	0.7868	1.18	0.101052	1.11	0.2179	1.35	0.2156	1.07	0.7465	1.13	0.6482	-1.21	0.1866	1.03	0.8323	1.18	0.3584
Cd7	-1.08	0.2774	-1.02	0.813403	1.01	0.8677	1.02	0.8394	-1.03	0.7374	-1.12	0.3138	-1.07	0.3144	1.15	0.398	1.13	0.4167
Cd74	-1.25	0.2939	-1.08	0.205512	-1.1	0.1158	-1.02	0.8806	-1.06	0.3848	1.25	0.0782	1.25	0.1245	-1.04	0.7957	1.32	0.0822
Cd79a	-1.48	0.2331	-1.48	0.0227657	-1.28	0.0114	1.11	0.4015	1.06	0.6273	1.37	0.1426	1.31	0.2208	1.01	0.9561	1.05	0.7775
Cd79b	-1.4	0.2339	-1.13	0.0762021	-1.21	0.0316	-1.06	0.6152	-1.19	0.1249	1.19	0.1551	1.38	0.0757	-1.1	0.5063	1.34	0.0808
Cd80	1.38	0.4388	-1.11	0.422842	1.12	0.2802	-1.04	0.8787	1.16	0.5454	-1.06	0.7879	-1.29	0.2579	1.03	0.8842	-1.15	0.3219
Cd81	-1.33	0.0107	-1.33	0.00050285	-1.35	0.002	-1.12	0.514	-1.25	0.2543	-1.06	0.7937	-1.2	0.2304	-1.52	0.1648	-1.29	0.1604
Cd82	-1.17	0.0559	-1.13	0.0773692	1.02	0.7495	1.08	0.1327	-1.06	0.2405	-1.01	0.9308	-1.13	0.0563	1.09	0.1162	-1.07	0.2014
Cd83	-1.06	0.7051	-1.02	0.425232	-1.07	0.3925	-1.08	0.5495	1.01	0.9066	1.23	0.0491	1.44	0.0126	1.13	0.1725	1.62	0.03
Cd86	1.02	0.9269	1.11	0.312121	1.03	0.6869	1.06	0.7058	1.01	0.9376	1.22	0.2857	1.07	0.4319	-1.2	0.0358	1.16	0.1073
Cd8a	1.16	0.388	1.07	0.550209	1.02	0.8334	-1.27	0.0266	-1.57	0.0047	-1.35	0.2727	1.09	0.7583	-1.2	0.5694	1.25	0.4083
Cd8b1	-1.04	0.8277	1.01	0.907164	-1.08	0.4972	-1.22	0.2023	-1.47	0.0077	-1.35	0.4139	1.35	0.1979	-1.14	0.6527	1.37	0.185
Cd9	-1.49	0.2165	-1.36	0.00992902	-1.61	0.0013	-1.15	0.6828	-1.1	0.7509	-1.75	0.1712	-1.5	0.1946	-1.68	0.3307	-1.74	0.2396
Cd96	-1.06	0.8565	-1.2	0.264114	-1.22	0.2302	-1.23	0.2417	-1.31	0.0682	-1.54	0.0048	-1.02	0.8236	-1.02	0.695	1.12	0.1931
Cd97	1.09	0.1047	-1.02	0.649859	-1.01	0.8528	-1.09	0.0833	1.01	0.9055	-1.09	0.0806	-1.14	0.024	-1.01	0.8723	-1.09	0.1033
Cd99	1.06	0.844	1.02	0.882799	1.07	0.6968	1.02	0.9135	1.07	0.646	1.19	0.2805	-1.03	0.7136	-1.01	0.9294	-1.02	0.8382
Cdh5	-1.8	0.0911	-2.03	0.16957	-1.05	0.867	-1.75	0.2446	-1.78	0.5027	1.31	0.5149	-1.12	0.8769	1.43	0.5294	-1.07	0.9322
Cdkn1a	1.24	0.6412	1.33	0.276213	-1.01	0.9598	-1.26	0.4398	1.22	0.5183	-1.13	0.6862	-1.11	0.5634	1.67	0.0061	-1.07	0.6637
Ceacam1	-1.54	0.2404	-1.36	0.120798	-1.21	0.2463	1.1	0.5839	1.07	0.7527	-1.09	0.6506	-1.05	0.6079	1.05	0.8404	-1.23	0.1768
Cebpb	1.63	0.4157	1.6	0.0186544	1.52	0.0506	-1.14	0.3914	1.58	0.0428	-1.02	0.8739	1.14	0.4571	1.44	0.2399	1.22	0.2976
Cfb	1.36	0.089	1.97	0.0206875	1.19	0.2383	1.22	0.5433	1.61	0.053	1.61	0.047	1.29	0.3679	1.07	0.8448	-1.36	0.2991
Cfd	-1.26	0.3437	-1.27	0.362912	-1.42	0.4614	-1.4	0.2885	-1.65	0.1997	-1.6	0.5433	-1.26	0.3454	-1.72	0.2102	-1.92	0.0238
Cfh	1.68	0.3973	1.93	0.0356842	1.45	0.2693	1.22	0.5861	1.84	0.1072	1.41	0.3549	1.52	0.0501	1.44	0.348	1.12	0.3929
Cfi	1.13	0.7505	1	0.997567	-1.67	0.0123	-2.55	0.0299	-1.31	0.4139	-2.54	0.0349	1.31	0.3885	2.32	0.186	1.74	0.3366
Cfp	1.2	0.4692	1.03	0.890102	1.04	0.8237	-1.26	0.1966	-1.06	0.7083	-1.1	0.5031	1.03	0.7523	1.06	0.5389	1.09	0.4731
Chuk	-1.17	0.0568	-1.09	0.195075	1	0.9822	1	0.9617	-1.07	0.2173	1	0.9884	-1.03	0.6727	-1.02	0.7975	1.05	0.3885
Ciita	-1.34	0.3795	-1.14	0.0148583	-1.1	0.0787	-1.01	0.9338	-1.09	0.444	1.21	0.1093	1.33	0.0439	-1.25	0.1277	1.33	0.0467
Cish	1.3	0.0433	-1.09	0.587238	1.03	0.7803	-1.51	0.2214	-1.81	0.0384	-1.31	0.3609	-1.34	0.6566	1.34	0.6295	1.08	0.8979
Clec4a4	1.25	0.3766	1.52	0.0835455	1.48	0.1428	-1.08	0.9023	2.27	0.0359	1.75	0.1716	-1.35	0.377	1.38	0.2912	-1.42	0.0637
Clec4e	1.36	0.7447	1.76	0.144168	1.58	0.2064	-1.47	0.4614	1.8	0.2906	-1.17	0.5574	1.51	0.1041	1.38	0.4675	1.34	0.1679
Clec5a	1.82	0.4216	2.14	0.297835	1.57	0.51	1.09	0.6977	1.97	0.0415	-1.06	0.9304	1.2	0.7268	1.04	0.9375	-1.76	0.3176
Clu	-1.51	0.1559	-1.36	0.0413573	-1.6	0.009	-1	0.999	-1.07	0.8441	-1.79	0.24	-1.54	0.1562	-1.79	0.3023	-1.96	0.2175
Cmklr1	-1.3	0.2138	-1.19	0.368442	1.37	0.1413	-1.45	0.1038	-1.03	0.8464	-1.43	0.2362	-1.23	0.2002	1.51	0.0867	-1.65	0.0864
Cr2	-1.54	0.1448	-1.17	0.34666	-1.24	0.2014	1.12	0.4385	1.01	0.9474	1.43	0.0832	1.49	0.0368	-1.22	0.3899	1.29	0.1011
Cradd	1.08	0.5688	1.03	0.715359	-1.05	0.6051	-1.13	0.4129	-1.33	0.2217	-1.48	0.0222	1.09	0.5048	1.08	0.597	1.13	0.3654
Crlf2	-1.06	0.6585	1.05	0.0328525	1.02	0.072	-1.06	0.2729	-1.06	0.2643	1.02	0.6158	1.06	0.5351	1.02	0.8657	1.13	0.2871
Csf1	1.39	0.062	1.57	0.00258713	-1.03	0.8272	1.13	0.7098	2.26	0.0541	1.12	0.7595	1.2	0.4602	1.76	0.102	1.68	0.118
Csf1r	1.64	0.4762	1.8	0.00300474	1.66	0.0478	-1.4	0.2455	1.64	0.0198	-1.06	0.6495	1.25	0.1217	1.31	0.3803	-1.18	0.2136
Csf2	1.12	0.8331	-1.14	0.784749	1.29	0.6266	-1.68	0.0597	-1.28	0.3223	-1.38	0.2742	-1.88	0.1331	1.17	0.6475	1.12	0.7188
Csf2rb	1.71	0.1442	1.49	0.125623	1.26	0.2959	1.1	0.59	2.07	0.0037	1.41	0.0431	1.32	0.3846	1.55	0.2244	1.03	0.9177
Csf3r	1	0.9973	1.1	0.569315	1.15	0.5616	1.13	0.644	2.38	0.0437	1.3	0.3471	1.38	0.1579	1.5	0.0149	-1.01	0.9644
Ctla4	1.18	0.3866	1.06	0.743369	-1.01	0.9518	-1.18	0.4981	-1.31	0.1794	-1.27	0.2123	1.01	0.9505	1.15	0.2799	1.74	0.0058
Ctnnb1	-1.09	0.4611	-1	0.98583	-1.06	0.6429	-1.03	0.677	1.06	0.1309	1.13	0.0674	1.11	0.0816	1.17	0.0342	1.05	0.1384
Ctsc	-1.01	0.9601	1.23	0.00741349	1.06	0.3497	-1.05	0.5982	1.08	0.5303	1.11	0.0622	1.29	0.0938	1.23	0.1235	-1.02	0.8515
Ctsg	1.12	0.6522	-1.29	0.501818	-1.06	0.7635	-1.27	0.4728	1.07	0.8519	1.18	0.6375	-2.61	0.1226	-2.17	0.1799	-2.52	0.1565
Ctss	1.02	0.9324	1.22	0.0140352	1.07	0.4185	-1.08	0.3587	1.16	0.1287	1.18	0.0593	1.31	0.1519	1.1	0.6197	1.09	0.5717
Cul9	-1.09	0.7246	-1.36	0.261939	-1.19	0.4935	-1.05	0.56	-1.12	0.2923	1.02	0.816	-1.28	0.4022	-1.27	0.4017	-1.2	0.4904
Cx3cl1	1.25	0.793	2.11	0.440599	1.38	0.7	1.89	0.0265	1.33	0.3445	1.86	0.0198	-1.1	0.8362	-1.19	0.7411	-1.47	0.4226
Cx3cr1	1.08	0.8806	1.28	0.15386	1.54	0.0437	-1.32	0.0192	1.43	0.0056	1.07	0.7866	-1.11	0.4776	1.45	0.0658	-1.51	0.052
Cxcl1	-2.16	0.1295	-1.83	0.188538	-2.4	0.2154	-1.03	0.9317	-1.49	0.0677	-1.76	0.0361	3.01	0.0438	1.68	0.3025	1.99	0.3055
Cxcl10	2.19	0.3132	3.01	0.0624972	2.22	0.1338	-1.19	0.8586	3.12	0.2431	2.02	0.4245	1.11	0.8072	1.27	0.3734	1.12	0.607
Cxcl11	-1.33	0.6758	-1	0.997778	-1.11	0.7021	1.03	0.9229	-1.08	0.8201	-1.48	0.5079	1.31	0.3347	1.58	0.4512	-1.24	0.6028
Cxcl12	-1.17	0.626	-1.81	0.225307	-1.36	0.3793	-1.25	0.4219	-1.96	0.2368	1.36	0.234	-3.29	0.0873	-2.17	0.2017	-2.92	0.0821
Cxcl13	1.33	0.6698	-1.69	0.523455	1.63	0.4846	1.29	0.5292	1.23	0.7322	-1.11	0.8843	-1.46	0.5387	-1.56	0.33	-1.24	0.662
Cxcl15	1.03	0.9597	1.4	0.598766	1.51	0.5098	-1.12	0.781	-1.68	0.2836	-1.77	0.2883	1.56	0.3245	2.66	0.0845	1.29	0.7279
Cxcl3	-2.69	0.2707	-2.38	0.191661	-2.24	0.1766	1.12	0.8434	1.12	0.8347	-1.12	0.7455	-2.69	0.1141	-1.34	0.4741	-1.53	0.3504
Cxcl9	-1.56	0.5742	-1.06	0.91903	1.18	0.7684	1.18	0.5321	1.15	0.6882	-1.15	0.8352	3.83	0.0413	3.49	0.0753	3.33	0.0282
Cxcr1	1.08	0.4226	-1.59	0.435355	1.11	0.3103	-1.05	0.9022	-1.12	0.7297	-1.34	0.3339	-1.58	0.101	1.1	0.7981	-1.85	0.2437
Cxcr2	-1.28	0.1989	-1.22	0.184697	-1.59	0.0273	1.11	0.7908	2.04	0.2607	1.3	0.4228	1.69	0.4433	1.59	0.4792	2.34	0.2502
Cxcr3	-1.26	0.1947	-1.34	0.121829	-1.14	0.3824	-1.17	0.4839	-1.26	0.2955	-1.32	0.2733	-1.02	0.9601	-1.01	0.9873	1.02	0.9574
Cxcr4	-1.11	0.5347	-1.05	0.497536	-1.04	0.5389	1.45	0.0118	1.11	0.047	1.24	0.2206	1.02	0.8641	1.28	0.3262	1.29	0.1174
Cxcr5	-1.45	0.0163	-1.28	0.0387128	-1.26	0.0599	1	0.9467	-1.03	0.7447	1.25	0.0703	1.27	0.1301	-1.04	0.7838	1.16	0.2639
Cxcr6	-1.15	0.7007	-1.06	0.855301	-1.1	0.7829	-1.12	0.6806	-1.25	0.4163	-1.2	0.6174	-1.1	0.8399	-1.08	0.8878	-1.11	0.8284
Cybb	1.21	0.6555	1.44	0.00857051	1.23	0.1382	-1.1	0.3367	1.44	0.0493	1.17	0.085	1.35	0.1705	1.29	0.2491	1.03	0.8391
Ddx58	1.01	0.7189	1.07	0.184002	1.03	0.4915	-1.13	0.1688	-1.16	0.122	-1.08	0.3892	1.14	0.0844	-1.03	0.6	1.08	0.1946
Defb1	-2.13	0.231	-4.07	0.0662828	-2.06	0.2407	1.77	0.1161	-1.54	0.2895	-1.02	0.9521	-1.84	0.0387	-1.06	0.7104	-2.04	0.1539
Defb14	-1.55	0.4044	-2.97	0.0508682	1.55	0.6604	9.5	0.0027	1.7	0.6435	2.19	0.1026	-1.11	0.8318	2.05	0.1971	-1.25	0.6869
Dpp4	1	0.9742	1.01	0.769666	-1.01	0.8779	-1.13	0.2643	-1.17	0.1983	-1.07	0.5392	1.16	0.0318	-1.09	0.0755	1.24	0.001
Ebi3	-1.06	0.6895	1.1	0.487405	1.01	0.9508	-1.07	0.7284	1.22	0.166	1.17	0.2449	1.39	0.3386	1.14	0.7252	1.07	0.8301
Eef1g	-1.01	0.9182	1.01	0.713431	-1.02	0.6113	-1.05	0.2272	-1.06	0.1139	-1.05	0.1729	1.02	0.5965	-1.05	0.2781	1.13	0.0385
Emr1	1.83	0.2249	1.5	0.00574064	1.08	0.3225	1.08	0.1577	1.54	0.0158	1.12	0.2378	-1.02	0.8843	1.25	0.2757	-1.16	0.479
Entpd1	1.12	0.6171	1.09	0.288102	1.18	0.0733	-1	0.9968	1.18	0.0514	1.09	0.4752	-1.03	0.6014	1.38	0.0289	-1.15	0.3763
Eomes	1.11	0.6334	-1.03	0.866437	1.12	0.5856	-1.07	0.606	-1.28	0.1322	-1.03	0.9088	1.01	0.9069	1.36	0.139	-1.02	0.8606
Ets1	-1.1	0.3949	-1.14	0.0342906	-1.09	0.1416	-1.05	0.2405	-1.18	0.0311	-1.07	0.1901	-1.02	0.6747	-1.15	0.0553	1.07	0.2081
Fadd	-1.24	0.2956	-1.22	0.332692	-1.55	0.1305	-1.07	0.7398	-1.49	0.0967	-1.02	0.9154	-1.48	0.1705	-1.18	0.3377	1.04	0.8266
Fas	1.27	0.0984	1.03	0.812244	-1.08	0.4675	-1.32	0.3025	-1.01	0.9358	1.02	0.9095	1.16	0.3736	1.11	0.4744	1.09	0.3772
Fasl	-1.34	0.1676	-1.36	0.290998	1.17	0.5107	1.04	0.5921	1.19	0.0689	-1.31	0.4335	-1.45	0.1637	1.4	0.1972	-1.47	0.1483
Fcamr	-1.81	0.4332	-2.89	0.0777105	-2.3	0.1418	1.39	0.5284	1.5	0.4647	1.49	0.4388	-1.04	0.9525	1.68	0.1748	2.07	0.0936
Fcer1a	1.01	0.9746	1.37	0.358968	-1.48	0.3216	-1.61	0.4331	1.71	0.1195	-1.2	0.4437	-1.04	0.8225	1.35	0.1376	2.26	0.0049
Fcer1g	1.24	0.5596	1.34	0.00934719	1.41	0.0441	-1.15	0.2102	1.45	0.0238	-1.13	0.2306	1.06	0.6595	1.65	0.0335	-1.19	0.2875
Fcgr1	1.58	0.3862	2.36	0.00070086	1.58	0.0276	-1.41	0.3919	2.41	0.0374	1.41	0.2273	1.98	0.0449	1.82	0.0377	-1.02	0.9194
Fcgr2b	-1.07	0.7168	1.06	0.355915	-1.08	0.2439	1.01	0.8586	1.11	0.3361	1.23	0.0343	1.13	0.2535	-1.04	0.7133	1.05	0.6174
Fcgr3	1.9	0.2235	1.8	0.00074579	1.58	0.0322	-1.14	0.6505	1.94	0.0263	1.14	0.439	1.24	0.0639	1.82	0.008	-1.15	0.2649
Fcgr4	2.7	0.0322	3.66	0.012938	2.72	0.0228	-1.69	0.1896	1.54	0.1242	-1.09	0.6089	1.97	0.0256	2.69	0.0878	1.19	0.2763
Fcgrt	1.05	0.6012	1.11	0.343417	1.11	0.3081	1.07	0.5437	-1.03	0.5826	1.25	0.0245	1.33	0.0527	-1.14	0.2857	1.3	0.0841
Fkbp5	-1.06	0.3601	-1.17	0.0600482	-1.06	0.5412	1.13	0.2977	1.13	0.3799	1.04	0.7268	1.17	0.4495	1.14	0.4951	1.08	0.6858
Fn1	1.18	0.7979	1.35	0.0676704	1.07	0.7736	1.07	0.5056	2.35	0.0219	1.41	0.0224	1.31	0.3142	1.52	0.1412	-1.14	0.5729
Folr4	1.18	0.2434	-1.26	0.0780983	1.02	0.8368	-1.03	0.6945	1.01	0.8385	-1.15	0.3516	-1	0.9774	-1.35	0.0674	1.03	0.7262
Foxp3	1.01	0.9626	-1.17	0.244682	1.07	0.3771	1.09	0.5085	1.02	0.8249	1.02	0.9085	1.55	0.0343	1.01	0.9295	1.62	0.0335
Frmpd4	-1.75	0.4509	1.12	0.864169	1.03	0.9577	1.29	0.6737	-1.29	0.6416	-1.54	0.4225	-1.09	0.6531	1.46	0.1928	1.06	0.8809
Fyn	1.02	0.808	-1.03	0.47016	1.04	0.6946	-1.13	0.1493	-1.09	0.2454	-1.21	0.1471	-1.14	0.0781	1.04	0.6229	1.02	0.8147
G6pdx	1.38	0.2406	1.32	0.0924683	1.23	0.1513	-1.07	0.5122	1.11	0.5939	1.05	0.6327	1.08	0.4276	1.18	0.4301	-1.07	0.4031
Gapdh	1.03	0.4057	1.05	0.0237917	1.04	0.1246	-1.01	0.6272	-1.01	0.74	-1.06	0.2101	-1.02	0.5228	-1.03	0.4222	-1.01	0.8448
Gata3	-1.01	0.9729	-1.1	0.516957	-1.01	0.9511	1.12	0.1588	-1.19	0.084	-1.08	0.4299	-1.13	0.0609	1.07	0.6116	1.1	0.4441
Gfi1	-1.49	0.0092	-1.65	0.0576302	-1.21	0.1811	-1.3	0.2354	-1.25	0.4358	-1.28	0.3481	1.12	0.5284	2.2	0.0249	1.23	0.2913
Gm10499	1.07	0.4112	1.24	0.0412954	1.01	0.938	-1.1	0.5674	-1.49	0.1865	-1.11	0.5121	1.31	0.598	1.9	0.2399	1.16	0.7486
Gp1bb	-1.34	0.4114	-1.27	0.198246	-1.46	0.1687	-1.08	0.7898	-1.05	0.8836	-1.95	0.2178	-1.52	0.1728	-1.62	0.3628	-2.16	0.1845
Gpi1	1.14	0.7127	-1.29	0.440897	-1.37	0.3719	-1.02	0.9612	1.08	0.8305	1.16	0.698	-1.42	0.1386	-1.01	0.9651	1.02	0.9401
Gpr183	-1.21	0.0685	-1.27	0.0335733	-1.22	0.0821	-1.15	0.1135	-1.21	0.0055	1.01	0.8025	1.03	0.6396	-1.16	0.4008	1.27	0.0039
Gpr44	1.15	0.7943	1.05	0.870021	-1.08	0.8217	1.05	0.8593	-1	0.9987	1.52	0.2175	1.52	0.4048	2.11	0.194	1.28	0.6486
Gusb	1.16	0.2791	1.35	0.00829772	1.21	0.0214	-1.07	0.4987	-1.05	0.5149	-1.11	0.3604	1.16	0.2242	1.18	0.0069	-1	0.946
Gzma	-1.08	0.6273	1.19	0.317607	1.77	0.0327	-1.52	0.0016	1.11	0.4894	-1.11	0.6823	-1.04	0.6802	2.96	0.0032	-1.3	0.117
Gzmb	1.05	0.8267	1.18	0.205397	1.77	0.0177	-1.46	0.0175	1.14	0.3879	1.01	0.9722	-1.14	0.4079	2.02	0.0095	-1.37	0.1226
H2-Aa	-1.35	0.2041	-1.04	0.503195	-1.1	0.1821	1.02	0.8506	-1.06	0.5522	1.31	0.104	1.38	0.1003	-1.09	0.5839	1.39	0.0794
H2-Ab1	-1.27	0.2965	-1.05	0.396917	-1.1	0.0996	1.05	0.6793	-1.03	0.7212	1.32	0.0952	1.3	0.1161	-1.15	0.4071	1.29	0.1161
H2-DMa	-1.08	0.6864	1.05	0.41818	-1.02	0.6825	1.04	0.7277	-1.01	0.8879	1.25	0.0525	1.26	0.0792	-1.05	0.6907	1.28	0.0545
H2-DMb2	-1.3	0.2018	-1.04	0.41663	-1.13	0.088	1.05	0.6766	-1.12	0.2328	1.29	0.1093	1.28	0.1106	-1.17	0.3451	1.31	0.0832
H2-Ea-ps	-1.1	0.8449	-1.49	0.539445	1.16	0.7743	-1.4	0.6001	-2.95	0.0346	-1.54	0.4574	1.31	0.3447	-1.37	0.2915	1.72	0.2903
H2-Eb1	-1.27	0.3475	-1.14	0.156647	-1.08	0.3502	1.05	0.6803	-1.02	0.8204	1.38	0.026	1.32	0.0478	-1.06	0.7494	1.33	0.0613
H2-K1	1.02	0.719	1.08	0.283305	1.15	0.1229	1	0.9725	-1.02	0.7648	1.08	0.3871	1.06	0.3109	1.03	0.6631	1.11	0.1004
H2-Ob	-1.42	0.0686	-1.17	0.0190241	-1.18	0.0332	-1.03	0.7927	-1.09	0.4077	1.27	0.088	1.23	0.0856	-1.19	0.3565	1.29	0.0555
H2-Q10	-1.28	0.6139	-1.59	0.384826	-1.28	0.6174	1.04	0.9009	-1.36	0.4296	-1.12	0.8101	-1.41	0.5529	-1.06	0.9199	-1.23	0.7193
H60a	-1.19	0.693	2.03	0.206769	-1.05	0.9384	-1.47	0.6114	-1.08	0.9086	-1.11	0.8405	1.41	0.564	-1.08	0.8808	-1.39	0.6308
Hamp	2.61	0.1062	-1.02	0.972218	-1.05	0.9381	-1.45	0.4723	-1.55	0.5022	-2.08	0.2852	1.04	0.9301	1.06	0.9108	-1.08	0.874
Hc	-1.7	0.4726	-1.47	0.403756	-1.2	0.6078	-1.47	0.318	-1.71	0.3237	1.16	0.4434	-1.37	0.636	-1.37	0.296	-1.68	0.1973
Hcst	-1.03	0.8366	-1.37	0.049626	1.09	0.5617	-1.25	0.1223	-1.05	0.7443	-1.07	0.6454	-1.15	0.4545	1.16	0.4295	-1	0.9925
Hfe	1.45	0.4609	1.49	0.109286	1.53	0.2095	-1.46	0.3195	1.33	0.3197	-1.11	0.652	1.18	0.5402	1.62	0.219	1.24	0.4357
Hif1a	-1.03	0.6662	1.03	0.736597	1.04	0.6133	-1.07	0.3102	-1.04	0.6382	-1	0.9663	1.06	0.1797	1.07	0.1234	1.11	0.0944
Hlx	1.02	0.9634	1.02	0.688336	1.04	0.7976	1.19	0.3393	1.87	0.0476	1.17	0.367	1.31	0.1481	1.64	0.0269	1.22	0.3044
Hprt	-1.01	0.9234	1.04	0.706897	1.02	0.8612	-1.02	0.8409	-1.02	0.8463	-1.08	0.6876	1.05	0.6957	-1.03	0.8416	1.13	0.4412
Icam1	1.14	0.3727	1.27	0.109728	1.26	0.1203	-1.36	0.0858	1.04	0.7359	-1.1	0.4906	-1.08	0.3937	1.1	0.5635	-1.06	0.4825
Icam2	-1.24	0.0162	-1.11	0.0569021	-1.13	0.0477	-1.07	0.1384	-1.18	0.0036	-1.03	0.4825	1.13	0.2909	-1.04	0.7142	1.1	0.3984
Icam4	-1.82	0.0541	-1.24	0.28017	-1.44	0.3088	1.28	0.5011	-1.02	0.9542	1.19	0.6221	-1.13	0.7409	1.46	0.2064	1.04	0.9024
Icam5	-1.61	0.215	-1.6	0.244085	-1.34	0.5383	1.18	0.6913	-1.21	0.8042	1.49	0.3664	-2.07	0.2629	-2.25	0.1246	-2.4	0.1883
Icos	-1.1	0.6819	-1.04	0.588461	-1.08	0.1614	1.03	0.8411	1.06	0.6538	-1.15	0.2241	1.02	0.931	1	0.9964	1.21	0.3132
Icosl	-1.54	0.1224	-1.13	0.304378	-1.13	0.28	-1.12	0.1793	-1.22	0.1484	1.21	0.0591	1.5	0.0261	1.04	0.7835	1.37	0.0375
Ifi204	1.78	0.3447	2.24	0.00169538	1.53	0.0576	-1.03	0.877	2.21	0.0418	1.3	0.2964	1.53	0.0336	1.63	0.0664	-1.36	0.0548
Ifi35	1.03	0.6195	1.2	0.0609154	-1.03	0.7678	1.06	0.2603	-1.06	0.5142	-1.01	0.7508	1.07	0.0896	1.15	0.0611	1.16	0.0531
Ifih1	1.22	0.3532	1.37	0.0551226	1.17	0.231	-1.02	0.7766	1.23	0.0243	1.04	0.7823	1.24	0.1283	1.37	0.0214	1.08	0.384
Ifit2	-1.14	0.2142	-1.02	0.825752	-1.13	0.2908	1	0.9912	1.04	0.6844	-1.13	0.2181	-1.18	0.2895	-1.09	0.6169	-1.16	0.3826
Ifitm1	-1.74	0.1505	-2.35	0.0728291	-1.54	0.2515	1.73	0.1317	-1.11	0.8216	1.02	0.9587	-1.75	0.0109	1.33	0.0836	-1.17	0.4643
Ifna1	-1.76	0.1286	-1.74	0.213316	-2.42	0.135	-1.43	0.2894	-1.17	0.7705	1	0.9936	1.26	0.4867	1.08	0.9189	-1.25	0.6564
Ifna2	-3.64	0.0493	-1.91	0.0594043	-2.5	0.0321	-1.53	0.6352	-1.65	0.4356	-1.11	0.8567	-1.38	0.5233	-1.72	0.3501	-2.24	0.1866
Ifnar1	-1.01	0.7937	-1.03	0.618555	-1.01	0.9015	-1.06	0.1536	-1.08	0.138	1.01	0.6553	1.08	0.0572	-1.13	0.0407	1.08	0.042
Ifnar2	-1.04	0.5624	1.02	0.133236	1.03	0.3358	-1.07	0.2913	-1.09	0.4765	-1.03	0.7821	1.03	0.7844	1.06	0.5693	-1.05	0.611
Ifnb1	1.06	0.9189	1.28	0.631982	1.4	0.5007	-1.23	0.5413	-2.95	0.0394	-1.13	0.754	1.05	0.9173	1.33	0.4862	1.85	0.1292
Ifng	-1.2	0.4437	-1.06	0.751352	-1.01	0.978	-1.14	0.6013	1	0.9924	1.24	0.4113	-1.02	0.9304	1.8	0.0796	-1.06	0.844
Ifngr1	1.08	0.0856	1.07	0.144831	1.13	0.1061	-1.11	0.026	1.07	0.1425	-1.05	0.4168	1.02	0.7357	1.29	0.008	1.02	0.6376
Ifngr2	-1.02	0.9353	1.02	0.827586	-1.08	0.2992	1.17	0.1929	1.18	0.2599	1.2	0.1461	1.15	0.0786	1.01	0.9524	1.06	0.5457
Igf2r	-1.2	0.4757	-1.08	0.414697	-1.09	0.6256	1	0.9825	-1.15	0.1984	-1.2	0.3073	-1.01	0.7009	1.03	0.698	1.04	0.6433
Ikbkap	-1.14	0.1643	-1.23	0.111565	-1.09	0.2441	-1.18	0.1979	-1.1	0.5175	1.01	0.9388	-1.01	0.954	-1.16	0.2789	-1.02	0.8465
Ikbkb	-1.14	0.225	-1.04	0.640656	-1.07	0.4854	-1.01	0.8612	-1.09	0.2959	1.02	0.8662	1.12	0.2573	-1.15	0.2863	1.12	0.2507
Ikbke	1.1	0.624	-1.04	0.662282	-1.06	0.5358	-1.17	0.0865	-1.2	0.0777	-1.29	0.005	-1.09	0.3754	-1.35	0.0354	-1.03	0.8025
Ikbkg	-1.14	0.387	-1.12	0.378867	-1.18	0.2035	-1.13	0.25	-1.15	0.1231	-1.11	0.313	-1.07	0.0973	-1.02	0.8443	-1.07	0.5193
Ikzf1	1.09	0.3408	1.01	0.857542	1.08	0.4119	-1.08	0.0046	-1.1	0.0115	-1.12	0.0375	-1.07	0.2404	-1.01	0.9098	1.05	0.5516
Ikzf2	1.09	0.2544	-1.14	0.12923	-1.06	0.5868	-1.05	0.5712	-1.17	0.2707	-1.13	0.0441	-1.01	0.882	-1.06	0.2517	1.09	0.0825
Ikzf3	-1.23	0.2384	-1.2	0.0128079	-1.12	0.0504	-1.16	0.1191	-1.19	0.0947	1.08	0.3973	1.1	0.1309	1.01	0.9437	1.15	0.0489
Ikzf4	1.02	0.9146	-1.38	0.0899125	-1.23	0.4359	1.1	0.4956	-1.29	0.2492	-1.1	0.5126	-1.14	0.4923	1.01	0.9602	1.16	0.4244
Il10	-1.49	0.364	2.33	0.156621	1.58	0.285	1.35	0.5308	1.1	0.8015	-1.93	0.2205	-1.16	0.7948	-1.37	0.4255	-1.08	0.7732
Il10ra	-1	0.9917	1.03	0.569959	1.04	0.4814	-1.08	0.2601	1.07	0.1904	1.09	0.1648	1.23	0.0993	1.16	0.2241	-1.04	0.6587
Il10rb	-1.25	0.0546	-1.16	0.0563166	-1.15	0.1229	-1.02	0.524	-1.09	0.0537	-1.05	0.4297	1.13	0.0454	1.09	0.1222	1.08	0.1469
Il11ra1	-1.48	0.47	-1.46	0.176836	-1.39	0.3453	-1.51	0.1138	-1.87	0.0185	1.12	0.492	-1.74	0.0224	-1.68	0.0219	-1.71	0.0235
Il12a	-1.28	0.6214	1.24	0.37589	-1.11	0.6803	-1.27	0.098	-1.33	0.1652	1.09	0.5575	1.55	0.1458	1.34	0.2771	1.5	0.1682
Il12b	1.14	0.8416	1.31	0.656336	1.1	0.804	-1.52	0.1906	-1.97	0.0841	1.07	0.7614	-1.04	0.9564	1.01	0.9798	1.61	0.4279
Il12rb1	1.18	0.4783	1.15	0.401064	1.14	0.4397	-1.53	0.2612	1.07	0.7069	-1.41	0.3389	1.37	0.2701	1.78	0.0911	1.33	0.3023
Il12rb2	-1.05	0.6356	1.21	0.116857	1.48	0.0744	-1.5	0.0441	-1	0.9971	-1.48	0.0383	-1.13	0.3507	1.79	0.0238	-1.45	0.0672
Il13	-1.56	0.1246	-1.05	0.822668	-1.05	0.8248	-1.12	0.4686	1.16	0.4112	1.07	0.782	-1.44	0.2665	-1.14	0.2987	-1.62	0.0195
Il13ra1	1.21	0.6261	1.5	0.00918121	1.1	0.593	-1.04	0.7515	1.75	0.0111	1.15	0.3447	1.01	0.9027	1.06	0.8437	-1.22	0.1511
Il15	1.07	0.8413	1.17	0.595797	-1.21	0.5301	-1.13	0.8554	1.73	0.385	1.39	0.573	-1.11	0.5903	1.27	0.3289	-1.68	0.0651
Il15ra	-1.1	0.6725	-1.04	0.820628	-1.05	0.8319	-1.94	0.0407	-1.48	0.2826	-1.81	0.2711	-1.06	0.9009	1.5	0.0823	1.02	0.9137
Il16	-1.21	0.0037	-1.19	5.978e-05	-1.12	0.0815	-1.03	0.4511	-1.09	0.0853	1.06	0.2187	1.08	0.0789	-1.14	0.0307	-1	0.9269
Il17a	-2.09	0.2653	-1.3	0.480156	-1.09	0.8398	-1.34	0.3643	-1.21	0.5419	-2.27	0.2199	1.7	0.1249	2.66	0.0365	1.87	0.1608
Il17b	1.77	0.2372	1.05	0.901644	1.08	0.8725	-1.15	0.6929	-1.51	0.5587	-1.26	0.4813	-1.04	0.9491	1.68	0.3112	1.04	0.9495
Il17f	-1.29	0.3907	-1.47	0.350239	-1.42	0.3527	-1.45	0.4108	-1.55	0.4191	-1.05	0.8725	1.08	0.861	1.2	0.6966	1.11	0.8024
Il17ra	1.03	0.5547	1	0.877483	-1	0.9731	-1.06	0.1753	-1.04	0.4278	-1.04	0.3676	-1.01	0.9104	-1.02	0.7342	1.01	0.9289
Il17rb	1.04	0.8482	-1.49	0.138454	-1.24	0.3396	-1.05	0.8641	-1.2	0.2031	-1.69	0.2161	-1.61	0.2092	-1.26	0.4937	-1.46	0.3673
Il17re	-1.59	0.177	-1.09	0.738973	-1.19	0.567	1.62	0.5323	2.16	0.3438	1.34	0.7065	-2.15	0.2526	-1.31	0.4274	-1.01	0.9694
Il18	1	0.9983	1.02	0.812489	-1.09	0.4186	-1.61	0.0678	-1.04	0.8551	-1.15	0.2798	1.17	0.6129	1.27	0.3426	1.14	0.5711
Il18r1	-1.26	0.2255	-1.31	0.0103886	-1.11	0.282	-1.09	0.6173	-1.1	0.5517	-1.19	0.4778	-1.3	0.2117	1.07	0.7545	-1.15	0.5005
Il18rap	-1.31	0.1072	1.01	0.928028	1.49	0.197	-1.28	0.3275	1.13	0.5945	-1.03	0.9268	-1.13	0.6617	1.67	0.1489	-1.32	0.3807
Il19	1.13	0.2946	-1.01	0.966942	-1.05	0.8874	-1.45	0.5487	-1.95	0.2052	-1.54	0.5088	-1.98	0.2199	1.16	0.481	-1.48	0.5516
Il1a	-1.16	0.7747	-1.9	0.281505	-1.48	0.6308	2.74	0.0356	1.05	0.9123	-1.05	0.9023	-2.05	0.2072	-1.03	0.9244	-1.72	0.1951
Il1b	1.4	0.617	1.6	0.107246	1.57	0.143	1.48	0.2281	3.67	0.1772	1.12	0.7277	2.14	0.0168	2.94	0.0062	1.91	0.331
Il1r1	-1.86	0.0959	-2.11	0.106996	-2.35	0.3175	2.74	0.2082	4.07	0.1127	1.8	0.4331	-2.07	0.0839	-1.04	0.911	1.07	0.8205
Il1r2	-1.73	0.3277	-4.39	0.0267939	-1.78	0.2205	2.32	0.2093	1.64	0.4773	1.22	0.7369	-2.48	0.0769	1.57	0.2319	-1.21	0.5768
Il1rap	-1.1	0.5941	-1.07	0.524249	-1.03	0.5749	-1.19	0.3837	-1.17	0.5006	-1.14	0.5709	1.3	0.2479	1.22	0.3664	1.32	0.2303
Il1rl1	1.93	0.1139	1.63	0.0296513	1.13	0.5048	1.13	0.4155	1.31	0.0856	1.25	0.1112	1.32	0.0672	1.82	0.0074	1.5	0.022
Il1rl2	-1.24	0.456	-1.47	0.236025	-1.32	0.3514	-1.17	0.5023	1.17	0.1301	-1.12	0.2752	-1.12	0.4974	-1.1	0.7888	1.08	0.6306
Il1rn	1.06	0.7285	-1.19	0.373236	-1.4	0.2799	1.92	0.2295	2.15	0.3466	1.15	0.7641	-1.15	0.5842	1.24	0.3976	-1.04	0.8497
Il2	-1.22	0.5858	1.09	0.769705	-1.03	0.9238	-1.24	0.3556	1.24	0.5038	1.23	0.3353	-1.45	0.1519	-1.03	0.8758	1.01	0.9693
Il20	-1.13	0.779	-1.26	0.39534	1.07	0.8065	-1.52	0.3148	-2.77	0.0714	-1.32	0.4922	-1.07	0.9142	-1.02	0.978	-1.15	0.8376
Il21	1.8	0.2795	1.96	0.229629	1.2	0.6984	1.31	0.6626	1.31	0.6798	1.03	0.9581	1.41	0.5033	-1.56	0.3896	1.56	0.3956
Il21r	-1.18	0.1838	-1.03	0.741899	-1.09	0.519	-1.05	0.7049	-1.09	0.4955	1.15	0.3202	1.6	0.0186	1.16	0.2107	1.85	0.0042
Il22	-1.08	0.8796	1.23	0.542849	1.09	0.8467	1.19	0.6982	2.38	0.0344	-1.22	0.275	-1.2	0.651	-1.08	0.8296	-1.06	0.8252
Il22ra2	1.2	0.3367	-1.26	0.601209	1.37	0.4452	-1.04	0.7629	-1.04	0.7348	-1.56	0.2591	-2.48	0.1564	-1.2	0.6008	-1.37	0.2921
Il23a	-3.76	0.1383	-1.89	0.383584	-1.67	0.544	1.81	0.4024	-1.06	0.9286	1.01	0.9846	-1.2	0.6493	1.25	0.6988	1.08	0.7937
Il23r	-1.32	0.3972	-1.15	0.535049	1.09	0.6934	1.03	0.9193	1.61	0.2231	-1.35	0.1976	1.06	0.8492	-1.39	0.6776	-1.21	0.5443
Il25	1.5	0.5677	1.55	0.250647	-1.2	0.6645	-1.48	0.4372	-1.33	0.252	-1.5	0.1593	1.05	0.9323	1.52	0.1706	-1.33	0.2947
Il27	1.38	0.6055	1.51	0.0649992	1.15	0.3479	1.15	0.7842	1.72	0.3155	1.11	0.8256	-1.21	0.4844	1.25	0.5125	-1.6	0.099
Il27ra	-1.04	0.8172	-1.17	0.0810262	-1.16	0.1005	-1.17	0.2827	-1.14	0.3541	-1.14	0.3655	-1.04	0.5105	-1.22	0.0383	1	0.9818
Il28a	1.47	0.5859	-1.67	0.205545	1.07	0.8946	1.29	0.63	1.1	0.8423	1.61	0.4129	-2.07	0.2446	-1.37	0.5684	-1.4	0.5499
Il2ra	1.2	0.139	1.06	0.617759	1.03	0.7642	-1.13	0.2221	-1.15	0.2806	-1.05	0.6878	1.4	0.0784	1.07	0.6157	1.7	0.0289
Il2rb	1.13	0.2519	-1.04	0.718577	1.15	0.3898	-1.18	0.0068	-1.07	0.3059	-1.25	0.2984	-1.06	0.5685	1.48	0.0902	-1.04	0.7312
Il2rg	-1.05	0.3477	-1.03	0.359275	-1	0.9466	-1.06	0.4866	-1.09	0.3557	-1.01	0.883	1.07	0.401	1.07	0.3709	1.07	0.4277
Il3	-1.07	0.5975	-1.29	0.385603	-1.38	0.4277	-1.07	0.7181	-1.08	0.9049	1.34	0.4085	1.41	0.0334	-1.5	0.3131	1.24	0.6549
Il33	-1.44	0.5459	1.07	0.896228	-1.32	0.562	1.08	0.8609	-1.13	0.6257	-1.53	0.2274	-1.19	0.8283	1.3	0.7068	-1.52	0.6321
Il4	2.2	0.0096	1.32	0.338432	1.14	0.277	1.25	0.3806	1.37	0.0815	1.02	0.9421	-1.08	0.6452	1.92	0.0652	1.16	0.6476
Il4ra	1.01	0.7096	1.06	0.145682	-1.03	0.48	-1.03	0.5052	-1.06	0.3098	1.09	0.1244	1.15	0.1018	-1.17	0.0867	1.24	0.0397
Il5	2.02	0.34	-1.26	0.750094	-1.1	0.8872	1.03	0.9261	1.39	0.2626	-1.54	0.3411	-1.31	0.5815	-1.56	0.3443	1.12	0.7896
Il6	1.05	0.9107	-1.01	0.982673	1.26	0.5984	-1.89	0.0984	-1.8	0.4626	-1.76	0.3008	-1.26	0.4484	1.1	0.7761	1.04	0.8649
Il6ra	1.04	0.6413	1.01	0.942897	1	0.9877	-1.18	0.1118	-1.09	0.2368	-1.15	0.1097	1.03	0.6099	-1.03	0.7579	1.09	0.2088
Il6st	1.06	0.7129	-1.13	0.328873	-1.07	0.651	-1.13	0.08	-1	0.957	-1.12	0.328	1.02	0.8382	-1.37	0.0781	-1.04	0.6032
Il7	-1.16	0.3592	-1.18	0.295285	-1.19	0.411	-1.02	0.9742	1.15	0.8439	2.15	0.3269	-1.52	0.4823	1.27	0.6972	-1.08	0.888
Il7r	-1.04	0.8993	-1.32	0.040128	-1.19	0.1201	-1.02	0.8434	-1.22	0.0992	-1.17	0.1875	-1.26	0.0917	-1.38	0.0229	-1.18	0.2381
Il9	-1.27	0.6369	-1.97	0.30311	-1.91	0.238	1.77	0.4954	-1.41	0.7075	1.29	0.7453	1.19	0.7762	1.01	0.9759	-1.28	0.7377
Ilf3	-1.2	0.0421	-1.04	0.503621	-1.17	0.0555	-1.08	0.4339	-1.05	0.736	1.17	0.2327	1.02	0.8587	1.11	0.4349	1.14	0.3749
Irak1	-1.15	0.1145	-1.16	0.0718438	-1.07	0.2468	1.01	0.7703	-1.12	0.0029	1.01	0.7935	-1.03	0.7204	-1.13	0.1572	-1.03	0.7186
Irak2	-1.27	0.2267	-1.15	0.0295818	-1.14	0.0648	-1.13	0.0721	-1.17	0.0352	1.06	0.4152	1.12	0.0434	-1.06	0.5647	1.15	0.0223
Irak3	-1.19	0.0867	-1.1	0.219066	-1.12	0.1909	-1.02	0.8799	-1.02	0.9139	1.11	0.5965	1.12	0.3788	-1.22	0.3582	1.04	0.7568
Irak4	1.08	0.169	1.11	0.0981404	1.1	0.1173	-1	0.9702	1.06	0.4055	1.07	0.2864	1.03	0.5893	1.06	0.2798	-1.02	0.7188
Irf1	1.14	0.0266	1.42	0.00781908	1.21	0.0935	1.05	0.2944	1.09	0.1584	1.13	0.3824	1.15	0.0358	1.28	0.0063	1.01	0.7063
Irf3	-1.36	0.0304	-1.07	0.631426	-1.08	0.3156	-1.27	0.2713	-1.4	0.0544	-1.36	0.0976	-1.22	0.6027	1.01	0.9819	-1.21	0.6455
Irf4	-1.19	0.5063	-1.06	0.591668	-1.11	0.3207	-1.1	0.44	-1.07	0.3023	1.2	0.286	1.26	0.0497	1.09	0.3746	1.31	0.074
Irf5	-1.09	0.7616	1.05	0.456972	-1.03	0.7441	-1.12	0.2144	1.09	0.4057	1.17	0.0919	1.23	0.1545	1.12	0.553	1.12	0.3742
Irf7	-1.01	0.9631	-1.08	0.488941	-1.23	0.2056	1.14	0.4812	1.09	0.6147	-1.13	0.6197	1.04	0.8281	1.22	0.271	-1.16	0.5521
Irf8	-1.17	0.5804	1.08	0.227331	1.11	0.1088	-1.07	0.4904	-1.05	0.6898	1.08	0.3603	1.16	0.1584	1.44	0.0234	1.18	0.1394
Irgm1	1.15	0.0372	1.54	0.00758572	1.19	0.0236	-1.11	0.228	1.05	0.5583	1.03	0.8053	1.36	0.03	1.31	0.0354	-1.01	0.8836
Itga2b	-1.38	0.1133	-1.39	0.0457096	-1.57	0.02	-1.22	0.6173	-1.16	0.6904	-1.94	0.1822	-1.44	0.2388	-1.72	0.3374	-1.89	0.2352
Itga4	-1.11	0.1944	-1.11	0.168393	-1.05	0.5839	-1.21	0.0966	-1.05	0.5852	-1.14	0.3017	-1.14	0.2486	1.19	0.1543	1.03	0.7665
Itga5	1.33	0.6445	1.19	0.542482	1.09	0.764	-1.33	0.259	-1.2	0.2804	-1.89	0.2114	-1.17	0.4071	1.19	0.2465	-1.04	0.5692
Itga6	-1.27	0.3921	-1.33	0.0417901	-1.4	0.019	-1.13	0.5584	-1.12	0.5338	-1.55	0.1064	-1.32	0.3248	-1.55	0.3107	-1.41	0.3272
Itgal	1.09	0.4798	1.08	0.162755	1.17	0.0394	-1.14	0.0886	1.03	0.6206	-1.11	0.2975	-1.09	0.1344	1.18	0.1256	-1.14	0.2559
Itgam	1.26	0.4737	1.15	0.334363	1.39	0.0892	1.15	0.2509	1.41	0.0384	1.02	0.9058	-1.05	0.6144	1.84	0.0137	-1.15	0.2026
Itgax	1.06	0.6965	1.28	0.114134	1.75	0.014	-1.05	0.4558	1.2	0.1752	-1.21	0.0382	1.04	0.5046	2.16	0	1.06	0.5948
Itgb1	-1.02	0.7722	1.09	0.12692	1.06	0.4391	-1.14	0.2856	1.03	0.7298	-1.21	0.1844	-1.11	0.4601	1.25	0.2785	-1.1	0.6319
Itgb2	1.1	0.3959	1.01	0.872945	1.22	0.0511	-1.09	0.0811	1.11	0.0226	-1.04	0.7118	-1.12	0.136	1.3	0.0183	-1.24	0.0545
Itln1	1.05	0.9389	1.37	0.610259	-1.01	0.9888	1.09	0.7485	-1.7	0.0604	-1.17	0.6466	-1.28	0.705	1.58	0.3821	-2.02	0.2209
Jak1	-1.05	0.6784	-1.04	0.501829	-1.01	0.9306	-1.05	0.1916	-1.13	0.0366	-1.09	0.1397	1.01	0.884	-1.02	0.7017	1.06	0.219
Jak2	-1.08	0.1779	-1.02	0.693077	-1.09	0.1176	1.01	0.7436	-1	0.777	-1.01	0.6954	-1	0.9612	-1.06	0.3427	1.04	0.4845
Jak3	1.16	0.1184	-1.09	0.307718	1.06	0.4789	-1.06	0.535	1.01	0.8966	1.01	0.7801	1.03	0.725	-1.07	0.5268	-1.04	0.6257
Kir3dl1	-1.81	0.436	-2.27	0.351491	-1.39	0.3349	-1.6	0.1046	1.1	0.7451	1.13	0.6138	-2.2	0.2425	-2.17	0.2086	-1.96	0.2371
Kir3dl2	-2.03	0.0038	-2.67	0.115598	-3.63	0.0907	1.03	0.9419	-1.44	0.6044	-2.63	0.1483	-1.09	0.8567	-1.79	0.1616	-1.62	0.154
Kit	-1.03	0.9564	-2.38	0.271692	-1.75	0.3333	-2.7	0.0323	-1.65	0.2208	-1.93	0.0629	1.65	0.1671	1.25	0.7207	1.36	0.4474
Klra1	-1.06	0.8406	1.32	0.468691	-1.13	0.8295	-1.92	0.3869	1.19	0.7759	-1.13	0.8562	1.04	0.9137	1.06	0.893	1.24	0.4394
Klra21	1.09	0.8962	-1.17	0.838219	-1.2	0.7771	1.48	0.5237	2.21	0.1668	1.35	0.5308	1.32	0.5871	3.09	0.0245	1.06	0.9021
Klra4	-1.23	0.5159	-1.54	0.226132	-1.08	0.8122	-1.42	0.0185	-1.16	0.5236	-1.77	0.0008	-1.13	0.6298	1.66	0.1296	-1.24	0.4303
Klra5	-1.13	0.8501	1.2	0.615753	1.72	0.1859	-1.25	0.3151	1.42	0.0607	-2.01	0.0064	-1.01	0.9849	3.54	0.1062	1.6	0.4302
Klra6	-1.32	0.3906	-1.15	0.484097	-1.01	0.9665	-1.11	0.6924	1.07	0.8048	-1.23	0.1621	-1.05	0.867	1.31	0.596	1.01	0.9745
Klra7	1.01	0.9576	-1.11	0.694488	1.39	0.272	-1.37	0.037	1.1	0.3918	-1.39	0.0528	-1.02	0.9134	2.59	0.0091	-1.07	0.7103
Klra8	-1.26	0.321	-1.13	0.582614	1.39	0.2251	-1.35	0.0374	-1.06	0.6669	-1.31	0.1825	-1.22	0.2407	1.8	0.0279	-1.29	0.2179
Klrb1	-2.09	0.1455	-1.58	0.0250181	-1.03	0.9171	-1.33	0.5321	1.02	0.9686	-1.08	0.8723	-1.46	0.3518	1.73	0.0422	-1.04	0.8404
Klrc1	-1.61	0.1201	-1.28	0.323027	1.38	0.2423	-1.07	0.7726	-1.23	0.4171	1.08	0.8655	-1.18	0.6507	1.74	0.2155	-1.27	0.5258
Klrc2	-1.58	0.0449	-1.18	0.308395	-1.03	0.8363	1.06	0.7953	1.09	0.7614	1.33	0.2666	-1.08	0.8029	2.22	0.0846	1.03	0.9259
Klrc3	-1.75	0.253	-1.28	0.48817	1.17	0.455	-1.47	0.6886	-1.04	0.9567	1.08	0.9109	-1.46	0.5028	1.31	0.1625	-2.07	0.1779
Klrd1	-1.15	0.1401	-1.1	0.331333	1.21	0.2191	-1.37	0.0342	-1.17	0.1596	-1.31	0.2606	-1.12	0.2454	1.75	0.032	-1.03	0.7718
Klrk1	-1.39	0.0625	-1.22	0.109874	1.16	0.3489	-1.34	0.0085	-1.18	0.1188	-1.13	0.5783	-1.09	0.4089	1.75	0.0271	-1.2	0.2434
Lair1	1.2	0.6736	1.53	0.073137	1.36	0.127	-1.15	0.2338	1.02	0.86	-1.27	0.0979	1.15	0.0485	1.7	0.045	1.18	0.1871
Lck	1.01	0.9498	-1.07	0.406702	1	0.9518	-1	0.9715	-1.06	0.479	-1.13	0.2939	-1.1	0.1473	-1.19	0.0935	-1.04	0.5061
Lcp2	1.04	0.6665	-1.21	0.114035	-1.13	0.2092	-1.1	0.3696	-1.11	0.3746	-1.18	0.042	-1.27	0.0763	-1.21	0.1522	-1.3	0.0759
Lef1	1.13	0.6233	-1.14	0.265665	-1.04	0.7921	-1.08	0.4432	-1.18	0.1381	-1.32	0.0508	-1.14	0.0615	-1.45	0.0093	-1.03	0.5729
Lif	-1.06	0.9213	1.07	0.856901	-1.07	0.8782	-1.09	0.6961	1.1	0.7224	-1.19	0.6489	1.1	0.7508	1.03	0.6315	-1.67	0.3796
Lilra5	1.23	0.57	2.18	0.086661	1.6	0.1912	-1.16	0.6	1.49	0.3117	-1.13	0.456	1.24	0.4757	1.47	0.3823	-1.2	0.5334
Lilra6	-1.22	0.5827	-1.4	0.145032	-1.69	0.0888	-1.9	0.155	1.52	0.0366	1.51	0.0936	-1.09	0.674	-1.02	0.9392	-1.38	0.579
Lilrb3	1.13	0.7153	1.22	0.0454821	1.09	0.4003	-1.24	0.0626	1.32	0.2474	1.06	0.2572	1.34	0.1767	1.43	0.1217	1.1	0.6067
Lilrb4	1.52	0.5136	1.83	0.0318312	1.24	0.2275	1.01	0.9482	2.44	0.0182	1.32	0.1615	1.2	0.4385	1.51	0.1489	1.1	0.6721
Litaf	-1.14	0.0151	-1.21	0.0812174	-1.29	0.0192	-1.1	0.7053	1.04	0.8722	-1.46	0.2193	-1.31	0.2435	-1.39	0.41	-1.62	0.2198
Lta	-1.21	0.0676	-1.15	0.101924	-1.08	0.3082	-1.03	0.6542	-1.15	0.1794	1.05	0.6199	-1.02	0.9144	-1.25	0.2451	1.13	0.4604
Ltb	-1.16	0.281	-1.04	0.3315	-1.12	0.0456	-1.04	0.4309	-1.18	0.0236	1.05	0.2697	1.1	0.1566	-1.21	0.0494	1.15	0.0894
Ltb4r1	1.99	0.1415	1.54	0.0105345	1.52	0.0011	1.18	0.3759	1.81	0.0465	1.19	0.3875	-1.07	0.7852	1.14	0.5284	-1.54	0.2396
Ltb4r2	1.09	0.7417	-1.03	0.931623	1	0.9968	-1.08	0.8294	-1.53	0.1649	-1.25	0.4358	-2.6	0.0494	-1.33	0.454	-3.36	0.0862
Ltbr	1.79	0.3141	2.01	0.102985	1.63	0.2003	-1.51	0.3142	1.74	0.1002	1.12	0.6085	1.2	0.2075	1.07	0.8136	-1.23	0.1302
Ltf	-1.44	0.4268	-2.29	0.0774471	-1.17	0.6646	2.04	0.0034	-1.38	0.4707	-1.19	0.5706	-1.85	0.1337	1.25	0.5269	-1.56	0.3359
Ly86	-1.19	0.4674	1.1	0.266613	-1.09	0.3206	-1.03	0.7819	-1.03	0.8354	1.28	0.0007	1.39	0.0439	1.04	0.7971	1.31	0.0638
Ly96	1.22	0.3125	1.07	0.616389	-1.01	0.9643	-1.22	0.2777	-1.22	0.4054	1.01	0.9629	1.19	0.3011	1.4	0.2101	-1.08	0.506
Maf	-1.06	0.7784	-1.45	0.0567647	1.13	0.3677	-1.14	0.5302	1.12	0.5096	-1.38	0.0833	1.39	0.1876	1.4	0.1848	1.45	0.14
Map4k1	-1.2	0.0616	-1.12	0.148367	-1.04	0.5488	1.03	0.4948	-1.03	0.6508	1.14	0.2201	1.09	0.4583	-1.21	0.1866	1.02	0.84
Map4k2	1.02	0.5459	-1.1	0.118489	-1.03	0.5988	-1.04	0.5942	-1.06	0.4507	1.02	0.7351	-1.02	0.5844	-1.22	0.0757	1.04	0.2824
Map4k4	-1.07	0.4948	-1.02	0.852221	-1.06	0.5884	-1.13	0.1851	-1.09	0.2918	-1.13	0.1931	1.07	0.3752	-1.03	0.5843	1.06	0.3038
Mapk1	-1.06	0.4334	-1.01	0.851417	-1.04	0.5093	-1.13	0.0839	-1.09	0.0852	-1.1	0.0749	-1.04	0.2458	-1.04	0.3526	1.02	0.6295
Mapk11	-1.55	0.1237	-1.27	0.392511	-1.23	0.3736	1.17	0.485	-1.18	0.2795	1.09	0.5889	-1.08	0.7112	-1.53	0.3788	1.17	0.46
Mapk14	-1.08	0.4019	1.02	0.820111	-1.11	0.293	1	0.9843	1.03	0.5406	1.05	0.4998	-1.02	0.7175	-1.05	0.5415	1.02	0.7807
Mapkapk2	1.04	0.8663	1.23	0.0180033	1.15	0.0614	1.08	0.3618	1.1	0.5377	1.03	0.6701	1.18	0.059	1.24	0.181	1.12	0.1389
Marco	1.41	0.4318	1.42	0.419734	1.29	0.5606	-1.44	0.6732	-1.65	0.2767	-2.39	0.1563	2.76	0.1643	1.8	0.3558	1.28	0.6792
Masp1	-1.75	0.0501	-1.78	0.217935	-1.25	0.4084	-1.38	0.4762	-1.24	0.6217	1.07	0.8792	1.31	0.474	1.06	0.9318	1.18	0.8101
Masp2	-1.06	0.8121	-2.77	0.0547858	-1.65	0.2896	-1.62	0.4884	-1.02	0.884	1.2	0.3759	-8.15	0.0244	-3.54	0.2011	-3.06	0.0646
Mbl2	-1.47	0.6744	1.01	0.981013	-1.09	0.886	1.29	0.6864	-1.44	0.5911	-1.22	0.7376	-1.31	0.4801	1.46	0.4105	-1.24	0.4803
Mbp	1.4	0.08	-1.1	0.385181	1.17	0.2316	-1.05	0.4876	-1.14	0.0864	-1.39	0.0265	-1.04	0.8584	-1.14	0.512	-1.03	0.8793
Mif	1.01	0.9115	-1.07	0.0456017	-1.03	0.634	1.04	0.4118	-1.05	0.062	-1.06	0.1947	-1.05	0.4371	-1.24	0.0003	-1	0.979
Mme	1.22	0.5571	-1.5	0.386193	-1.17	0.6887	1.25	0.4905	-1.31	0.3596	1.18	0.7526	-1.91	0.1634	1.8	0.0527	-1.24	0.5617
Mr1	-1.39	0.0294	-1	0.979207	-1.17	0.1423	-1.4	0.0482	-1.33	0.0183	-1.3	0.119	1.15	0.4564	1.36	0.1647	1.34	0.1725
Ms4a1	-1.34	0.2935	-1.06	0.161722	-1.14	0.029	-1.06	0.7037	-1.15	0.2204	1.25	0.138	1.32	0.0885	-1.1	0.4616	1.32	0.0763
Msr1	1.14	0.8454	1.93	0.0331588	1.39	0.1353	-1.35	0.3893	1.59	0.2277	1.19	0.2769	1.27	0.2302	1.61	0.0716	-1.81	0.1248
Muc1	-2.04	0.09	-4.76	0.0132052	-1.55	0.3525	2.24	0.0767	-1.18	0.7161	-1.04	0.9092	-2.7	0.0843	1.08	0.8257	-1.61	0.3525
Mx1	-1.11	0.6481	-1	0.984692	-1.08	0.3933	-1.13	0.2118	1.23	0.0264	1.09	0.2317	1.2	0.2505	1.12	0.4474	-1.1	0.4731
Myd88	1.12	0.4152	1.16	0.0918384	-1.02	0.7828	-1.14	0.3354	1.07	0.4392	-1.1	0.3325	1.13	0.3563	1.28	0.12	1.18	0.2325
Ncam1	1.13	0.6435	-1.13	0.768295	1.2	0.6525	1.07	0.9121	-1.14	0.8673	-1.17	0.8019	1.04	0.9297	2.02	0.2324	-1.03	0.9603
Ncf4	-1.01	0.931	1.03	0.597905	1.02	0.6925	-1.2	0.0781	-1.06	0.3942	1	0.9422	1.32	0.0249	1.25	0.0361	1.26	0.0373
Nfatc1	-1.05	0.5616	-1.14	0.133217	-1.12	0.1752	-1.15	0.2193	-1.08	0.4333	-1.03	0.7688	-1	0.9808	-1.1	0.2942	-1.01	0.9313
Nfatc2	-1.14	0.3645	-1.24	0.133825	-1.14	0.2905	-1.17	0.107	1	0.9611	1.01	0.9156	-1.11	0.0802	-1.18	0.1184	-1.02	0.8297
Nfatc3	-1.1	0.13	-1.12	0.0871297	-1.06	0.3179	-1.05	0.4592	-1.09	0.1976	-1.03	0.6113	-1.02	0.7449	-1.08	0.228	1.07	0.2556
Nfil3	1.54	0.2441	1.36	0.0968186	1.21	0.2666	-1.01	0.8983	1.47	0.0506	-1.29	0.1219	-1.13	0.2645	1.33	0.0297	1.31	0.0357
Nfkb1	-1.01	0.8091	1.03	0.443468	1.03	0.5303	-1.03	0.5938	-1.01	0.9207	-1.01	0.8082	1.08	0.2054	1.08	0.279	1.13	0.0895
Nfkb2	-1.06	0.6814	1.01	0.85587	-1.03	0.6075	-1.05	0.5184	-1.01	0.9437	1.17	0.1014	1.09	0.4868	-1.06	0.6612	1.16	0.3006
Nfkbia	1.07	0.2615	1.08	0.204388	1.08	0.2578	1.04	0.2051	1.05	0.1477	1.1	0.1603	-1.16	0.0768	-1.21	0.0865	1.03	0.4006
Nfkbiz	1.19	0.2306	1.11	0.390625	1.08	0.522	-1.01	0.8829	1.04	0.7321	-1.07	0.4209	-1.09	0.2054	-1.02	0.8744	1.15	0.0274
Nod2	1.36	0.5588	1.4	0.236862	1.6	0.1184	1.83	0.2494	1.81	0.2567	1.24	0.6327	1.57	0.0948	2.31	0.1145	1.07	0.8124
Nos2	-1.2	0.5384	-1.97	0.172864	-1.3	0.3252	1.07	0.8069	1.17	0.5365	-1	0.9933	-1.37	0.5193	1.21	0.6597	-1.02	0.9386
Notch1	1.05	0.3949	1.12	0.130824	1.07	0.5454	-1.07	0.4583	-1.05	0.537	-1.13	0.2551	-1.08	0.5579	-1.1	0.4732	-1.02	0.8641
Notch2	-1.04	0.7746	-1	0.95497	1.03	0.2736	-1.02	0.8435	-1.03	0.6515	1.15	0.0189	1.15	0.0551	1.03	0.7851	1.11	0.108
Nox1	-1.81	0.0546	-2.23	0.0349414	-1.44	0.1491	-1.18	0.5677	-1.4	0.041	-1.11	0.639	-1.08	0.8572	-1.08	0.8222	-1.27	0.493
Nox3	1.54	0.5103	1.11	0.843463	1.13	0.8377	-1.02	0.9793	-1.31	0.6609	1.14	0.777	1.04	0.9137	1.84	0.1587	1.13	0.7796
Nox4	-1.12	0.7891	1.51	0.357323	-1.19	0.7914	1.11	0.8615	-1.42	0.5282	1.03	0.9442	1.1	0.8275	-1.08	0.3209	1.72	0.1432
Npc1	1.06	0.3926	1.02	0.727187	-1.05	0.4689	-1.12	0.2948	1.03	0.7856	-1.12	0.225	-1.12	0.3066	1.05	0.6581	-1.04	0.6565
Nt5e	-1.17	0.4386	-1.6	0.0683032	-1.15	0.5282	1.87	0.0332	-1.13	0.6774	-1.07	0.6781	-1.36	0.1497	-1.08	0.6469	-1.06	0.7337
Oaz1	-1.45	0.0557	-1.66	0.00889968	-1.59	0.0083	1.27	0.0966	-1.09	0.5577	-1.03	0.8446	-1.62	0.0351	-1.07	0.5947	-1.59	0.0994
Pax5	-1.37	0.2598	-1.28	0.0193759	-1.16	0.0566	-1.05	0.5505	-1.07	0.5205	1.35	0.086	1.29	0.0081	-1.07	0.648	1.22	0.0232
Pdcd1	-1.14	0.6666	-1.46	0.276374	-1.3	0.4209	-1.46	0.412	-1.2	0.5906	-1.37	0.3682	-1.19	0.6952	1.25	0.6245	-1.66	0.3331
Pdcd1lg2	-1.16	0.527	-1.22	0.0214771	-1.25	0.1226	-1.07	0.7471	1.11	0.5777	1.31	0.068	1.79	0.0319	1.17	0.2855	1.53	0.0416
Pdcd2	-1.25	0.3418	-1.58	0.0863089	-1.31	0.2348	-1	0.9912	-1.26	0.2226	-1.15	0.5394	1.27	0.2222	-1.08	0.6713	1.11	0.517
Pdgfb	-1.18	0.5317	-1.24	0.304231	1.14	0.5662	-1.13	0.1388	-1.07	0.5323	-1.16	0.071	-1.36	0.0861	1.18	0.3349	-1.35	0.0906
Pdgfrb	1.07	0.889	-1.41	0.643659	-1.09	0.8164	1.42	0.5025	1.23	0.6446	-1.06	0.8569	-2.05	0.2705	-1.62	0.4311	-2.75	0.069
Pecam1	-1.21	0.1235	-1.13	0.104104	-1.16	0.0715	-1.04	0.4409	-1.1	0.0406	-1.04	0.6749	1.02	0.8532	-1.31	0.0349	-1.06	0.5107
Phlpp1	-1.25	0.1387	-1.16	0.236653	-1.05	0.7898	1.12	0.2717	1.1	0.457	1.09	0.3623	-1.15	0.256	-1.02	0.9029	1.17	0.2093
Phlpp2	-1.2	0.4538	-1.09	0.452668	1.01	0.929	1.05	0.7107	1.1	0.3188	1.05	0.5031	-1.07	0.5164	1.04	0.6745	-1.16	0.2796
Pigr	-1.59	0.3288	-4.17	0.0396437	-1.38	0.4771	2.09	0.0317	-1.71	0.3138	1.02	0.9346	-1.84	0.3603	1.58	0.4718	-2.02	0.3154
Pla2g2a	-2.48	0.0328	-1.11	0.774501	-1.82	0.2351	2.01	0.1853	1.22	0.6588	1.18	0.8156	1.5	0.4246	1.21	0.7736	-1.21	0.7527
Pla2g2e	-1.21	0.6853	-1.79	0.27871	-1.88	0.2574	-1.32	0.7269	-1.78	0.5083	-1.45	0.6474	1.15	0.8442	2.19	0.1365	1.3	0.5941
Plau	1.13	0.8839	1.64	0.242791	-1.03	0.9432	1.84	0.3979	1.44	0.5932	1.57	0.5017	1.56	0.5032	1.16	0.8205	1.12	0.8777
Plaur	-1.03	0.9412	1.06	0.552507	-1.02	0.8286	-1.02	0.8747	1.42	0.079	1.27	0.1256	1.12	0.3484	1.24	0.2889	1.16	0.2515
Pml	-1.11	0.3874	1.03	0.304867	-1.04	0.3011	-1.12	0.2073	-1.12	0.2057	1.04	0.6347	1.19	0.0646	1.01	0.9103	1.17	0.0779
Polr1b	1.02	0.9351	-1.02	0.934914	-1.07	0.7353	1.09	0.5679	1.13	0.2147	1.1	0.3213	1.08	0.6565	1.06	0.6078	1.2	0.0999
Polr2a	-1.16	0.0227	-1.14	0.00880559	-1.05	0.1078	-1.07	0.2755	-1.1	0.1437	-1.02	0.813	-1	0.996	-1.09	0.2024	-1	0.9459
Pou2f2	-1.26	0.4357	-1.12	0.0771043	-1.12	0.1186	-1.1	0.3798	-1.05	0.3871	1.09	0.2606	1.14	0.1792	-1.09	0.4699	1.2	0.0933
Pparg	1.2	0.4084	-1.01	0.956737	1.03	0.9381	-1.95	0.3282	1.09	0.857	-1.1	0.8149	1.61	0.0894	1.39	0.552	1.34	0.4775
Ppbp	-1.53	0.2222	-1.47	0.00877369	-1.63	0.0154	-1.13	0.7419	-1.12	0.7463	-1.81	0.1985	-1.5	0.233	-1.67	0.3627	-1.89	0.2279
Ppia	-1.04	0.609	-1	0.987303	1.02	0.5898	-1.02	0.3331	-1.03	0.0638	1.02	0.621	1.03	0.3954	1.01	0.8807	1.1	0.0155
Prdm1	-1.18	0.3382	-1.69	0.0359104	1.16	0.4936	1.44	0.0239	1.1	0.1699	1.08	0.7603	-1.39	0.011	1.22	0.0536	-1.47	0.0181
Prf1	1.01	0.9135	1.18	0.324993	1.88	0.0256	-1.32	0.0346	1.13	0.4256	-1.13	0.5731	-1.05	0.7367	2.55	0.009	-1.24	0.2801
Prim1	-1.16	0.4181	1.1	0.442473	-1.08	0.6235	-1.08	0.3843	-1.31	0.2177	-1.07	0.361	-1.12	0.437	1.26	0.1772	1.09	0.5271
Prkcd	-1.02	0.9538	1.01	0.91822	-1.05	0.4916	-1.04	0.5756	1.13	0.1617	1.12	0.088	1.09	0.0725	1.1	0.4083	1	0.9863
Psmb10	1	0.9251	1.09	0.206081	1.11	0.3377	-1.27	0.0347	-1.12	0.2801	-1	0.9826	1.1	0.6065	1.2	0.2544	1.07	0.648
Psmb11	2.09	0.173	1.35	0.673249	1.35	0.6205	2.21	0.1517	2.01	0.1096	1.03	0.9307	1.27	0.6972	1.96	0.3379	1.11	0.8983
Psmb5	-1.04	0.6532	1.04	0.310919	-1.02	0.6475	-1.26	0.0053	-1.1	0.17	-1.08	0.2226	1.07	0.3085	1.12	0.0606	1.05	0.318
Psmb7	-1.06	0.3919	1.08	0.280898	1.03	0.7313	-1.08	0.1199	-1.05	0.3046	-1.05	0.611	1.12	0.1307	1.08	0.0701	1.19	0.0018
Psmb9	1.13	0.1756	1.21	0.0735816	1.23	0.0542	-1.17	0.0807	-1.03	0.657	1.03	0.759	1.21	0.0562	1.23	0.0335	1.22	0.0496
Psmc2	1.01	0.7366	1.02	0.724321	-1.07	0.2405	-1.06	0.5743	-1.04	0.2639	-1.05	0.4911	1.02	0.5689	-1.05	0.2661	1.01	0.8547
Psmd7	-1.09	0.6283	1.02	0.66859	-1.02	0.7925	-1.06	0.3002	-1.14	0.0765	-1.1	0.1775	1.03	0.7505	1.06	0.4157	1.1	0.2384
Ptafr	1.52	0.2944	1.1	0.514372	-1.09	0.7445	1.17	0.5589	1.82	0.0907	1.23	0.2048	1.07	0.8434	1.61	0.1602	-1.13	0.7503
Ptger4	-1.03	0.6809	1.03	0.726342	1.02	0.8155	1.01	0.9422	-1.1	0.4585	-1.03	0.8343	1.13	0.4996	1.37	0.1904	1.18	0.3901
Ptgs2	1.37	0.5872	1.14	0.788623	1.1	0.8756	2.14	0.083	4.4	0.1771	1.48	0.1297	-2.12	0.2954	1.03	0.959	1.65	0.4127
Ptk2	-1.39	0.2852	-1.51	0.183704	-1.32	0.2855	-1.18	0.5676	-1.06	0.8041	-1.21	0.5463	-1.35	0.0258	-1.36	0.2162	-1.33	0.2169
Ptpn2	-1.09	0.6125	-1.07	0.23345	1	0.9991	1.03	0.7993	-1.12	0.4224	-1	0.9875	-1.01	0.9553	1.14	0.2699	1.12	0.3585
Ptpn22	1.11	0.5081	-1.01	0.86745	-1.01	0.8814	-1.19	0.135	-1.16	0.023	-1.18	0.2428	-1.03	0.8273	1.06	0.6893	1	0.9814
Ptpn6	-1.13	0.3666	-1.01	0.889672	-1.06	0.3089	-1.03	0.7777	-1.05	0.5614	1.09	0.2382	1.08	0.3463	-1.1	0.3922	1.04	0.5723
Ptprc	-1.08	0.0991	-1.08	0.10592	-1.03	0.606	-1.16	0.0694	-1.06	0.3415	-1.07	0.2908	1.03	0.1831	1.1	0.0265	1.08	0.0263
Rae1	-1.07	0.2672	1	0.978978	-1.12	0.0058	1.04	0.5922	1.04	0.5892	1.06	0.4245	-1.01	0.8553	-1.07	0.3016	1.13	0.0854
Rag1	-1.08	0.9491	1.25	0.427457	1.19	0.5466	-1.74	0.1077	-1.42	0.2297	-1.08	0.7987	2.34	0.1867	1.89	0.3579	1.63	0.4524
Rag2	-1.88	0.322	-1.37	0.173772	-1.99	0.1472	1.29	0.3268	-1.62	0.1287	1.03	0.9302	-1.31	0.0038	1.84	0.2161	1.3	0.4541
Rela	1.07	0.5073	1.03	0.602428	1.03	0.622	-1.07	0.5015	-1.01	0.6754	1.01	0.7559	1.01	0.8833	-1.01	0.7772	1.19	0.016
Relb	-1.06	0.7443	1.03	0.647581	-1.01	0.8561	-1.09	0.109	-1.09	0.4328	1.06	0.096	1.15	0.2648	-1.04	0.8022	1.15	0.2619
Rorc	1.03	0.8565	-1.1	0.60095	1.07	0.7131	1.04	0.8898	2.07	0.033	-1.55	0.3047	-1.86	0.0979	-1.3	0.4721	-1.68	0.0921
Rpl19	-1.02	0.8044	1	0.720057	1	0.9198	1.03	0.3262	-1.07	0.1443	1.02	0.3713	1.07	0.355	-1.1	0.1866	1.13	0.1286
Runx1	-1.2	0.0539	-1.13	0.0889412	-1.06	0.3104	-1.1	0.1646	-1	0.966	-1.07	0.2633	-1.08	0.0992	-1.03	0.7466	-1.03	0.6114
Runx3	1.38	0.0345	1.38	0.0901443	1.23	0.0383	-1.19	0.2742	-1.39	0.0974	-1.2	0.3263	1.2	0.3572	1.29	0.1286	1.31	0.1018
S100a8	-1.33	0.8173	1.11	0.676161	1.25	0.5914	1.68	0.3587	2	0.3888	1.92	0.261	4.16	0.0072	2.58	0.0252	2.14	0.3745
S100a9	-1.75	0.5833	-1.28	0.238086	1.11	0.8173	5.71	0.0036	2.04	0.4531	2.56	0.0358	3.06	0.0169	2.01	0.0386	1.71	0.4862
Sdha	1.02	0.8431	-1.02	0.816478	-1.01	0.8824	-1.09	0.3613	-1.14	0.2047	-1.07	0.4142	1	0.9619	-1.16	0.1204	1.04	0.5861
Sele	-1.06	0.8861	-1.05	0.876202	-1.51	0.394	-2.81	0.0592	-2.37	0.1691	-1.63	0.3791	-2.07	0.093	-1.08	0.8094	-1.02	0.9529
Sell	-1.1	0.1051	-1.01	0.893226	-1.07	0.3183	-1.14	0.0822	-1.06	0.3271	1.05	0.3848	1.32	0.0082	1.05	0.4418	1.31	0.0044
Selplg	-1.65	0.0371	-1.64	0.0375201	-1.7	0.0034	-1.55	0.0319	-1.14	0.1788	-1.08	0.4146	1.06	0.8034	-1.19	0.4396	-2.53	0.0168
Serping1	1.07	0.8961	1.48	0.460532	1.22	0.6934	-1.1	0.752	-1.17	0.4314	-1.4	0.0479	-1.24	0.7018	-1.42	0.4232	1.5	0.0962
Sh2d1a	-1.14	0.4891	-1.01	0.913203	1.03	0.7821	-1.12	0.2541	-1.22	0.0171	-1.25	0.1877	1.06	0.5303	1.19	0.1706	1.16	0.1088
Sigirr	-1.32	0.0033	-1.25	0.0137359	-1.08	0.5706	-1.01	0.8172	-1.02	0.4364	-1.03	0.7266	-1.02	0.7955	1.05	0.4119	1.05	0.4098
Ski	-1.01	0.9405	-1.24	0.194031	-1.13	0.4508	-1.12	0.3169	-1.1	0.3459	-1.16	0.1697	-1.12	0.1463	-1.19	0.1301	-1.12	0.1963
Slamf1	-1.23	0.0708	-1.16	0.0178225	-1.2	0.156	-1.27	0.1706	-1.2	0.265	-1.37	0.0673	-1.3	0.2022	-1.39	0.3016	-1.39	0.1426
Slamf7	-1.19	0.3219	-1.02	0.808138	1.1	0.4116	-1.26	0.0594	1.04	0.6313	1.07	0.5628	1.03	0.6129	1.45	0.018	-1.16	0.1239
Smad3	-1.1	0.3608	-1.13	0.185623	1.03	0.8228	-1.22	0.0117	-1.12	0.2202	-1.2	0.3517	-1.12	0.2178	1.24	0.1513	-1.07	0.2534
Smad5	-1.16	0.4016	-1.21	0.196451	-1.28	0.138	-1.06	0.3	-1.02	0.7136	-1.03	0.6454	1.01	0.9098	-1.18	0.0494	-1.2	0.0551
Socs1	1.11	0.1366	1.29	0.0080062	1.04	0.5727	1.02	0.7713	1.01	0.9055	1.14	0.3663	1.14	0.3158	1.2	0.1962	1.12	0.3672
Socs3	1.38	0.0421	1.24	0.0836311	1.22	0.2238	-1.11	0.4999	1.14	0.5223	-1.23	0.2839	1.31	0.0126	1.1	0.6441	1.29	0.0223
Spn	1.03	0.6661	-1.01	0.907746	1.14	0.2157	-1.17	0.0144	1.02	0.8223	-1.17	0.23	-1.06	0.3517	1.24	0.0734	-1.13	0.2886
Src	-1.26	0.4147	-1.67	0.0561521	-1.16	0.4325	1.38	0.4237	-1.19	0.6215	-1	0.9919	-2.13	0.0789	-1.86	0.1648	-2.44	0.0825
Stat1	1.23	0.0038	1.45	0.0135614	1.26	0.0216	-1.09	0.0127	1.03	0.5141	1.03	0.8166	1.22	0.0292	1.1	0.1321	-1.05	0.3639
Stat2	-1.19	0.3406	1.19	0.091658	-1	0.9892	-1.21	0.1085	1.07	0.6824	1.13	0.2277	1.33	0.0043	1.21	0.0908	1.3	0.0379
Stat3	1.12	0.0912	1.14	0.0688946	1.12	0.0855	-1.08	0.3298	1.01	0.9021	1.02	0.7108	1.12	0.1764	1.08	0.3287	1	0.9979
Stat4	-1.05	0.706	-1.13	0.0778947	-1.08	0.3886	-1.06	0.3599	-1.05	0.2995	-1.08	0.4394	1.07	0.361	1.03	0.7292	1.1	0.1996
Stat5a	1.08	0.2454	1.02	0.769007	1	0.998	-1.11	0.2329	-1.11	0.2362	-1.09	0.314	1.02	0.8464	-1.02	0.8623	1.1	0.4003
Stat5b	-1.01	0.9403	-1.05	0.456828	1.03	0.6875	-1	0.9932	1.02	0.5996	-1.07	0.1071	-1.07	0.0398	-1.15	0.0063	-1.03	0.3758
Stat6	-1.04	0.4769	-1.03	0.447743	-1.08	0.3853	-1.04	0.567	-1.02	0.6037	1.04	0.4735	1.11	0.3105	1.05	0.6407	1.08	0.4736
Syk	-1.21	0.1345	-1.11	0.0740042	-1.14	0.0258	-1.06	0.6703	-1.09	0.2187	1.17	0.2287	1.15	0.1152	-1.04	0.5647	1.09	0.2666
Tagap	-1	0.9952	-1	0.945758	-1.09	0.3791	1.12	0.3656	-1.03	0.7531	-1.11	0.3565	-1.16	0.0264	1.01	0.8136	1.04	0.4087
Tal1	-1.43	0.3994	-1.19	0.064298	-1.41	0.0085	-1.2	0.4385	-1.3	0.3819	-1.69	0.0912	-1.41	0.3302	-1.76	0.2637	-1.53	0.3171
Tap1	1.04	0.6176	1.2	0.00609449	1.19	0.0183	-1.07	0.4061	1.02	0.7954	1.06	0.5976	1.17	0.0158	1.08	0.2067	1.07	0.1013
Tapbp	1.03	0.7052	1.11	0.242788	1.06	0.5089	1.02	0.7773	-1.02	0.7798	1.01	0.9387	1.09	0.1067	1.02	0.5581	1.01	0.8853
Tbk1	1.02	0.819	-1.03	0.781653	1.02	0.8772	1.06	0.2248	1.08	0.1125	1.04	0.7648	1.05	0.6685	1.06	0.5157	1.09	0.3743
Tbp	-1.17	0.471	1.02	0.719065	-1.06	0.4858	-1.08	0.5078	-1.08	0.5111	1.06	0.6482	1.02	0.762	1.05	0.4738	1.05	0.3984
Tbx21	-1.07	0.7536	1.08	0.753654	1.6	0.1436	-1.39	0.1377	-1.07	0.6986	-1.15	0.5275	-1.14	0.4104	1.84	0.0288	-1.61	0.0811
Tcf4	-1.38	0.2614	-1.14	0.208183	-1.24	0.0552	1.01	0.9178	1.02	0.8687	1.24	0.0679	1.18	0.1655	-1	0.9825	1.12	0.2843
Tcf7	1.05	0.7746	-1.14	0.0977611	-1.03	0.7835	-1.03	0.601	-1.2	0.0288	-1.31	0.0252	-1.14	0.0347	-1.38	0.0566	1.05	0.3871
Tfrc	-1.09	0.3135	-1.09	0.398655	-1.13	0.1941	1.07	0.5891	-1.15	0.3972	-1.09	0.5708	-1.12	0.2383	-1.02	0.7892	1.08	0.4955
Tgfb1	-1.11	0.5298	-1.05	0.332179	-1.07	0.2452	-1.05	0.542	-1.01	0.9305	1.01	0.8717	-1.02	0.7476	-1.07	0.5234	-1.05	0.4069
Tgfb2	-2.43	0.3298	-1.45	0.50669	-1.48	0.4155	1.13	0.8249	1.53	0.4926	1.64	0.4506	-1.9	0.1841	1.33	0.6732	-1.21	0.7238
Tgfb3	-1.18	0.1672	-1.53	0.0329181	-1.9	0.0096	-1.34	0.1132	-1.56	0.3069	-1.3	0.0996	1.25	0.0687	-1.09	0.3554	1.31	0.0511
Tgfbi	1.73	0.4221	1.82	0.0067516	1.36	0.093	-1.09	0.4825	2.02	0.0069	1.17	0.2808	1.17	0.2885	1.4	0.0569	-1.2	0.4315
Tgfbr1	1	0.9997	-1.08	0.256245	-1.05	0.4636	-1.05	0.3353	1.11	0.1641	-1.02	0.7395	1	0.9458	1.03	0.7692	-1.03	0.6531
Tgfbr2	-1.16	0.2874	-1.19	0.0608513	-1.1	0.2494	-1.02	0.7011	-1.09	0.0393	-1.02	0.6208	-1.04	0.3818	-1.24	0.0288	1.01	0.8112
Thy1	-1.04	0.7776	-1.11	0.080669	-1.02	0.692	-1.1	0.2441	-1.23	0.0495	-1.28	0.2042	-1.07	0.6852	1	0.9939	1.13	0.4684
Tigit	-1.15	0.4251	-1.23	0.282356	-1.17	0.231	1.06	0.4718	1.2	0.2412	-1.17	0.2373	1.11	0.6865	1.19	0.5312	1.15	0.6495
Tirap	-1.01	0.9653	-1.28	0.0534763	-1.06	0.6817	1.01	0.9589	1.04	0.8728	1.13	0.6041	-1.05	0.8269	1.39	0.0371	-1.18	0.0607
Tlr1	-1.15	0.0293	-1.08	0.143091	-1.13	0.0221	-1.17	0.2122	-1.13	0.2307	1.07	0.4818	1.33	0.034	-1.13	0.1703	1.21	0.075
Tlr2	1.42	0.398	1.85	0.00900085	1.26	0.2692	-1.15	0.1271	1.5	0.2535	-1.22	0.2426	1.42	0.0863	1.87	0.0019	1.54	0.0049
Tlr3	-1.31	0.4407	1.01	0.942357	-1.69	0.3044	-1.24	0.4705	-2.77	0.008	-1.23	0.4923	3.18	0.2489	1.84	0.4939	2.07	0.4197
Tlr4	-1.51	0.3968	-1.03	0.753256	-1.12	0.2563	-1.15	0.5982	1.03	0.7438	1.06	0.7071	1.26	0.1276	1.08	0.2157	-1.02	0.8969
Tlr5	1.05	0.9423	1.09	0.850717	-1.07	0.879	1.15	0.7616	-1.24	0.7055	1.12	0.806	-1.18	0.665	1.28	0.5583	-1.08	0.8391
Tlr8	1.49	0.2547	1.58	0.014597	1.19	0.4209	-1.53	0.0778	1.34	0.1669	1.08	0.6855	1.36	0.0931	1.46	0.1499	-1.28	0.0063
Tlr9	-1.39	0.458	-1.15	0.0123902	-1.09	0.0432	-1.31	0.1105	-1.07	0.6531	1.13	0.2031	1.3	0.1229	1.04	0.8262	1.15	0.3268
Tmem173	1.2	0.2874	1.13	0.134734	1.04	0.686	1.03	0.6812	1.12	0.1949	1.23	0.0586	1.15	0.1064	-1.02	0.7534	1.07	0.3631
Tnf	1.04	0.7946	-1.05	0.810496	-1.08	0.7617	1.23	0.1904	1.04	0.7984	1.01	0.9449	-1.14	0.3567	1.1	0.2766	-1.04	0.7494
Tnfaip3	1.36	0.1876	1.36	0.0665725	1.39	0.0628	1.12	0.3369	-1.16	0.0816	-1.25	0.1007	-1.24	0.1551	-1.03	0.8074	1.39	0.0843
Tnfaip6	-1.5	0.658	-1.57	0.484861	-1.88	0.4057	-1.23	0.6617	-1.04	0.9381	2.64	0.0783	1.04	0.9148	-1.97	0.1453	-1.83	0.2213
Tnfrsf11a	-1.18	0.2053	-1.18	0.44172	1.01	0.9235	1.11	0.6528	1.17	0.5473	-1.01	0.9696	1.76	0.0837	1.15	0.5619	1.09	0.7689
Tnfrsf13b	-1.5	0.1051	-1.18	0.122114	-1.11	0.2592	-1	0.9776	-1.03	0.7273	1.21	0.3239	1.16	0.1855	-1.24	0.1285	1.03	0.7873
Tnfrsf13c	-1.39	0.0311	-1.3	0.0248932	-1.28	0.0317	-1.11	0.5356	-1.17	0.1417	1.07	0.6098	1.04	0.7335	-1.21	0.2318	1.18	0.2063
Tnfrsf14	1.11	0.293	-1.08	0.580352	1.02	0.7701	-1.07	0.5798	-1.1	0.4722	-1.06	0.669	1.05	0.464	1.13	0.1127	1.05	0.4248
Tnfrsf17	-1.74	0.4613	-3.8	0.0101867	-3.23	0.0223	1.07	0.6478	1.29	0.0833	1.35	0.1048	-1.65	0.4108	-1.49	0.5057	-1.97	0.3037
Tnfrsf1b	1.12	0.7367	1.15	0.125799	1.17	0.1506	-1.3	0.0908	1.34	0.0102	-1.06	0.6189	1.07	0.3979	1.32	0.1527	-1.13	0.2027
Tnfrsf4	1.14	0.0619	-1.19	0.044766	-1.17	0.1197	1.07	0.1941	-1.09	0.2917	-1.02	0.9176	1	0.9971	1.12	0.4975	1.05	0.8184
Tnfrsf8	-1.19	0.7102	-1.38	0.496388	-1	0.9844	-1.37	0.2856	-1.27	0.4733	-1.92	0.2628	-1.08	0.8445	1.98	0.2029	1.01	0.9699
Tnfrsf9	1.53	0.3542	1.84	0.222377	2.35	0.1336	1.11	0.8271	-1.01	0.9777	-1.19	0.7144	-1.1	0.8849	1.87	0.0158	-1.02	0.8699
Tnfsf10	1.02	0.8808	-1.07	0.539361	1.08	0.5125	-1.04	0.7914	-1	0.9889	-1.06	0.6662	-1.06	0.6691	-1.06	0.6854	-1.07	0.493
Tnfsf11	-1.63	0.4735	-1.13	0.754412	-1.05	0.8976	1.27	0.5665	1.41	0.3732	1.1	0.8108	-1.5	0.191	1.18	0.5445	1.16	0.4992
Tnfsf12	1.1	0.7516	1.08	0.721985	1.35	0.2867	-1.09	0.7785	1.17	0.4556	-1.25	0.293	-1.12	0.352	1.67	0.0058	-1.41	0.0215
Tnfsf13b	2.66	0.0917	2.22	0.0666741	1.59	0.2246	1.14	0.813	1.08	0.8775	1.19	0.7128	-1.81	0.3089	1.76	0.0364	1.06	0.8039
Tnfsf14	1.13	0.574	-1.04	0.760957	-1.03	0.8439	-1.01	0.9143	1.01	0.9545	-1.33	0.2453	-1.37	0.1133	-1.03	0.8969	-1.35	0.1201
Tnfsf15	1.25	0.6828	1.01	0.980587	1.48	0.5519	2.3	0.0441	1.22	0.4391	3.46	0.0146	1.47	0.4685	1.01	0.976	-1	0.9924
Tnfsf18	1.06	0.9045	1.31	0.573178	-1.01	0.9818	-2.55	0.2604	1.09	0.7748	-1.5	0.361	-1.19	0.7392	1.58	0.3515	1.72	0.2039
Tnfsf8	1.77	0.0419	1.19	0.422138	1.27	0.0762	1.17	0.26	1.07	0.6547	-1.16	0.5733	1.06	0.7995	-1.06	0.7812	1.17	0.5388
Tollip	-1.07	0.4949	-1.12	0.0284323	-1.1	0.0634	-1.16	0.1987	-1.16	0.0673	-1.17	0.0656	-1.16	0.133	-1.21	0.2793	-1.06	0.5849
Traf1	-1.01	0.9621	-1.13	0.258741	-1.05	0.5989	-1.17	0.2059	-1.1	0.3329	-1.18	0.2397	-1.1	0.2768	-1.14	0.0783	1.02	0.8322
Traf2	-1.24	0.0754	-1.17	0.20628	1.02	0.8645	1.16	0.3086	1.07	0.5765	1.29	0.1187	1.14	0.3336	1.05	0.6907	1.34	0.0893
Traf3	-1.08	0.4249	-1.07	0.473326	1	0.9899	-1.07	0.6619	-1.1	0.568	1.07	0.6444	-1.03	0.6981	-1.15	0.2024	1	0.9644
Traf4	-1.01	0.9088	-1.04	0.543256	1.13	0.4619	-1.14	0.5953	-1.04	0.813	1.11	0.4042	1.34	0.1278	1.09	0.5526	1.22	0.2353
Traf5	-1.19	0.0329	-1.06	0.352951	-1.11	0.0946	-1.14	0.0686	-1.15	0.0488	1.08	0.2788	1.19	0.0623	-1.05	0.6177	1.19	0.0646
Traf6	1.04	0.6161	1.1	0.266322	1.08	0.3562	1.03	0.7345	-1.02	0.7069	1.04	0.4876	-1.04	0.5505	-1.17	0.1031	1.07	0.4205
Trem1	1.86	0.373	1.85	0.0451792	1.78	0.0833	-1.66	0.4998	2.07	0.2929	-1.17	0.7758	-1.85	0.1107	1.18	0.7096	1.01	0.9811
Trem2	1.3	0.3623	1.23	0.452089	-1.13	0.8177	1.5	0.1911	-1.33	0.6176	-1.06	0.9101	2.17	0.0561	1.83	0.1873	-1.31	0.473
Trp53	-1.03	0.1896	-1.12	0.0038003	-1.09	0.2532	-1.04	0.7387	1.04	0.7582	1.16	0.2654	1.07	0.0121	-1.05	0.3732	-1.01	0.7489
Tslp	1.05	0.8438	-1.12	0.644713	-1.75	0.1414	1.28	0.6322	1.41	0.4314	1.01	0.9857	-3.04	0.1072	-1.79	0.2082	-2.2	0.1992
Tubb5	1.04	0.673	-1.18	0.0742089	-1.01	0.8599	-1.04	0.3955	-1.02	0.753	1.01	0.821	-1.07	0.3218	1.02	0.7548	1.03	0.2623
Tyk2	1.04	0.7666	-1.02	0.871536	1.06	0.6463	-1.03	0.8223	1.12	0.3458	1.04	0.7369	-1.09	0.2313	1.02	0.7985	-1.11	0.2962
Tyrobp	1.27	0.4832	1.42	0.018825	1.42	0.0081	-1.22	0.0302	1.57	0.0031	1.02	0.7947	1.09	0.4448	1.84	0.0097	-1.13	0.3152
Ube2l3	1.07	0.352	1.08	0.322891	-1.01	0.8938	-1.05	0.3397	-1.03	0.7155	-1.03	0.5007	-1.03	0.5703	1.1	0.1251	1.01	0.5824
Vcam1	-1.68	0.0331	-1.94	0.0366493	-1.74	0.0976	-1.51	0.1902	1.05	0.8474	-1.04	0.7152	-1.1	0.7248	-1.15	0.6855	-1.38	0.2396
Vtn	-1.98	0.0582	-4.14	0.00740235	-1.35	0.2966	1.48	0.4093	-1.31	0.5168	-1.22	0.6686	-1.37	0.5451	-1.24	0.6031	-1.61	0.3017
Xbp1	-1.07	0.5511	-1.02	0.806325	-1.01	0.8216	1.05	0.5409	1.36	0.0042	1.21	0.0222	-1.04	0.3797	1	0.9393	-1.05	0.3272
Xcl1	1.03	0.896	-1.4	0.249214	-1.14	0.5024	-1.24	0.044	-1.51	0.0643	-1.65	0.1342	1.32	0.1433	1.1	0.696	1.12	0.4839
Xcr1	1.25	0.6204	-1.37	0.541797	1.39	0.331	-1.81	0.3244	-1.44	0.249	-1.48	0.3126	-1.31	0.5087	-1.08	0.8074	-1.24	0.5285
Zap70	1.05	0.612	-1.08	0.327926	1.01	0.9193	-1.07	0.6276	-1.11	0.3513	-1.23	0.1924	-1.09	0.4149	-1.07	0.6325	-1.01	0.9579
Zbtb7b	-1.06	0.5688	-1.1	0.429865	-1.21	0.1451	-1.03	0.6472	1.22	0.2203	1.07	0.2936	-1.1	0.1594	1.02	0.8082	-1.19	0.0068
Zeb1	-1.09	0.4837	-1.12	0.318345	-1.09	0.4477	-1.02	0.8043	-1.04	0.6549	1.01	0.9007	-1.01	0.8838	-1.23	0.1479	1.08	0.2974

## Sheet: 8 - Selected DEGs Figure 4B
Gene Symbol	Day 7 Inf_logFC	Day 7 1V_logFC	Day 7 3V_logFC		Day 17 Inf_logFC	Day 17 1V_logFC	Day 17 3V_logFC		Day 7 pc Chc_logFC	Day 7 pc 1V_logFC	Day 7 pc 3V_logFC
Fcgr1		1.98	1.82			2.36	1.58			2.41
Fcgr3			1.82			1.8	1.58			1.94
Fcer1g			1.65			1.34	1.41			1.45
Fcgr4		1.97			2.7	3.66	2.72
Fcer1a	2.26
Gzma			2.96				1.77		-1.52
Gzmb			2.02				1.77		-1.46
Il1b		2.14	2.94
S100a8		4.16	2.58
S100a9		3.06	2.01						5.71		2.56
Stat1		1.22			1.23	1.45	1.26		-1.09
Klra21			3.09
Klrb1			1.73			-1.58
Klra7			2.59						-1.37
Klra8			1.8						-1.35
Klrk1			1.75						-1.34
Klrd1			1.75						-1.37
Kit									-2.7
Klra4									-1.42		-1.77
Btnl1									-2.1		-2.08
Klra5											-2.01
Klrc2					-1.58
Kir3dl2					-2.03
Tyrobp			1.84			1.42	1.42		-1.22	1.57
Cx3cr1							1.54		-1.32	1.43
Prf1			2.55				1.88		-1.32
Cd244			1.84						-1.33	1.34
Csf1r						1.8	1.66			1.64
Csf3r			1.5							2.38
Csf2rb										2.07	1.41
C3		1.55				2.37				3.17
Cr2		1.49
Cfb						1.97					1.61
Cfh						1.93
C8a	-2.92
C8b					-2.36
Cfd	-1.92
Cfi							-1.67		-2.55		-2.54
Selplg	-2.53				-1.65	-1.64	-1.7		-1.55
Ctla4	1.74
Il2ra	1.7
Ifnar1	1.08		-1.13
Il4					2.2
Il4ra	1.24
Il12rb2			1.79						-1.5		-1.48
Ccl7	1.33								2.07	1.46	2.01
Ccl25		-1.69
Ccl2			2.3			2.3
Ccl9			1.52							1.78
Ccl26						3.4
Ccl6						1.6				1.95
Ccl5							1.7
Ccr2			1.97
Ccr5			1.88
Ccrl2			1.57			1.51
Ccr9			-1.34
Ccrl1						-1.93
Ccr3					2.12	1.72				2.26
Ccr6											1.24
