# Supplementary material for: Systems Biology Analysis of the Radiation-Attenuated Schistosome Vaccine Reveals a Role for Growth Factors in Protection and Hemostasis Inhibition in Parasite Survival
Source: Front Immunol. 2021 Mar 11;12:624191. doi: 10.3389/fimmu.2021.624191 (PMC7996093; doi:10.3389/fimmu.2021.624191)
Supplement: Supplementary file 12 [file Table_2.xlsx]

## Sheet: Index
Supplementary Table 2. Microarray pool assembly summary and GSEA complete analysis.
Sheet
1	Summary of the assembly of PBMC pools for microarray analysis (Longitudinal assay 2)
2	Summary of the assembly of sdLN pools for microarray analysis (Cross-sectional assay 2)
3	Gene set enrichment analysis (GSEA), all identified pathways (p<0.05) from PBMC and sdLN
4	Selected GSEA PBMC Figure 5
5	Selected GSEA sdLN Figure 6B

## Sheet: 1- Logitudinal Assay 2 PBMC
	Day 7						Day 17						Day 7pc							Individual Mouse Data
Group	Sample	PBMC total cells	RNA ng/ul	RIN	Original File txt	Microarray position on slide	Sample	PBMC total cells	RNA ng/ul	RIN	Original File txt	Microarray position on slide	Sample	PBMC total cells	RNA ng/ul	RIN	Original File txt	Microarray position on slide	Mean Worm Burden	Mouse ID	Worm Burden	Female	Male	Sex ratio	% Protection	Eggs	Egg/g	Egg/g/ Female	Total IgG (µg/mL) 28 dpi	IgE (OD) 28 dpi	Day 7 - PBMC cells p/mice	Day 17 - PBMC cells p/mice	Day 7pc - PBMC cells p/mice
1V	Not analysed	10470000	106.5	8	_	_	Not analysed	6500000	140.9	9.2	_	_	Not analysed	3020000	47.4	8.1	_	_	16	1	23	11	12	0.916667	2.54237	1566.67	4430.62	402.783	1.326	0.243	7900000	1700000	820000
																				2	8	2	6	0.333333	66.1017	66.6667	201.532	100.766	3.029	0.319	670000	3100000	1200000
																				3	17	7	10	0.7	27.9661	983.333	2469.45	352.778	1.299	0.443	1900000	1700000	1000000
	V1_02_7dpi	11500000	102.7	8.9	US09423728_252800517302_S01_GE1_107_Sep09_1_2.txt	302_1.2	V1_02_17dpi	6100000	90.5	8.7	US09423728_252800517631_S01_GE1_107_Sep09_1_2.txt	631_1.2	V1_02_7dpc	1990000	50.8	8.4	US09423728_252800517638_S01_GE1_107_Sep09_1_2.txt	638_1.2	15.6667	4	14	4	10	0.4	40.678	683.333	2504.89	626.222	1.594	0.4	4400000	1600000	680000
																				5	22	11	11	1	6.77966	1383.33	3069.98	279.089	1.422	0.263	3900000	2800000	970000
																				7	11	2	9	0.222222	53.3898	800	2100.29	1050.14	1.506	0.316	3200000	1700000	340000
	V1_03_7dpi	4400000	71.9	8.4	US09423728_252800517302_S01_GE1_107_Sep09_2_2.txt	302_2.2	V1_03_17dpi	8300000	85.3	9	US09423728_252800517631_S01_GE1_107_Sep09_2_2.txt	631_2.2	V1_03_7dpc	5250000	48.2	9	US09423728_252800517638_S01_GE1_107_Sep09_2_2.txt	638_2.2	16.6667	6	16	4	12	0.333333	32.2034	533.333	1603.53	400.882	1.422	0.398	1000000	1200000	2900000
																				9	23	9	14	0.642857	2.54237	1350	4210.85	467.873	1.219	0.31	1800000	3100000	1500000
																				10	11	5	6	0.833333	53.3898	166.667	455.373	91.0747	0.9596	0.379	1600000	4000000	850000
	V1_04_7dpi	6700000	94.8	9.1	US09423728_252800517632_S01_GE1_107_Sep09_1_3.txt	632_1.3	V1_04_17dpi	10000000	116.1	9.2	US09423728_252800517630_S01_GE1_107_Sep09_1_3.txt	630_1.3	V1_04_7dpc	2740000	51.2	8.6	US09423728_252800517637_S01_GE1_107_Sep09_1_3.txt	637_1.3	17	8	18	9	9	1	23.7288	900	3174.6	352.734	2.608	0.21	1600000	3800000	1400000
																				11	14	6	8	0.75	40.678	100	240.964	40.1606	1.55	0.428	2400000	3600000	530000
																				12	19	3	16	0.1875	19.4915	433.333	1088.5	362.835	2.76	0.18	2700000	2600000	810000
	V1_05_7dpi	6200000	100.7	8.7	US09423728_252800517632_S01_GE1_107_Sep09_2_3.txt	632_2.3	V1_05_17dpi	11300000	108.1	8.8	US09423728_252800517630_S01_GE1_107_Sep09_2_3.txt	630_2.3	V1_05_7dpc	6800000	55.7	8.8	US09423728_252800517637_S01_GE1_107_Sep09_2_3.txt	637_2.3	15.6667	13	16	8	8	1	32.2034	716.667	1996.29	249.536	1.029	0.323	2200000	3600000	4200000
																				14	12	4	8	0.5	49.1525	66.6667	159.604	39.901	1.416	0.398	1800000	4700000	1500000
																				15	19	8	11	0.727273	19.4915	616.667	1816.93	227.116	1.549	0.287	2200000	3000000	1100000
3V	V3_01_7dpi	2730000	88.9	8.5	US09423728_252800517302_S01_GE1_107_Sep09_1_3.txt	302_1.3	V3_01_17dpi	3200000	100.8	9	US09423728_252800517631_S01_GE1_107_Sep09_1_3.txt	631_1.3	V3_01_7dpc	5700000	55.5	8.5	US09423728_252800517638_S01_GE1_107_Sep09_1_3.txt	638_1.3	22.5	6	23	6	17	0.352941	2.54237	666.667	1738.83	289.805		0.286	530000	1900000	3100000
																				12	22	10	12	0.833333	6.77966	983.333	2051.6	205.16		0.328	2200000	1300000	2600000
	V3_02_7dpi	5170000	92.1	9.1	US09423728_252800517302_S01_GE1_107_Sep09_2_3.txt	302_2.3	V3_02_17dpi	4800000	81.1	9.2	US09423728_252800517631_S01_GE1_107_Sep09_2_3.txt	631_2.3	V3_02_7dpc	7550000	55.2	8.8	US09423728_252800517638_S01_GE1_107_Sep09_2_3.txt	638_2.3	7	1	11	5	6	0.833333	53.3898	366.667	963.138	192.628	6.57	0.224	2200000	2000000	2300000
																				4	3	1	2	0.5	87.2881	150	406.064	406.064	6.253	0.253	2000000	1700000	4400000
																				7	7	2	5	0.4	70.339	50	152.161	76.0803	4.367		970000	1100000	850000
	V3_03_7dpi	3440000	110	9.1	US09423728_252800517632_S01_GE1_107_Sep09_1_2.txt	632_1.2	V3_03_17dpi	4170000	72.5	9.4	US09423728_252800517630_S01_GE1_107_Sep09_1_2.txt	630_1.2	V3_03_7dpc	6900000	56.6	8.5	US09423728_252800517637_S01_GE1_107_Sep09_1_2.txt	637_1.2	7	3	10	1	9	0.111111	57.6271	0	0	0	4.137	0.228	740000	370000	2500000
																				8	3	1	1	1	87.2881	16.6667	36.9795	36.9795	4.367	0.438	1100000	1400000	3100000
																				9	8	3	5	0.6	66.1017	350	911.458	303.819	5.754	0.309	1600000	2400000	1300000
	V3_04_7dpi	4200000	101.2	8.9	US09423728_252800517632_S01_GE1_107_Sep09_2_2.txt	632_2.2	V3_04_17dpi	6100000	88.8	8.9	US09423728_252800517630_S01_GE1_107_Sep09_2_2.txt	630_2.2	V3_04_7dpc	7200000	56.3	8.7	US09423728_252800517637_S01_GE1_107_Sep09_2_2.txt	637_2.2	8	5	10	3	7	0.428571	57.6271	216.667	628.019	209.34	4.77	0.24	1100000	1400000	2000000
																				10	8	1	3	0.333333	66.1017	50	121.892	121.892	4.77	0.191	1600000	1800000	2200000
																				14	6	2	4	0.5	74.5763	200	485.201	242.601	5.55	0.473	1500000	2900000	3000000
	V3_05_7dpi	6100000	62.9	9	US09423728_252800517636_S01_GE1_107_Sep09_1_1.txt	636_1.1	V3_05_7dpi	4480000	84.1	9	US09423728_252800517636_S01_GE1_107_Sep09_2_1.txt	636_2.1	V3_05_7dpc	7180000	53.5	8.8	US09423728_252800517636_S01_GE1_107_Sep09_1_2.txt	636_1.2	7.66667	11	9	3	6	0.5	61.8644	283.333	637.851	212.617	2.736	0.254	1200000	780000	3500000
																				13	9	3	3	1	61.8644	283.333	614.473	204.824		0.474	3400000	1800000	580000
																				15	5	1	4	0.25	78.8136	450	1133.79	1133.79	5.279	0.291	1500000	1900000	3100000
Inf	VC_01_7dpi	13800000	127.8	8.5	US09423728_252800517302_S01_GE1_107_Sep09_1_4.txt	302_1.4	VC_01_17dpi	5500000	136.4	9	US09423728_252800517631_S01_GE1_107_Sep09_1_4.txt	631_1.4								1	181	74	107	0.691589		2100	3013.34	40.7209	0.7459	0.58	3500000	1800000	3700000
																				6	133	51	82	0.621951		1800	2951.3	57.8687	1.518	0.738	6600000	1400000	6600000
																				7	146	53	93	0.569892		2300	3576.43	67.4797	1.315	0.749	3700000	2300000	2500000
	VC_02_7dpi	10100000	142.9	8.5	US09423728_252800517302_S01_GE1_107_Sep09_2_4.txt	302_2.4	VC_02_17dpi	7900000	158.6	8.7	US09423728_252800517631_S01_GE1_107_Sep09_2_4.txt	631_2.4								2	161	68	93	0.731183		1900	4033.97	59.3231	1.241	0.342	3100000	4700000	4800000
																				9	148	64	84	0.761905		1100	2262.91	35.358	1.39	0.583	4000000	1900000	5600000
																				10	154	64	90	0.711111		2200	3764.54	58.821	2.05	0.395	3000000	1300000	5900000
	VC_03_7dpi	7600000	66.7	8.6	US09423728_252800517632_S01_GE1_107_Sep09_1_1.txt	632_1.1	VC_03_17dpi	5600000	111.3	9	US09423728_252800517630_S01_GE1_107_Sep09_1_1.txt	630_1.1								3	123	52	71	0.732394		1600	2839.9	54.6135	0.7395		3000000	2100000	6500000
																				4	205	90	115	0.782609		2700	4553.12	50.5902	0.7076	0.381	2000000	2300000	4400000
																				12	144	57	87	0.655172		2100	4119.26	72.2678	0.9885	0.595	2600000	1200000	7750000
	VC_04_7dpi	10200000	115.4	8.8	US09423728_252800517632_S01_GE1_107_Sep09_2_1.txt	632_2.1	VC_04_17dpi	11000000	127.9	8.9	US09423728_252800517630_S01_GE1_107_Sep09_2_1.txt	630_2.1								5	189	81	108	0.75		2200	3783.97	46.7157	1.156		6100000	3800000	6500000
																				8	151	57	94	0.606383		1000	1935.36	33.9537	1.192	0.607	2000000	3400000	1200000
																				14	150	64	86	0.744186		2400	5111.82	79.8722	2.481	0.53	2100000	3800000	8500000
	Not analysed	4800000	65.6	ND	_	_	Not analysed	5800000	94.5	ND	_	_								11	154	68	86	0.790698		2800	5204.46	76.5362	2.482	0.625	2000000	3000000	3300000
																				15	159	65	94	0.691489		2600	5161.8	79.4123	1.332	0.538	2800000	2800000	6250000
Chc													CHC_01_7dpc	9000000	71.6	9.1	US09423728_252800517636_S01_GE1_107_Sep09_2_2.txt	636_2.2	24	2	28	11	17	0.647059		1566.67	4448.23	404.385	ND	ND	860000	2300000	1900000
																				6	23	9	14	0.642857		1300	3686.9	409.655	ND	ND		2100000	3400000
																				7	21	10	11	0.909091		1066.67	2878.22	287.822	ND	ND	2000000	2000000	3700000
													CHC_02_7dpc	1730000	96.6	9.4	US09423728_252800517636_S01_GE1_107_Sep09_1_3.txt	636_1.3	24.6667	3	32	14	18	0.777778		3933.33	8723.29	623.092	ND	ND	1300000	2000000	440000
																				8	18	9	9	1		1166.67	2445.84	271.76	ND	ND	730000	4100000	490000
																				10	24	11	13	0.846154		2533.33	6734.01	612.182	ND	ND	1700000	3000000	800000
													CHC_03_7dpc	2260000	89.6	8.9	US09423728_252800517636_S01_GE1_107_Sep09_2_3.txt	636_2.3	24.3333	4	29	13	16	0.8125		3533.33	8021.19	617.014	ND	ND	1200000	2600000	390000
																				9	21	9	12	0.75		1766.67	4427.74	491.971	ND	ND	1300000	3900000	770000
																				13	23	12	11	1.09091		1300	2715.12	226.26	ND	ND	2800000	2900000	1100000
													CHC_04_7dpc	2100000	61.2	9	US09423728_252800517636_S01_GE1_107_Sep09_1_4.txt	636_1.4	27.6667	12	39	16	23	0.695652		2533.33	7056.64	441.04	ND	ND	460000	3800000	720000
																				14	27	12	15	0.8		2300	7357.65	613.137	ND	ND	880000	3700000	970000
																				15	17	8	9	0.888889		766.667	2059.27	257.409	ND	ND	2400000	2200000	410000
													Not analysed	3500000	41.2	ND	_	_	14.5	1	14	6	8	0.75		2033.33	5429.46	904.91	ND	ND	560000	2300000	2300000
																				5	15	5	10	0.5		1300	4241.44	848.287	ND	ND	1100000	4000000	1200000
Control	Cont_01_7dpi	7800000	108.9	8.6	US09423728_252800517302_S01_GE1_107_Sep09_1_1.txt	302_1.1	Cont_01_17dpi	11900000	148.3	5.2	US09423728_252800517631_S01_GE1_107_Sep09_1_1.txt	631_1.1	Cont_01_7dpc	7800000	74.1	8.7	US09423728_252800517638_S01_GE1_107_Sep09_1_1.txt	638_1.1	Not Challenged	1	Not Challenged								ND	ND	1900000	7300000	1700000
																				2	Not Challenged								ND	ND	4000000	2900000	3100000
																				3	Not Challenged								ND	ND	1900000	1700000	3000000
	Not analysed	8200000	115	8.2	_	_	Cont_02_17dpi	5700000	92.6	9.1	US09423728_252800517631_S01_GE1_107_Sep09_2_1.txt	631_2.1	Cont_02_7dpc	5750000	59.7	9.4	US09423728_252800517638_S01_GE1_107_Sep09_2_1.txt	638_2.1	Not Challenged	4	Not Challenged								ND	ND	1500000	1900000	850000
																				5	Not Challenged								ND	ND	4100000	2000000	2100000
																				6	Not Challenged								ND	ND	2600000	1800000	2800000
	Cont_03_7dpi	9400000	113	9.1	US09423728_252800517632_S01_GE1_107_Sep09_1_4.txt	632_1.4	Cont_03_17dpi	8100000	93	9	US09423728_252800517630_S01_GE1_107_Sep09_1_4.txt	630_1.4	Cont_03_7dpc	6500000	54.4	8.7	US09423728_252800517637_S01_GE1_107_Sep09_1_4.txt	637_1.4	Not Challenged	7	Not Challenged								ND	ND	3600000	3300000	3500000
																				8	Not Challenged								ND	ND	2900000	2900000	1300000
																				9	Not Challenged								ND	ND	2900000	1900000	1700000
	Cont_04_7dpi	7700000	92.8	8.7	US09423728_252800517632_S01_GE1_107_Sep09_2_4.txt	632_2.4	Cont_04_17dpi	4090000	84.4	9.4	US09423728_252800517630_S01_GE1_107_Sep09_2_4.txt	630_2.4	Cont_04_7dpc	4690000	48.6	9	US09423728_252800517637_S01_GE1_107_Sep09_2_4.txt	637_2.4	Not Challenged	10	Not Challenged								ND	ND	1300000	1900000	2000000
																				11	Not Challenged								ND	ND	2500000	1200000	1700000
																				12	Not Challenged								ND	ND	3900000	990000	990000
	Cont_05_7dpi	2860000	96.2	8.7	US09423728_252800517636_S01_GE1_107_Sep09_2_4.txt	636_2.4														2	Not Challenged								ND	ND	860000
																				6	Not Challenged								ND	ND
																				7	Not Challenged								ND	ND	2000000
	Cont_06_7dpi	2600000	45.4	9.7	US09423728_252800517301_S01_GE1_107_Sep09_1_3.txt	301_1.3														1	Not Challenged								ND	ND
																				2	Not Challenged								ND	ND
	Cont_07_7dpi	6000000	109.6	8.9	US09423728_252800517301_S01_GE1_107_Sep09_1_4.txt	301_1.4														3	Not Challenged								ND	ND
																				4	Not Challenged								ND	ND
																				5	Not Challenged								ND	ND
	Cont_08_7dpi	3200000	42.5	8.4	US09423728_252800517301_S01_GE1_107_Sep09_2_3.txt	301_2.3														6	Not Challenged								ND	ND
																				7	Not Challenged								ND	ND
	Cont_09_7dpi	3800000	74.4	9.3	US09423728_252800517301_S01_GE1_107_Sep09_2_4.txt	301_2.4														8	Not Challenged								ND	ND
																				9	Not Challenged								ND	ND
																				10	Not Challenged								ND	ND

## Sheet: 2- Cross-sectional assay 2 sdLN
Group	Sample	Original File txt	Microarray position on slide	Mouse ID	[] ng/ul	260/280	260/230	RIN
1V	V1_01_5dpi	US09423728_252800517303_S01_GE1_107_Sep09_1_4.txt	303_1.4	1	1025.4	2.1	2.01	8.3
				3	282.2	2.09	2.14	7.8
				4	766.5	2.08	2.18	9.5
	V1_02_5dpi	US09423728_252800517303_S01_GE1_107_Sep09_2_4.txt	303_2.4	8	1229.9	2.07	2.08	9.6
				11	957.2	2.02	2.01	8
				12	1496.4	2.05	2.1	8.4
	V1_03_5dpi	US09423728_252800517301_S01_GE1_107_Sep09_1_1.txt	301_1.1	6	905.5	2.05	2.1	9
				7	848.8	2.1	2.12	7.9
				10	1768.7	2.08	2.17	8.1
3V	V3_01_5dpi	US09423728_252800517301_S01_GE1_107_Sep09_2_1.txt	301_2.1	4	802.7	2.07	1.64	8
				7	1279.6	2.1	2.13	7.8
				10	623.8	2.12	1.87	7.2
	V3_02_5dpi	US09423728_252800517301_S01_GE1_107_Sep09_1_2.txt	301_1.2	5	632.2	2.07	1.81	7.3
				8	1327.8	2.09	2.14	9.1
				12	1694.1	2.1	2.17	7.2
	V3_03_5dpi	US09423728_252800517301_S01_GE1_107_Sep09_2_2.txt	301_2.2	6	881.2	2.04	2.09	8.2
				9	1178.9	2.11	1.93	7.1
				13	516.4	1.86	1.34	7.4
Inf	VC_01_5dpi	US09423728_252800517303_S01_GE1_107_Sep09_2_2.txt	303_2.2	4	632.2	2.07	1.81	8.8
				8	780.4	2.08	2.08	7.4
				10	1690	2.08	2.16	9.1
	VC_02_5dpi	US09423728_252800517303_S01_GE1_107_Sep09_1_3.txt	303_1.3	5	865.2	2.1	2.13	9.2
				9	1437.5	2.11	2.2	8.6
				11	1475.6	2.06	2.12	9
	VC_03_5dpi	US09423728_252800517303_S01_GE1_107_Sep09_2_3.txt	303_2.3	6	974.7	1.97	2.16	9.3
				12	1050.5	2.1	2.06	9.1
				13	1004.7	2.11	2.04	8
Control	Cont_01_5dpi	US09423728_252800517303_S01_GE1_107_Sep09_1_1.txt	303_1.1	5	959	2.05	2.1	7.8
				6	396.5	1.9	2.18	8.8
				12	429.2	2.03	2.01	7.3
	Cont_02_5dpi	US09423728_252800517303_S01_GE1_107_Sep09_2_1.txt	303_2.1	7	1076.1	2.09	2.12	8.5
				9	937.1	2.12	2.1	7.8
				14	398	2.06	2.03	7.9
	Cont_03_5dpi	US09423728_252800517303_S01_GE1_107_Sep09_1_2.txt	303_1.2	4	370.4	2.05	2.18	7.1
				8	748.4	2.07	2.2	8.4
				13	719.8	2.15	2.03	8

## Sheet: 3- GSEA PBMC and sdLN
gene_set	description	original_size	translated_size	translation_rate	min_pval	sdLN Inf NES	sdLN 1V NES	sdLN 3V NES		PBMC Inf Day 7 NES	PBMC 1V Day 7 NES	PBMC 3V Day 7 NES		PBMC Inf Day 17 NES	PBMC 1V Day 17 NES	PBMC 3V Day 17 NES		PBMC Chc Day 7 pc NES	PBMC 1V Day 7 pc NES	PBMC 3V Day 7 pc NES
BIOCARTA_41BB_PATHWAY	http://www.broadinstitute.org/gsea/msigdb/cards/BIOCARTA_41BB_PATHWAY	18	18	100	0.005	1.63	1.685	_		_	1.554	_		_	_	_		_	_	_
BIOCARTA_ACE2_PATHWAY	http://www.broadinstitute.org/gsea/msigdb/cards/BIOCARTA_ACE2_PATHWAY	14	11	78	0.021	_	_	_		_	_	_		_	_	_		1.498	_	1.527
BIOCARTA_AGPCR_PATHWAY	http://www.broadinstitute.org/gsea/msigdb/cards/BIOCARTA_AGPCR_PATHWAY	14	13	92	0.045	_	_	_		_	_	_		1.497	_	_		_	_	_
BIOCARTA_AGR_PATHWAY	http://www.broadinstitute.org/gsea/msigdb/cards/BIOCARTA_AGR_PATHWAY	37	33	89	0.006	_	_	_		1.596	1.683	_		_	_	_		_	_	_
BIOCARTA_AHSP_PATHWAY	http://www.broadinstitute.org/gsea/msigdb/cards/BIOCARTA_AHSP_PATHWAY	14	11	78	0.036	_	_	_		_	_	_		_	_	-1.677		_	_	_
BIOCARTA_AKAP95_PATHWAY	http://www.broadinstitute.org/gsea/msigdb/cards/BIOCARTA_AKAP95_PATHWAY	13	12	92	0	1.709	1.831	1.53		_	_	_		1.568	_	_		_	_	_
BIOCARTA_AKAPCENTROSOME_PATHWAY	http://www.broadinstitute.org/gsea/msigdb/cards/BIOCARTA_AKAPCENTROSOME_PATHWAY	16	15	93	0.033	_	_	_		_	_	_		_	1.522	_		_	_	_
BIOCARTA_AMI_PATHWAY	http://www.broadinstitute.org/gsea/msigdb/cards/BIOCARTA_AMI_PATHWAY	21	18	85	0	1.88	1.594	_		_	_	_		_	_	_		_	_	_
BIOCARTA_ARAP_PATHWAY	http://www.broadinstitute.org/gsea/msigdb/cards/BIOCARTA_ARAP_PATHWAY	19	18	94	0.048	_	_	_		_	_	_		_	_	1.486		_	_	_
BIOCARTA_ARENRF2_PATHWAY	http://www.broadinstitute.org/gsea/msigdb/cards/BIOCARTA_ARENRF2_PATHWAY	14	14	100	0	_	_	_		_	1.567	1.922		_	-1.855	_		_	_	_
BIOCARTA_ASBCELL_PATHWAY	http://www.broadinstitute.org/gsea/msigdb/cards/BIOCARTA_ASBCELL_PATHWAY	13	11	84	0	1.556	1.585	1.498		_	_	1.528		1.777	1.838	1.61		_	_	_
BIOCARTA_ATM_PATHWAY	http://www.broadinstitute.org/gsea/msigdb/cards/BIOCARTA_ATM_PATHWAY	21	21	100	0.013	_	1.468	_		_	1.571	_		_	_	_		_	_	_
BIOCARTA_ATRBRCA_PATHWAY	http://www.broadinstitute.org/gsea/msigdb/cards/BIOCARTA_ATRBRCA_PATHWAY	22	22	100	0.028	1.514	1.587	_		_	_	_		_	_	_		_	_	_
BIOCARTA_BARRESTIN_PATHWAY	http://www.broadinstitute.org/gsea/msigdb/cards/BIOCARTA_BARRESTIN_PATHWAY	11	11	100	0.02	_	_	_		_	_	_		_	_	_		_	1.57	_
BIOCARTA_BCELLSURVIVAL_PATHWAY	http://www.broadinstitute.org/gsea/msigdb/cards/BIOCARTA_BCELLSURVIVAL_PATHWAY	17	17	100	0	_	_	_		_	1.737	1.812		_	_	1.585		_	_	_
BIOCARTA_BCR_PATHWAY	http://www.broadinstitute.org/gsea/msigdb/cards/BIOCARTA_BCR_PATHWAY	38	35	92	0.018	_	_	_		_	_	1.56		_	_	_		1.522	_	_
BIOCARTA_CACAM_PATHWAY	http://www.broadinstitute.org/gsea/msigdb/cards/BIOCARTA_CACAM_PATHWAY	17	14	82	0.01	_	_	_		_	_	_		_	_	1.683		_	_	_
BIOCARTA_CARM_ER_PATHWAY	http://www.broadinstitute.org/gsea/msigdb/cards/BIOCARTA_CARM_ER_PATHWAY	36	34	94	0.002	_	_	_		_	_	1.762		_	_	_		_	_	_
BIOCARTA_CARM1_PATHWAY	http://www.broadinstitute.org/gsea/msigdb/cards/BIOCARTA_CARM1_PATHWAY	14	12	85	0.006	_	_	_		_	1.646	_		_	_	_		_	_	_
BIOCARTA_CCR5_PATHWAY	http://www.broadinstitute.org/gsea/msigdb/cards/BIOCARTA_CCR5_PATHWAY	21	18	85	0.013	_	_	_		_	_	1.62		_	_	_		_	_	_
BIOCARTA_CD40_PATHWAY	http://www.broadinstitute.org/gsea/msigdb/cards/BIOCARTA_CD40_PATHWAY	16	16	100	0.007	_	_	_		_	_	1.688		_	_	_		_	_	_
BIOCARTA_CDMAC_PATHWAY	http://www.broadinstitute.org/gsea/msigdb/cards/BIOCARTA_CDMAC_PATHWAY	17	17	100	0.029	_	_	_		1.555	_	1.529		_	_	_		_	_	_
BIOCARTA_CELL2CELL_PATHWAY	http://www.broadinstitute.org/gsea/msigdb/cards/BIOCARTA_CELL2CELL_PATHWAY	15	13	86	0.017	_	_	_		-1.734	_	_		_	_	_		_	_	_
BIOCARTA_CELLCYCLE_PATHWAY	http://www.broadinstitute.org/gsea/msigdb/cards/BIOCARTA_CELLCYCLE_PATHWAY	24	23	95	0.003	1.736	1.745	1.51		_	_	_		1.618	1.629	1.756		_	_	_
BIOCARTA_COMP_PATHWAY	http://www.broadinstitute.org/gsea/msigdb/cards/BIOCARTA_COMP_PATHWAY	20	14	70	0	_	_	_		_	_	_		_	_	_		_	_	_
BIOCARTA_CREB_PATHWAY	http://www.broadinstitute.org/gsea/msigdb/cards/BIOCARTA_CREB_PATHWAY	28	27	96	0.045	_	_	_		_	_	_		_	_	1.472		_	_	_
BIOCARTA_CTCF_PATHWAY	http://www.broadinstitute.org/gsea/msigdb/cards/BIOCARTA_CTCF_PATHWAY	24	23	95	0	_	_	_		_	1.489	2.095		_	_	_		_	_	_
BIOCARTA_CTL_PATHWAY	http://www.broadinstitute.org/gsea/msigdb/cards/BIOCARTA_CTL_PATHWAY	16	12	75	0.019	_	_	_		_	_	_		_	_	1.6		_	_	_
BIOCARTA_CTLA4_PATHWAY	http://www.broadinstitute.org/gsea/msigdb/cards/BIOCARTA_CTLA4_PATHWAY	22	17	77	0.042	_	_	_		_	_	_		_	1.488	1.478		_	_	_
BIOCARTA_CYTOKINE_PATHWAY	http://www.broadinstitute.org/gsea/msigdb/cards/BIOCARTA_CYTOKINE_PATHWAY	23	19	82	0.005	1.669	1.52	_		_	_	1.718		_	1.691	_		_	_	_
BIOCARTA_D4GDI_PATHWAY	http://www.broadinstitute.org/gsea/msigdb/cards/BIOCARTA_D4GDI_PATHWAY	14	10	71	0.031	_	_	_		_	_	1.511		_	_	_		_	_	_
BIOCARTA_DC_PATHWAY	http://www.broadinstitute.org/gsea/msigdb/cards/BIOCARTA_DC_PATHWAY	23	21	91	0.002	1.532	1.65	_		_	1.567	1.702		1.672	1.672	1.707		_	_	_
BIOCARTA_DEATH_PATHWAY	http://www.broadinstitute.org/gsea/msigdb/cards/BIOCARTA_DEATH_PATHWAY	34	31	91	0.022	_	_	_		_	_	1.483		_	_	_		_	_	_
BIOCARTA_ECM_PATHWAY	http://www.broadinstitute.org/gsea/msigdb/cards/BIOCARTA_ECM_PATHWAY	25	23	92	0.039	_	_	_		_	_	1.482		_	_	_		_	_	_
BIOCARTA_EDG1_PATHWAY	http://www.broadinstitute.org/gsea/msigdb/cards/BIOCARTA_EDG1_PATHWAY	28	27	96	0.013	_	_	_		_	_	_		_	1.592	_		_	1.53	_
BIOCARTA_EGF_PATHWAY	http://www.broadinstitute.org/gsea/msigdb/cards/BIOCARTA_EGF_PATHWAY	32	29	90	0.007	_	_	_		_	_	1.654		_	_	_		_	_	_
BIOCARTA_EGFR_SMRTE_PATHWAY	http://www.broadinstitute.org/gsea/msigdb/cards/BIOCARTA_EGFR_SMRTE_PATHWAY	12	11	91	0.032	_	_	_		_	1.504	_		_	_	_		1.481	_	_
BIOCARTA_EIF_PATHWAY	http://www.broadinstitute.org/gsea/msigdb/cards/BIOCARTA_EIF_PATHWAY	17	16	94	0.043	_	_	_		_	_	1.511		_	_	_		_	_	_
BIOCARTA_ERK_PATHWAY	http://www.broadinstitute.org/gsea/msigdb/cards/BIOCARTA_ERK_PATHWAY	29	27	93	0.029	_	_	_		_	_	1.514		1.477	_	_		_	_	_
BIOCARTA_ERK5_PATHWAY	http://www.broadinstitute.org/gsea/msigdb/cards/BIOCARTA_ERK5_PATHWAY	19	18	94	0.035	_	_	_		_	_	1.473		_	1.481	_		_	_	_
BIOCARTA_ERYTH_PATHWAY	http://www.broadinstitute.org/gsea/msigdb/cards/BIOCARTA_ERYTH_PATHWAY	16	14	87	0.038	1.511	_	_		_	_	_		_	_	_		_	_	_
BIOCARTA_ETC_PATHWAY	http://www.broadinstitute.org/gsea/msigdb/cards/BIOCARTA_ETC_PATHWAY	13	10	76	0.01	_	_	_		_	_	_		_	_	_		_	-1.714	_
BIOCARTA_ETS_PATHWAY	http://www.broadinstitute.org/gsea/msigdb/cards/BIOCARTA_ETS_PATHWAY	19	19	100	0.002	_	_	_		_	1.521	1.829		_	_	_		_	_	_
BIOCARTA_EXTRINSIC_PATHWAY	http://www.broadinstitute.org/gsea/msigdb/cards/BIOCARTA_EXTRINSIC_PATHWAY	14	14	100	0.007	1.663	1.528	_		_	_	_		_	_	_		_	_	_
BIOCARTA_FAS_PATHWAY	http://www.broadinstitute.org/gsea/msigdb/cards/BIOCARTA_FAS_PATHWAY	31	29	93	0.037	_	_	_		_	_	1.522		1.491	_	_		_	_	_
BIOCARTA_FCER1_PATHWAY	http://www.broadinstitute.org/gsea/msigdb/cards/BIOCARTA_FCER1_PATHWAY	42	39	92	0.01	_	_	_		_	_	1.626		_	_	_		_	_	_
BIOCARTA_FIBRINOLYSIS_PATHWAY	http://www.broadinstitute.org/gsea/msigdb/cards/BIOCARTA_FIBRINOLYSIS_PATHWAY	13	11	84	0.003	1.777	_	_		_	_	_		_	_	_		_	_	_
BIOCARTA_FMLP_PATHWAY	http://www.broadinstitute.org/gsea/msigdb/cards/BIOCARTA_FMLP_PATHWAY	40	36	90	0.017	_	_	_		_	_	_		1.461	_	_		_	_	_
BIOCARTA_FREE_PATHWAY	http://www.broadinstitute.org/gsea/msigdb/cards/BIOCARTA_FREE_PATHWAY	11	10	90	0.033	_	_	_		_	_	_		1.483	_	_		_	_	_
BIOCARTA_G1_PATHWAY	http://www.broadinstitute.org/gsea/msigdb/cards/BIOCARTA_G1_PATHWAY	29	28	96	0.003	1.638	1.586	_		_	_	1.826		_	1.607	1.549		_	_	_
BIOCARTA_G2_PATHWAY	http://www.broadinstitute.org/gsea/msigdb/cards/BIOCARTA_G2_PATHWAY	25	25	100	0	1.836	1.858	1.631		_	_	_		_	_	_		_	_	_
BIOCARTA_GATA3_PATHWAY	http://www.broadinstitute.org/gsea/msigdb/cards/BIOCARTA_GATA3_PATHWAY	17	16	94	0.015	1.494	1.591	_		_	_	_		1.58	_	_		_	_	_
BIOCARTA_GCR_PATHWAY	http://www.broadinstitute.org/gsea/msigdb/cards/BIOCARTA_GCR_PATHWAY	23	20	87	0.039	_	_	_		_	_	1.489		_	_	_		_	_	_
BIOCARTA_GH_PATHWAY	http://www.broadinstitute.org/gsea/msigdb/cards/BIOCARTA_GH_PATHWAY	29	27	93	0.014	_	_	_		_	1.648	1.473		_	_	1.463		_	_	_
BIOCARTA_GLEEVEC_PATHWAY	http://www.broadinstitute.org/gsea/msigdb/cards/BIOCARTA_GLEEVEC_PATHWAY	24	23	95	0.011	_	_	_		_	1.526	1.702		_	_	_		_	_	_
BIOCARTA_GLYCOLYSIS_PATHWAY	http://www.broadinstitute.org/gsea/msigdb/cards/BIOCARTA_GLYCOLYSIS_PATHWAY	11	11	100	0.009	1.526	1.67	_		_	_	_		_	_	_		_	_	_
BIOCARTA_GRANULOCYTES_PATHWAY	http://www.broadinstitute.org/gsea/msigdb/cards/BIOCARTA_GRANULOCYTES_PATHWAY	15	13	86	0.045	_	1.514	_		_	_	_		_	_	_		_	_	_
BIOCARTA_HDAC_PATHWAY	http://www.broadinstitute.org/gsea/msigdb/cards/BIOCARTA_HDAC_PATHWAY	33	28	84	0.003	_	_	_		_	_	1.701		1.691	1.474	1.591		_	1.475	_
BIOCARTA_HER2_PATHWAY	http://www.broadinstitute.org/gsea/msigdb/cards/BIOCARTA_HER2_PATHWAY	23	21	91	0.039	_	_	_		_	_	1.479		_	_	_		_	_	_
BIOCARTA_HIF_PATHWAY	http://www.broadinstitute.org/gsea/msigdb/cards/BIOCARTA_HIF_PATHWAY	16	16	100	0	_	_	_		_	1.781	1.811		_	_	_		_	1.522	_
BIOCARTA_HIVNEF_PATHWAY	http://www.broadinstitute.org/gsea/msigdb/cards/BIOCARTA_HIVNEF_PATHWAY	59	56	94	0.003	_	_	_		_	_	1.485		1.652	_	_		_	_	_
BIOCARTA_HSP27_PATHWAY	http://www.broadinstitute.org/gsea/msigdb/cards/BIOCARTA_HSP27_PATHWAY	16	15	93	0.014	_	_	-1.679		_	_	_		_	_	_		_	_	_
BIOCARTA_IGF1_PATHWAY	http://www.broadinstitute.org/gsea/msigdb/cards/BIOCARTA_IGF1_PATHWAY	22	22	100	0.023	_	_	_		_	_	1.602		_	_	_		_	_	_
BIOCARTA_IGF1MTOR_PATHWAY	http://www.broadinstitute.org/gsea/msigdb/cards/BIOCARTA_IGF1MTOR_PATHWAY	21	21	100	0.014	_	_	_		_	1.594	1.498		_	_	_		_	_	_
BIOCARTA_IL10_PATHWAY	http://www.broadinstitute.org/gsea/msigdb/cards/BIOCARTA_IL10_PATHWAY	18	14	77	0.015	_	_	_		_	1.559	_		_	_	_		_	_	_
BIOCARTA_IL12_PATHWAY	http://www.broadinstitute.org/gsea/msigdb/cards/BIOCARTA_IL12_PATHWAY	24	22	91	0.006	_	_	_		_	1.498	1.653		_	1.723	1.595		_	_	_
BIOCARTA_IL1R_PATHWAY	http://www.broadinstitute.org/gsea/msigdb/cards/BIOCARTA_IL1R_PATHWAY	34	31	91	0.009	_	1.512	_		_	_	1.669		_	_	_		_	_	_
BIOCARTA_IL2RB_PATHWAY	http://www.broadinstitute.org/gsea/msigdb/cards/BIOCARTA_IL2RB_PATHWAY	39	38	97	0.018	_	_	_		_	_	1.604		_	_	1.542		_	_	_
BIOCARTA_IL4_PATHWAY	http://www.broadinstitute.org/gsea/msigdb/cards/BIOCARTA_IL4_PATHWAY	12	11	91	0.015	_	_	_		_	1.6	_		_	1.481	_		_	1.513	_
BIOCARTA_IL5_PATHWAY	http://www.broadinstitute.org/gsea/msigdb/cards/BIOCARTA_IL5_PATHWAY	11	7	63	0.003	1.486	1.661	1.487		_	_	1.535		1.445	_	_		_	_	_
BIOCARTA_IL6_PATHWAY	http://www.broadinstitute.org/gsea/msigdb/cards/BIOCARTA_IL6_PATHWAY	23	22	95	0.022	_	_	_		_	_	1.628		_	_	_		_	_	_
BIOCARTA_INFLAM_PATHWAY	http://www.broadinstitute.org/gsea/msigdb/cards/BIOCARTA_INFLAM_PATHWAY	30	25	83	0.002	_	1.516	_		_	1.475	1.742		_	1.702	1.657		_	1.516	_
BIOCARTA_INSULIN_PATHWAY	http://www.broadinstitute.org/gsea/msigdb/cards/BIOCARTA_INSULIN_PATHWAY	23	22	95	0.003	_	_	_		_	1.678	1.643		_	_	_		_	_	_
BIOCARTA_INTEGRIN_PATHWAY	http://www.broadinstitute.org/gsea/msigdb/cards/BIOCARTA_INTEGRIN_PATHWAY	39	37	94	0.005	_	_	_		_	1.601	1.438		_	_	_		_	_	_
BIOCARTA_INTRINSIC_PATHWAY	http://www.broadinstitute.org/gsea/msigdb/cards/BIOCARTA_INTRINSIC_PATHWAY	24	23	95	0.011	1.641	_	_		_	_	_		_	_	_		_	_	1.504
BIOCARTA_KERATINOCYTE_PATHWAY	http://www.broadinstitute.org/gsea/msigdb/cards/BIOCARTA_KERATINOCYTE_PATHWAY	47	46	97	0.002	_	_	_		_	1.726	1.662		_	_	_		_	_	_
BIOCARTA_LAIR_PATHWAY	http://www.broadinstitute.org/gsea/msigdb/cards/BIOCARTA_LAIR_PATHWAY	18	14	77	0.006	_	_	_		_	_	1.639		_	1.654	_		_	_	_
BIOCARTA_LECTIN_PATHWAY	http://www.broadinstitute.org/gsea/msigdb/cards/BIOCARTA_LECTIN_PATHWAY	13	9	69	0	_	_	_		_	_	_		_	_	_		_	_	_
BIOCARTA_LEPTIN_PATHWAY	http://www.broadinstitute.org/gsea/msigdb/cards/BIOCARTA_LEPTIN_PATHWAY	12	11	91	0.021	_	_	_		_	_	_		_	_	_		_	1.548	_
BIOCARTA_LONGEVITY_PATHWAY	http://www.broadinstitute.org/gsea/msigdb/cards/BIOCARTA_LONGEVITY_PATHWAY	16	15	93	0.019	_	_	_		_	_	_		_	_	_		_	_	1.568
BIOCARTA_LYM_PATHWAY	http://www.broadinstitute.org/gsea/msigdb/cards/BIOCARTA_LYM_PATHWAY	12	11	91	0.002	_	_	_		_	_	_		_	1.687	_		_	1.494	_
BIOCARTA_MAPK_PATHWAY	http://www.broadinstitute.org/gsea/msigdb/cards/BIOCARTA_MAPK_PATHWAY	88	85	96	0	_	_	_		_	1.562	1.803		_	_	_		1.635	_	_
BIOCARTA_MCALPAIN_PATHWAY	http://www.broadinstitute.org/gsea/msigdb/cards/BIOCARTA_MCALPAIN_PATHWAY	26	23	88	0.047	_	_	_		_	_	_		_	_	_		_	1.481	_
BIOCARTA_MCM_PATHWAY	http://www.broadinstitute.org/gsea/msigdb/cards/BIOCARTA_MCM_PATHWAY	19	18	94	0	1.94	1.957	1.915		_	_	1.558		_	_	_		_	_	_
BIOCARTA_MEF2D_PATHWAY	http://www.broadinstitute.org/gsea/msigdb/cards/BIOCARTA_MEF2D_PATHWAY	24	19	79	0.04	_	_	_		_	_	1.499		_	_	_		_	_	_
BIOCARTA_MET_PATHWAY	http://www.broadinstitute.org/gsea/msigdb/cards/BIOCARTA_MET_PATHWAY	38	35	92	0.005	_	_	_		_	1.52	1.726		_	_	_		_	_	_
BIOCARTA_MONOCYTE_PATHWAY	http://www.broadinstitute.org/gsea/msigdb/cards/BIOCARTA_MONOCYTE_PATHWAY	12	12	100	0.01	_	_	_		_	_	_		1.573	1.608	1.646		_	_	_
BIOCARTA_MPR_PATHWAY	http://www.broadinstitute.org/gsea/msigdb/cards/BIOCARTA_MPR_PATHWAY	35	33	94	0.012	1.572	1.559	_		_	_	_		_	1.428	_		_	_	_
BIOCARTA_MTA3_PATHWAY	http://www.broadinstitute.org/gsea/msigdb/cards/BIOCARTA_MTA3_PATHWAY	20	18	90	0.033	_	_	_		_	_	1.477		_	_	_		_	1.487	_
BIOCARTA_MTOR_PATHWAY	http://www.broadinstitute.org/gsea/msigdb/cards/BIOCARTA_MTOR_PATHWAY	24	23	95	0.027	_	_	_		_	_	1.594		_	_	_		_	_	_
BIOCARTA_NEUROTRANSMITTERS_PATHWAY	http://www.broadinstitute.org/gsea/msigdb/cards/BIOCARTA_NEUROTRANSMITTERS_PATHWAY	7	7	100	0.032	_	_	_		_	_	-1.586		_	_	_		_	_	_
BIOCARTA_NFKB_PATHWAY	http://www.broadinstitute.org/gsea/msigdb/cards/BIOCARTA_NFKB_PATHWAY	24	23	95	0.035	_	_	-1.512		_	_	1.532		_	_	_		_	_	_
BIOCARTA_NGF_PATHWAY	http://www.broadinstitute.org/gsea/msigdb/cards/BIOCARTA_NGF_PATHWAY	19	19	100	0.02	_	_	_		_	_	1.577		_	_	_		_	_	_
BIOCARTA_NKT_PATHWAY	http://www.broadinstitute.org/gsea/msigdb/cards/BIOCARTA_NKT_PATHWAY	30	29	96	0	1.707	1.884	_		_	1.594	1.925		1.863	2.016	2.012		_	1.603	_
BIOCARTA_NO1_PATHWAY	http://www.broadinstitute.org/gsea/msigdb/cards/BIOCARTA_NO1_PATHWAY	34	30	88	0	_	_	_		_	1.881	_		_	_	_		_	_	_
BIOCARTA_NO2IL12_PATHWAY	http://www.broadinstitute.org/gsea/msigdb/cards/BIOCARTA_NO2IL12_PATHWAY	18	18	100	0	_	_	_		_	_	1.755		1.625	1.8	1.714		_	_	_
BIOCARTA_NTHI_PATHWAY	http://www.broadinstitute.org/gsea/msigdb/cards/BIOCARTA_NTHI_PATHWAY	25	22	88	0	_	_	_		_	1.569	1.985		_	_	_		_	_	_
BIOCARTA_NUCLEARRS_PATHWAY	http://www.broadinstitute.org/gsea/msigdb/cards/BIOCARTA_NUCLEARRS_PATHWAY	16	15	93	0.015	-1.647	_	_		_	_	_		_	_	_		_	_	_
BIOCARTA_P27_PATHWAY	http://www.broadinstitute.org/gsea/msigdb/cards/BIOCARTA_P27_PATHWAY	14	14	100	0.02	1.519	_	1.592		_	_	_		_	_	_		_	_	_
BIOCARTA_P38MAPK_PATHWAY	http://www.broadinstitute.org/gsea/msigdb/cards/BIOCARTA_P38MAPK_PATHWAY	41	38	92	0.02	_	_	_		_	_	1.534		_	_	_		_	_	_
BIOCARTA_P53_PATHWAY	http://www.broadinstitute.org/gsea/msigdb/cards/BIOCARTA_P53_PATHWAY	17	17	100	0	_	_	_		_	1.819	_		_	_	_		_	_	_
BIOCARTA_P53HYPOXIA_PATHWAY	http://www.broadinstitute.org/gsea/msigdb/cards/BIOCARTA_P53HYPOXIA_PATHWAY	24	22	91	0.005	_	_	_		_	_	1.76		_	_	_		_	_	_
BIOCARTA_PAR1_PATHWAY	http://www.broadinstitute.org/gsea/msigdb/cards/BIOCARTA_PAR1_PATHWAY	38	37	97	0.007	_	_	-1.591		_	_	_		_	_	1.543		_	_	_
BIOCARTA_PDGF_PATHWAY	http://www.broadinstitute.org/gsea/msigdb/cards/BIOCARTA_PDGF_PATHWAY	33	31	93	0.008	_	_	_		_	1.442	1.629		_	_	_		_	_	_
BIOCARTA_PGC1A_PATHWAY	http://www.broadinstitute.org/gsea/msigdb/cards/BIOCARTA_PGC1A_PATHWAY	27	23	85	0.034	_	_	_		_	_	1.501		_	_	_		_	1.502	_
BIOCARTA_PLATELETAPP_PATHWAY	http://www.broadinstitute.org/gsea/msigdb/cards/BIOCARTA_PLATELETAPP_PATHWAY	15	13	86	0.023	1.548	_	_		_	_	_		_	_	_		_	_	1.594
BIOCARTA_PLCE_PATHWAY	http://www.broadinstitute.org/gsea/msigdb/cards/BIOCARTA_PLCE_PATHWAY	13	12	92	0.029	_	_	_		-1.548	_	_		_	_	_		_	_	_
BIOCARTA_PPARA_PATHWAY	http://www.broadinstitute.org/gsea/msigdb/cards/BIOCARTA_PPARA_PATHWAY	59	53	89	0.032	_	_	_		_	1.427	_		_	_	_		_	_	_
BIOCARTA_PROTEASOME_PATHWAY	http://www.broadinstitute.org/gsea/msigdb/cards/BIOCARTA_PROTEASOME_PATHWAY	29	29	100	0.006	1.599	1.561	_		_	_	_		_	_	_		_	_	_
BIOCARTA_PTC1_PATHWAY	http://www.broadinstitute.org/gsea/msigdb/cards/BIOCARTA_PTC1_PATHWAY	12	12	100	0	1.788	1.754	1.513		_	_	_		1.47	_	_		_	_	_
BIOCARTA_PTDINS_PATHWAY	http://www.broadinstitute.org/gsea/msigdb/cards/BIOCARTA_PTDINS_PATHWAY	24	24	100	0.003	_	_	_		_	1.479	1.693		_	_	_		_	_	_
BIOCARTA_RAC1_PATHWAY	http://www.broadinstitute.org/gsea/msigdb/cards/BIOCARTA_RAC1_PATHWAY	24	24	100	0.044	_	_	_		_	_	_		_	_	_		_	1.496	_
BIOCARTA_RACCYCD_PATHWAY	http://www.broadinstitute.org/gsea/msigdb/cards/BIOCARTA_RACCYCD_PATHWAY	27	27	100	0.04	_	_	_		_	_	1.477		_	_	_		_	_	_
BIOCARTA_RANMS_PATHWAY	http://www.broadinstitute.org/gsea/msigdb/cards/BIOCARTA_RANMS_PATHWAY	11	10	90	0	1.783	1.805	1.61		_	_	_		_	1.549	_		_	_	_
BIOCARTA_RB_PATHWAY	http://www.broadinstitute.org/gsea/msigdb/cards/BIOCARTA_RB_PATHWAY	14	14	100	0.018	1.601	1.613	_		_	_	_		_	_	_		_	_	_
BIOCARTA_SARS_PATHWAY	http://www.broadinstitute.org/gsea/msigdb/cards/BIOCARTA_SARS_PATHWAY	11	11	100	0.021	_	_	_		_	_	_		1.471	1.529	_		_	1.573	_
BIOCARTA_SET_PATHWAY	http://www.broadinstitute.org/gsea/msigdb/cards/BIOCARTA_SET_PATHWAY	12	10	83	0.007	_	_	1.682		_	_	_		_	_	1.493		_	_	_
BIOCARTA_SKP2E2F_PATHWAY	http://www.broadinstitute.org/gsea/msigdb/cards/BIOCARTA_SKP2E2F_PATHWAY	11	11	100	0.019	1.574	1.557	_		_	_	_		_	_	_		_	_	_
BIOCARTA_SPPA_PATHWAY	http://www.broadinstitute.org/gsea/msigdb/cards/BIOCARTA_SPPA_PATHWAY	23	22	95	0.014	_	_	_		_	_	_		1.621	_	1.605		_	_	_
BIOCARTA_SPRY_PATHWAY	http://www.broadinstitute.org/gsea/msigdb/cards/BIOCARTA_SPRY_PATHWAY	19	17	89	0.04	_	_	_		_	_	_		1.465	_	_		_	_	_
BIOCARTA_SRCRPTP_PATHWAY	http://www.broadinstitute.org/gsea/msigdb/cards/BIOCARTA_SRCRPTP_PATHWAY	12	11	91	0.002	1.696	1.71	1.665		_	_	_		_	1.537	_		_	_	_
BIOCARTA_STATHMIN_PATHWAY	http://www.broadinstitute.org/gsea/msigdb/cards/BIOCARTA_STATHMIN_PATHWAY	20	19	95	0.006	1.514	1.597	_		_	_	_		_	_	1.688		_	_	_
BIOCARTA_STEM_PATHWAY	http://www.broadinstitute.org/gsea/msigdb/cards/BIOCARTA_STEM_PATHWAY	16	14	87	0.003	1.664	1.716	_		_	_	1.501		_	1.699	_		_	_	_
BIOCARTA_STRESS_PATHWAY	http://www.broadinstitute.org/gsea/msigdb/cards/BIOCARTA_STRESS_PATHWAY	26	26	100	0.002	_	_	_		_	1.497	1.672		_	_	_		_	_	_
BIOCARTA_TALL1_PATHWAY	http://www.broadinstitute.org/gsea/msigdb/cards/BIOCARTA_TALL1_PATHWAY	16	15	93	0.003	_	_	_		_	_	1.629		1.693	_	_		_	_	_
BIOCARTA_TCR_PATHWAY	http://www.broadinstitute.org/gsea/msigdb/cards/BIOCARTA_TCR_PATHWAY	50	44	88	0.002	_	_	-1.386		_	_	1.711		_	_	1.408		_	_	_
BIOCARTA_TCRA_PATHWAY	http://www.broadinstitute.org/gsea/msigdb/cards/BIOCARTA_TCRA_PATHWAY	14	9	64	0.035	_	_	-1.556		_	_	_		_	_	_		_	_	_
BIOCARTA_TCYTOTOXIC_PATHWAY	http://www.broadinstitute.org/gsea/msigdb/cards/BIOCARTA_TCYTOTOXIC_PATHWAY	15	13	86	0.014	_	_	-1.606		_	_	_		_	_	1.609		_	_	_
BIOCARTA_TFF_PATHWAY	http://www.broadinstitute.org/gsea/msigdb/cards/BIOCARTA_TFF_PATHWAY	22	19	86	0.027	_	_	_		_	_	_		_	_	_		_	1.544	_
BIOCARTA_TGFB_PATHWAY	http://www.broadinstitute.org/gsea/msigdb/cards/BIOCARTA_TGFB_PATHWAY	20	18	90	0.002	_	_	_		_	1.561	1.843		_	_	_		1.537	_	_
BIOCARTA_TH1TH2_PATHWAY	http://www.broadinstitute.org/gsea/msigdb/cards/BIOCARTA_TH1TH2_PATHWAY	20	18	90	0	1.627	1.736	_		_	1.476	1.589		1.707	1.922	1.798		_	_	_
BIOCARTA_THELPER_PATHWAY	http://www.broadinstitute.org/gsea/msigdb/cards/BIOCARTA_THELPER_PATHWAY	15	13	86	0.01	_	_	-1.533		_	_	_		1.498	_	1.601		_	_	_
BIOCARTA_TID_PATHWAY	http://www.broadinstitute.org/gsea/msigdb/cards/BIOCARTA_TID_PATHWAY	20	19	95	0.005	1.576	_	_		_	1.645	1.511		_	_	_		_	_	_
BIOCARTA_TNFR1_PATHWAY	http://www.broadinstitute.org/gsea/msigdb/cards/BIOCARTA_TNFR1_PATHWAY	30	29	96	0.036	_	_	_		_	_	1.501		1.467	_	_		_	_	_
BIOCARTA_TOB1_PATHWAY	http://www.broadinstitute.org/gsea/msigdb/cards/BIOCARTA_TOB1_PATHWAY	22	20	90	0	_	_	_		_	1.662	1.836		_	_	_		_	_	_
BIOCARTA_TOLL_PATHWAY	http://www.broadinstitute.org/gsea/msigdb/cards/BIOCARTA_TOLL_PATHWAY	38	36	94	0.002	_	_	_		_	_	1.797		_	_	_		_	_	_
BIOCARTA_TPO_PATHWAY	http://www.broadinstitute.org/gsea/msigdb/cards/BIOCARTA_TPO_PATHWAY	25	24	96	0.038	_	_	_		_	_	1.515		_	_	_		_	_	_
BIOCARTA_UCALPAIN_PATHWAY	http://www.broadinstitute.org/gsea/msigdb/cards/BIOCARTA_UCALPAIN_PATHWAY	19	17	89	0.037	_	_	_		_	_	1.511		_	_	_		_	1.476	_
BIOCARTA_VEGF_PATHWAY	http://www.broadinstitute.org/gsea/msigdb/cards/BIOCARTA_VEGF_PATHWAY	30	29	96	0.003	_	_	_		_	_	1.73		_	_	_		_	_	_
BIOCARTA_VIP_PATHWAY	http://www.broadinstitute.org/gsea/msigdb/cards/BIOCARTA_VIP_PATHWAY	30	26	86	0.013	_	_	_		_	_	_		1.626	_	_		_	_	_
BIOCARTA_WNT_PATHWAY	http://www.broadinstitute.org/gsea/msigdb/cards/BIOCARTA_WNT_PATHWAY	27	24	88	0.007	_	_	_		_	_	1.592		_	_	_		_	_	_
KEGG_ABC_TRANSPORTERS	http://www.broadinstitute.org/gsea/msigdb/cards/KEGG_ABC_TRANSPORTERS	45	39	86	0.022	_	_	_		_	_	_		_	_	_		_	-1.461	_
KEGG_ACUTE_MYELOID_LEUKEMIA	http://www.broadinstitute.org/gsea/msigdb/cards/KEGG_ACUTE_MYELOID_LEUKEMIA	61	58	95	0.003	_	_	_		_	_	1.479		1.592	1.523	1.494		_	_	_
KEGG_ADHERENS_JUNCTION	http://www.broadinstitute.org/gsea/msigdb/cards/KEGG_ADHERENS_JUNCTION	76	68	89	0	_	_	_		_	_	1.399		1.453	_	_		_	1.79	_
KEGG_ADIPOCYTOKINE_SIGNALING_PATHWAY	http://www.broadinstitute.org/gsea/msigdb/cards/KEGG_ADIPOCYTOKINE_SIGNALING_PATHWAY	68	67	98	0.003	_	_	_		_	1.625	_		_	_	_		_	_	_
KEGG_ALDOSTERONE_REGULATED_SODIUM_REABSORPTION	http://www.broadinstitute.org/gsea/msigdb/cards/KEGG_ALDOSTERONE_REGULATED_SODIUM_REABSORPTION	43	42	97	0.026	_	_	_		_	_	_		_	_	_		1.471	_	_
KEGG_ALLOGRAFT_REJECTION	http://www.broadinstitute.org/gsea/msigdb/cards/KEGG_ALLOGRAFT_REJECTION	39	19	48	0	1.508	1.565	_		_	1.574	1.816		1.775	1.938	1.83		_	_	_
KEGG_AMINO_SUGAR_AND_NUCLEOTIDE_SUGAR_METABOLISM	http://www.broadinstitute.org/gsea/msigdb/cards/KEGG_AMINO_SUGAR_AND_NUCLEOTIDE_SUGAR_METABOLISM	45	44	97	0.024	_	_	_		_	_	1.506		_	_	_		_	_	_
KEGG_AMINOACYL_TRNA_BIOSYNTHESIS	http://www.broadinstitute.org/gsea/msigdb/cards/KEGG_AMINOACYL_TRNA_BIOSYNTHESIS	42	42	100	0.044	_	_	_		_	_	1.431		_	_	_		_	_	_
KEGG_AMYOTROPHIC_LATERAL_SCLEROSIS_ALS	http://www.broadinstitute.org/gsea/msigdb/cards/KEGG_AMYOTROPHIC_LATERAL_SCLEROSIS_ALS	54	52	96	0.002	_	_	_		1.675	1.577	_		_	_	_		_	_	_
KEGG_ARRHYTHMOGENIC_RIGHT_VENTRICULAR_CARDIOMYOPATHY_ARVC	http://www.broadinstitute.org/gsea/msigdb/cards/KEGG_ARRHYTHMOGENIC_RIGHT_VENTRICULAR_CARDIOMYOPATHY_ARVC	77	74	96	0	_	_	_		_	1.555	1.456		1.644	1.639	1.785		_	1.772	_
KEGG_ASTHMA	http://www.broadinstitute.org/gsea/msigdb/cards/KEGG_ASTHMA	31	18	58	0.005	_	_	_		_	_	1.778		1.627	1.69	_		_	_	_
KEGG_AUTOIMMUNE_THYROID_DISEASE	http://www.broadinstitute.org/gsea/msigdb/cards/KEGG_AUTOIMMUNE_THYROID_DISEASE	54	21	38	0	1.67	1.773	1.705		_	_	1.482		1.931	1.865	1.751		_	_	_
KEGG_AXON_GUIDANCE	http://www.broadinstitute.org/gsea/msigdb/cards/KEGG_AXON_GUIDANCE	130	129	99	0.037	_	_	-1.296		_	_	_		_	_	1.349		_	_	_
KEGG_B_CELL_RECEPTOR_SIGNALING_PATHWAY	http://www.broadinstitute.org/gsea/msigdb/cards/KEGG_B_CELL_RECEPTOR_SIGNALING_PATHWAY	76	74	97	0.009	_	_	_		_	_	1.54		_	_	_		_	_	_
KEGG_BASAL_CELL_CARCINOMA	http://www.broadinstitute.org/gsea/msigdb/cards/KEGG_BASAL_CELL_CARCINOMA	56	56	100	0.001	-1.362	-1.687	-1.655		_	_	_		_	_	_		_	1.683	_
KEGG_BASAL_TRANSCRIPTION_FACTORS	http://www.broadinstitute.org/gsea/msigdb/cards/KEGG_BASAL_TRANSCRIPTION_FACTORS	37	31	83	0.044	_	_	_		_	_	1.497		_	_	_		_	_	_
KEGG_BASE_EXCISION_REPAIR	http://www.broadinstitute.org/gsea/msigdb/cards/KEGG_BASE_EXCISION_REPAIR	36	33	91	0.003	1.737	1.637	1.471		_	_	_		_	_	_		_	_	_
KEGG_BLADDER_CANCER	http://www.broadinstitute.org/gsea/msigdb/cards/KEGG_BLADDER_CANCER	43	39	90	0	_	_	_		_	_	1.454		1.599	_	_		_	1.645	_
KEGG_BUTANOATE_METABOLISM	http://www.broadinstitute.org/gsea/msigdb/cards/KEGG_BUTANOATE_METABOLISM	35	29	82	0.022	1.485	_	_		_	_	_		_	1.532	_		_	_	_
KEGG_CALCIUM_SIGNALING_PATHWAY	http://www.broadinstitute.org/gsea/msigdb/cards/KEGG_CALCIUM_SIGNALING_PATHWAY	179	170	95	0	_	_	_		1.382	1.572	1.343		1.322	1.41	1.613		_	1.403	_
KEGG_CARDIAC_MUSCLE_CONTRACTION	http://www.broadinstitute.org/gsea/msigdb/cards/KEGG_CARDIAC_MUSCLE_CONTRACTION	81	72	88	0.026	_	_	_		_	_	_		_	1.465	_		_	_	_
KEGG_CELL_ADHESION_MOLECULES_CAMS	http://www.broadinstitute.org/gsea/msigdb/cards/KEGG_CELL_ADHESION_MOLECULES_CAMS	135	109	80	0.016	_	_	_		_	_	_		1.42	1.413	_		_	_	_
KEGG_CELL_CYCLE	http://www.broadinstitute.org/gsea/msigdb/cards/KEGG_CELL_CYCLE	129	121	93	0	2.039	2.181	1.703		_	1.329	1.881		_	1.426	_		_	_	_
KEGG_CHEMOKINE_SIGNALING_PATHWAY	http://www.broadinstitute.org/gsea/msigdb/cards/KEGG_CHEMOKINE_SIGNALING_PATHWAY	191	164	85	0	_	_	_		_	_	1.388		1.452	_	1.63		_	_	_
KEGG_CHRONIC_MYELOID_LEUKEMIA	http://www.broadinstitute.org/gsea/msigdb/cards/KEGG_CHRONIC_MYELOID_LEUKEMIA	74	73	98	0	_	_	_		_	1.65	1.839		_	_	1.575		_	_	_
KEGG_COLORECTAL_CANCER	http://www.broadinstitute.org/gsea/msigdb/cards/KEGG_COLORECTAL_CANCER	63	62	98	0	_	_	_		_	1.642	2.062		1.492	_	1.651		_	_	_
KEGG_COMPLEMENT_AND_COAGULATION_CASCADES	http://www.broadinstitute.org/gsea/msigdb/cards/KEGG_COMPLEMENT_AND_COAGULATION_CASCADES	70	55	78	0.003	_	_	_		_	_	_		_	_	_		_	_	_
KEGG_CYSTEINE_AND_METHIONINE_METABOLISM	http://www.broadinstitute.org/gsea/msigdb/cards/KEGG_CYSTEINE_AND_METHIONINE_METABOLISM	35	31	88	0.005	_	1.67	_		_	_	_		_	_	_		_	_	_
KEGG_CYTOKINE_CYTOKINE_RECEPTOR_INTERACTION	http://www.broadinstitute.org/gsea/msigdb/cards/KEGG_CYTOKINE_CYTOKINE_RECEPTOR_INTERACTION	268	211	78	0	_	_	_		_	_	1.4		1.666	1.583	1.756		1.387	1.642	1.388
KEGG_CYTOSOLIC_DNA_SENSING_PATHWAY	http://www.broadinstitute.org/gsea/msigdb/cards/KEGG_CYTOSOLIC_DNA_SENSING_PATHWAY	57	39	68	0.027	_	1.539	_		_	_	_		_	_	_		_	_	_
KEGG_DILATED_CARDIOMYOPATHY	http://www.broadinstitute.org/gsea/msigdb/cards/KEGG_DILATED_CARDIOMYOPATHY	93	87	93	0.001	_	_	_		_	1.537	_		1.521	1.6	1.736		_	1.603	_
KEGG_DNA_REPLICATION	http://www.broadinstitute.org/gsea/msigdb/cards/KEGG_DNA_REPLICATION	37	35	94	0	2.01	2.09	1.85		_	_	_		_	_	_		_	_	_
KEGG_DORSO_VENTRAL_AXIS_FORMATION	http://www.broadinstitute.org/gsea/msigdb/cards/KEGG_DORSO_VENTRAL_AXIS_FORMATION	26	22	84	0.028	_	-1.598	-1.569		_	_	_		_	_	_		_	_	_
KEGG_DRUG_METABOLISM_CYTOCHROME_P450	http://www.broadinstitute.org/gsea/msigdb/cards/KEGG_DRUG_METABOLISM_CYTOCHROME_P450	73	31	42	0	-1.477	-1.865	_		_	_	_		_	_	-1.46		_	_	_
KEGG_ECM_RECEPTOR_INTERACTION	http://www.broadinstitute.org/gsea/msigdb/cards/KEGG_ECM_RECEPTOR_INTERACTION	85	81	95	0.017	1.492	1.371	_		-1.332	_	_		_	_	_		-1.425	1.358	_
KEGG_ENDOCYTOSIS	http://www.broadinstitute.org/gsea/msigdb/cards/KEGG_ENDOCYTOSIS	184	167	90	0.029	_	_	_		_	_	1.344		_	_	_		_	_	_
KEGG_ENDOMETRIAL_CANCER	http://www.broadinstitute.org/gsea/msigdb/cards/KEGG_ENDOMETRIAL_CANCER	53	52	98	0	_	_	_		_	_	1.841		1.455	1.427	1.671		_	1.431	_
KEGG_ERBB_SIGNALING_PATHWAY	http://www.broadinstitute.org/gsea/msigdb/cards/KEGG_ERBB_SIGNALING_PATHWAY	88	85	96	0.017	_	_	_		_	_	1.507		_	_	1.402		_	_	_
KEGG_ETHER_LIPID_METABOLISM	http://www.broadinstitute.org/gsea/msigdb/cards/KEGG_ETHER_LIPID_METABOLISM	34	32	94	0.01	_	_	_		_	_	_		_	_	_		_	_	_
KEGG_FC_EPSILON_RI_SIGNALING_PATHWAY	http://www.broadinstitute.org/gsea/msigdb/cards/KEGG_FC_EPSILON_RI_SIGNALING_PATHWAY	80	78	97	0.014	_	_	_		_	1.41	1.443		1.366	_	1.486		_	_	_
KEGG_FOCAL_ADHESION	http://www.broadinstitute.org/gsea/msigdb/cards/KEGG_FOCAL_ADHESION	202	190	94	0.009	_	_	_		_	1.465	_		1.281	_	_		_	1.3	_
KEGG_FRUCTOSE_AND_MANNOSE_METABOLISM	http://www.broadinstitute.org/gsea/msigdb/cards/KEGG_FRUCTOSE_AND_MANNOSE_METABOLISM	35	34	97	0.018	_	_	_		_	_	_		1.45	_	1.557		_	_	_
KEGG_GAP_JUNCTION	http://www.broadinstitute.org/gsea/msigdb/cards/KEGG_GAP_JUNCTION	91	82	90	0.029	_	_	_		_	_	_		_	_	1.405		_	_	_
KEGG_GLIOMA	http://www.broadinstitute.org/gsea/msigdb/cards/KEGG_GLIOMA	66	62	93	0.008	_	_	_		_	1.435	1.462		_	_	1.6		_	_	_
KEGG_GLYCINE_SERINE_AND_THREONINE_METABOLISM	http://www.broadinstitute.org/gsea/msigdb/cards/KEGG_GLYCINE_SERINE_AND_THREONINE_METABOLISM	32	31	96	0.045	_	_	1.493		_	_	_		_	_	_		_	_	_
KEGG_GLYCOLYSIS_GLUCONEOGENESIS	http://www.broadinstitute.org/gsea/msigdb/cards/KEGG_GLYCOLYSIS_GLUCONEOGENESIS	63	55	87	0	_	_	_		_	_	_		1.553	1.807	_		_	_	_
KEGG_GLYCOSAMINOGLYCAN_BIOSYNTHESIS_CHONDROITIN_SULFATE	http://www.broadinstitute.org/gsea/msigdb/cards/KEGG_GLYCOSAMINOGLYCAN_BIOSYNTHESIS_CHONDROITIN_SULFATE	23	21	91	0.031	_	_	_		-1.587	_	_		_	_	_		_	_	_
KEGG_GLYCOSAMINOGLYCAN_BIOSYNTHESIS_KERATAN_SULFATE	http://www.broadinstitute.org/gsea/msigdb/cards/KEGG_GLYCOSAMINOGLYCAN_BIOSYNTHESIS_KERATAN_SULFATE	16	15	93	0.035	_	_	_		_	_	1.591		_	_	_		_	_	_
KEGG_GLYCOSAMINOGLYCAN_DEGRADATION	http://www.broadinstitute.org/gsea/msigdb/cards/KEGG_GLYCOSAMINOGLYCAN_DEGRADATION	22	20	90	0.006	_	-1.803	_		_	_	_		_	_	_		_	-1.785	_
KEGG_GLYCOSPHINGOLIPID_BIOSYNTHESIS_GANGLIO_SERIES	http://www.broadinstitute.org/gsea/msigdb/cards/KEGG_GLYCOSPHINGOLIPID_BIOSYNTHESIS_GANGLIO_SERIES	16	15	93	0.002	-1.548	_	-1.805		_	_	_		_	_	_		_	_	_
KEGG_GLYCOSPHINGOLIPID_BIOSYNTHESIS_GLOBO_SERIES	http://www.broadinstitute.org/gsea/msigdb/cards/KEGG_GLYCOSPHINGOLIPID_BIOSYNTHESIS_GLOBO_SERIES	15	15	100	0.019	_	_	_		_	_	1.52		_	_	_		1.486	_	1.58
KEGG_GLYCOSPHINGOLIPID_BIOSYNTHESIS_LACTO_AND_NEOLACTO_SERIES	http://www.broadinstitute.org/gsea/msigdb/cards/KEGG_GLYCOSPHINGOLIPID_BIOSYNTHESIS_LACTO_AND_NEOLACTO_SERIES	27	23	85	0.023	_	_	_		_	_	1.6		_	_	_		_	_	_
KEGG_GLYCOSYLPHOSPHATIDYLINOSITOL_GPI_ANCHOR_BIOSYNTHESIS	http://www.broadinstitute.org/gsea/msigdb/cards/KEGG_GLYCOSYLPHOSPHATIDYLINOSITOL_GPI_ANCHOR_BIOSYNTHESIS	26	24	92	0.035	_	_	_		_	-1.5	_		_	_	_		_	_	_
KEGG_GNRH_SIGNALING_PATHWAY	http://www.broadinstitute.org/gsea/msigdb/cards/KEGG_GNRH_SIGNALING_PATHWAY	102	93	91	0.04	_	_	_		_	_	_		_	_	1.38		_	_	_
KEGG_GRAFT_VERSUS_HOST_DISEASE	http://www.broadinstitute.org/gsea/msigdb/cards/KEGG_GRAFT_VERSUS_HOST_DISEASE	43	14	32	0.034	_	_	_		_	_	_		_	1.492	1.545		_	_	_
KEGG_HEDGEHOG_SIGNALING_PATHWAY	http://www.broadinstitute.org/gsea/msigdb/cards/KEGG_HEDGEHOG_SIGNALING_PATHWAY	57	54	94	0.01	_	-1.529	-1.569		_	_	_		_	_	_		_	_	_
KEGG_HEMATOPOIETIC_CELL_LINEAGE	http://www.broadinstitute.org/gsea/msigdb/cards/KEGG_HEMATOPOIETIC_CELL_LINEAGE	89	67	75	0.009	_	_	_		-1.366	_	_		_	_	_		_	_	_
KEGG_HISTIDINE_METABOLISM	http://www.broadinstitute.org/gsea/msigdb/cards/KEGG_HISTIDINE_METABOLISM	30	27	90	0.003	_	_	_		_	_	_		1.51	_	_		_	_	_
KEGG_HOMOLOGOUS_RECOMBINATION	http://www.broadinstitute.org/gsea/msigdb/cards/KEGG_HOMOLOGOUS_RECOMBINATION	29	28	96	0	1.795	1.894	1.647		_	_	_		_	1.583	1.564		_	_	_
KEGG_HUNTINGTONS_DISEASE	http://www.broadinstitute.org/gsea/msigdb/cards/KEGG_HUNTINGTONS_DISEASE	186	163	87	0.018	_	_	_		_	_	_		_	_	_		_	_	_
KEGG_HYPERTROPHIC_CARDIOMYOPATHY_HCM	http://www.broadinstitute.org/gsea/msigdb/cards/KEGG_HYPERTROPHIC_CARDIOMYOPATHY_HCM	86	81	94	0.005	_	_	_		_	1.449	_		1.398	1.479	1.553		_	1.529	_
KEGG_INOSITOL_PHOSPHATE_METABOLISM	http://www.broadinstitute.org/gsea/msigdb/cards/KEGG_INOSITOL_PHOSPHATE_METABOLISM	55	54	98	0	_	_	_		_	_	1.833		1.534	_	1.75		_	_	_
KEGG_INSULIN_SIGNALING_PATHWAY	http://www.broadinstitute.org/gsea/msigdb/cards/KEGG_INSULIN_SIGNALING_PATHWAY	138	133	96	0.009	_	_	_		_	_	1.332		_	_	1.445		_	_	_
KEGG_INTESTINAL_IMMUNE_NETWORK_FOR_IGA_PRODUCTION	http://www.broadinstitute.org/gsea/msigdb/cards/KEGG_INTESTINAL_IMMUNE_NETWORK_FOR_IGA_PRODUCTION	49	34	69	0.003	_	_	_		_	_	1.634		1.806	1.571	1.59		1.435	_	_
KEGG_JAK_STAT_SIGNALING_PATHWAY	http://www.broadinstitute.org/gsea/msigdb/cards/KEGG_JAK_STAT_SIGNALING_PATHWAY	156	126	80	0	_	_	_		_	_	1.351		1.541	1.603	1.646		_	_	_
KEGG_LEISHMANIA_INFECTION	http://www.broadinstitute.org/gsea/msigdb/cards/KEGG_LEISHMANIA_INFECTION	73	53	72	0	_	1.532	_		_	1.599	2.013		_	1.547	_		_	_	_
KEGG_LEUKOCYTE_TRANSENDOTHELIAL_MIGRATION	http://www.broadinstitute.org/gsea/msigdb/cards/KEGG_LEUKOCYTE_TRANSENDOTHELIAL_MIGRATION	119	110	92	0	-1.553	_	_		_	_	_		1.332	_	_		_	_	_
KEGG_LINOLEIC_ACID_METABOLISM	http://www.broadinstitute.org/gsea/msigdb/cards/KEGG_LINOLEIC_ACID_METABOLISM	30	19	63	0.012	_	_	_		_	_	_		_	_	_		_	_	_
KEGG_LYSOSOME	http://www.broadinstitute.org/gsea/msigdb/cards/KEGG_LYSOSOME	122	115	94	0.003	_	_	_		_	_	_		1.545	1.56	_		1.502	_	_
KEGG_MAPK_SIGNALING_PATHWAY	http://www.broadinstitute.org/gsea/msigdb/cards/KEGG_MAPK_SIGNALING_PATHWAY	268	258	96	0	_	_	_		1.521	1.872	1.617		_	_	_		_	1.353	_
KEGG_MELANOMA	http://www.broadinstitute.org/gsea/msigdb/cards/KEGG_MELANOMA	72	68	94	0	_	_	_		1.452	1.857	1.783		1.42	_	1.4		_	1.483	_
KEGG_METABOLISM_OF_XENOBIOTICS_BY_CYTOCHROME_P450	http://www.broadinstitute.org/gsea/msigdb/cards/KEGG_METABOLISM_OF_XENOBIOTICS_BY_CYTOCHROME_P450	71	29	40	0.005	_	-1.78	-1.525		_	_	_		_	_	_		_	_	_
KEGG_MISMATCH_REPAIR	http://www.broadinstitute.org/gsea/msigdb/cards/KEGG_MISMATCH_REPAIR	24	22	91	0.007	1.584	1.715	1.656		_	_	_		_	_	_		_	_	_
KEGG_MTOR_SIGNALING_PATHWAY	http://www.broadinstitute.org/gsea/msigdb/cards/KEGG_MTOR_SIGNALING_PATHWAY	53	52	98	0	_	_	_		_	_	1.754		_	_	1.582		_	_	_
KEGG_N_GLYCAN_BIOSYNTHESIS	http://www.broadinstitute.org/gsea/msigdb/cards/KEGG_N_GLYCAN_BIOSYNTHESIS	47	46	97	0.038	_	_	_		_	_	1.431		_	_	_		_	_	_
KEGG_NATURAL_KILLER_CELL_MEDIATED_CYTOTOXICITY	http://www.broadinstitute.org/gsea/msigdb/cards/KEGG_NATURAL_KILLER_CELL_MEDIATED_CYTOTOXICITY	138	86	62	0	_	_	_		_	_	1.799		1.534	_	1.945		_	_	_
KEGG_NEUROACTIVE_LIGAND_RECEPTOR_INTERACTION	http://www.broadinstitute.org/gsea/msigdb/cards/KEGG_NEUROACTIVE_LIGAND_RECEPTOR_INTERACTION	273	252	92	0.015	_	_	_		1.311	_	_		_	_	_		_	_	1.329
KEGG_NEUROTROPHIN_SIGNALING_PATHWAY	http://www.broadinstitute.org/gsea/msigdb/cards/KEGG_NEUROTROPHIN_SIGNALING_PATHWAY	127	124	97	0	_	_	_		_	1.354	1.779		_	_	1.364		_	_	_
KEGG_NICOTINATE_AND_NICOTINAMIDE_METABOLISM	http://www.broadinstitute.org/gsea/msigdb/cards/KEGG_NICOTINATE_AND_NICOTINAMIDE_METABOLISM	25	23	92	0.004	_	_	_		_	1.514	_		_	_	_		_	_	_
KEGG_NOD_LIKE_RECEPTOR_SIGNALING_PATHWAY	http://www.broadinstitute.org/gsea/msigdb/cards/KEGG_NOD_LIKE_RECEPTOR_SIGNALING_PATHWAY	63	49	77	0.037	_	_	_		_	_	1.481		_	_	_		_	_	_
KEGG_NON_SMALL_CELL_LUNG_CANCER	http://www.broadinstitute.org/gsea/msigdb/cards/KEGG_NON_SMALL_CELL_LUNG_CANCER	55	53	96	0.013	_	_	_		_	_	1.458		1.38	_	1.552		_	_	_
KEGG_NOTCH_SIGNALING_PATHWAY	http://www.broadinstitute.org/gsea/msigdb/cards/KEGG_NOTCH_SIGNALING_PATHWAY	48	45	93	0	_	_	_		_	_	1.758		_	_	_		_	_	_
KEGG_NUCLEOTIDE_EXCISION_REPAIR	http://www.broadinstitute.org/gsea/msigdb/cards/KEGG_NUCLEOTIDE_EXCISION_REPAIR	45	42	93	0.008	1.619	1.555	_		_	_	_		_	_	_		_	_	_
KEGG_OLFACTORY_TRANSDUCTION	http://www.broadinstitute.org/gsea/msigdb/cards/KEGG_OLFACTORY_TRANSDUCTION	390	129	33	0	_	_	_		_	_	-1.38		_	_	_		1.555	1.54	_
KEGG_OOCYTE_MEIOSIS	http://www.broadinstitute.org/gsea/msigdb/cards/KEGG_OOCYTE_MEIOSIS	115	104	90	0	1.614	1.703	1.373		_	_	_		1.463	_	1.429		_	_	_
KEGG_OTHER_GLYCAN_DEGRADATION	http://www.broadinstitute.org/gsea/msigdb/cards/KEGG_OTHER_GLYCAN_DEGRADATION	17	16	94	0.013	_	_	_		_	_	_		_	1.466	_		_	-1.503	_
KEGG_OXIDATIVE_PHOSPHORYLATION	http://www.broadinstitute.org/gsea/msigdb/cards/KEGG_OXIDATIVE_PHOSPHORYLATION	136	114	83	0	_	_	_		_	_	_		_	_	_		_	-1.501	_
KEGG_P53_SIGNALING_PATHWAY	http://www.broadinstitute.org/gsea/msigdb/cards/KEGG_P53_SIGNALING_PATHWAY	70	66	94	0	1.938	1.998	1.565		_	_	1.416		_	_	_		_	_	_
KEGG_PANCREATIC_CANCER	http://www.broadinstitute.org/gsea/msigdb/cards/KEGG_PANCREATIC_CANCER	71	68	95	0	_	_	_		_	1.486	1.787		1.542	1.452	1.658		_	_	_
KEGG_PANTOTHENATE_AND_COA_BIOSYNTHESIS	http://www.broadinstitute.org/gsea/msigdb/cards/KEGG_PANTOTHENATE_AND_COA_BIOSYNTHESIS	17	16	94	0.01	_	_	_		_	-1.656	_		_	_	_		-1.701	_	_
KEGG_PATHWAYS_IN_CANCER	http://www.broadinstitute.org/gsea/msigdb/cards/KEGG_PATHWAYS_IN_CANCER	329	312	94	0	_	_	_		_	1.651	1.714		1.571	1.469	1.401		1.43	1.527	1.275
KEGG_PENTOSE_PHOSPHATE_PATHWAY	http://www.broadinstitute.org/gsea/msigdb/cards/KEGG_PENTOSE_PHOSPHATE_PATHWAY	28	25	89	0.012	_	_	_		_	_	_		1.583	1.628	1.536		_	_	_
KEGG_PHOSPHATIDYLINOSITOL_SIGNALING_SYSTEM	http://www.broadinstitute.org/gsea/msigdb/cards/KEGG_PHOSPHATIDYLINOSITOL_SIGNALING_SYSTEM	77	74	96	0.001	_	_	_		_	_	1.492		1.385	_	1.732		_	_	_
KEGG_PPAR_SIGNALING_PATHWAY	http://www.broadinstitute.org/gsea/msigdb/cards/KEGG_PPAR_SIGNALING_PATHWAY	70	65	92	0.02	_	_	_		_	_	-1.41		_	1.46	_		_	1.508	_
KEGG_PRIMARY_IMMUNODEFICIENCY	http://www.broadinstitute.org/gsea/msigdb/cards/KEGG_PRIMARY_IMMUNODEFICIENCY	36	32	88	0	_	_	_		_	_	1.57		1.794	1.639	1.519		_	_	_
KEGG_PROGESTERONE_MEDIATED_OOCYTE_MATURATION	http://www.broadinstitute.org/gsea/msigdb/cards/KEGG_PROGESTERONE_MEDIATED_OOCYTE_MATURATION	87	81	93	0	_	1.711	_		_	1.509	1.452		1.531	1.661	1.685		_	_	_
KEGG_PROPANOATE_METABOLISM	http://www.broadinstitute.org/gsea/msigdb/cards/KEGG_PROPANOATE_METABOLISM	34	30	88	0.026	_	_	_		_	_	_		1.541	_	1.477		_	_	_
KEGG_PROSTATE_CANCER	http://www.broadinstitute.org/gsea/msigdb/cards/KEGG_PROSTATE_CANCER	90	86	95	0.009	_	_	_		_	1.421	1.577		1.412	_	_		_	_	_
KEGG_PROTEASOME	http://www.broadinstitute.org/gsea/msigdb/cards/KEGG_PROTEASOME	49	45	91	0.004	1.681	1.638	1.467		_	_	1.437		_	_	_		_	_	_
KEGG_PROTEIN_EXPORT	http://www.broadinstitute.org/gsea/msigdb/cards/KEGG_PROTEIN_EXPORT	25	22	88	0.015	1.595	_	_		_	_	_		_	_	_		_	_	_
KEGG_PYRIMIDINE_METABOLISM	http://www.broadinstitute.org/gsea/msigdb/cards/KEGG_PYRIMIDINE_METABOLISM	99	92	92	0	1.822	1.655	1.36		_	_	_		_	_	_		_	_	-1.306
KEGG_PYRUVATE_METABOLISM	http://www.broadinstitute.org/gsea/msigdb/cards/KEGG_PYRUVATE_METABOLISM	41	38	92	0.033	_	_	_		_	_	_		_	1.517	_		_	_	_
KEGG_REGULATION_OF_ACTIN_CYTOSKELETON	http://www.broadinstitute.org/gsea/msigdb/cards/KEGG_REGULATION_OF_ACTIN_CYTOSKELETON	217	204	94	0	_	_	_		_	1.513	1.356		1.464	_	1.486		_	_	_
KEGG_RENAL_CELL_CARCINOMA	http://www.broadinstitute.org/gsea/msigdb/cards/KEGG_RENAL_CELL_CARCINOMA	71	69	97	0.007	_	_	_		_	1.39	1.58		1.576	_	_		_	_	_
KEGG_RENIN_ANGIOTENSIN_SYSTEM	http://www.broadinstitute.org/gsea/msigdb/cards/KEGG_RENIN_ANGIOTENSIN_SYSTEM	18	15	83	0.048	_	_	_		_	_	_		_	1.51	_		_	_	_
KEGG_RETINOL_METABOLISM	http://www.broadinstitute.org/gsea/msigdb/cards/KEGG_RETINOL_METABOLISM	65	30	46	0.005	_	_	-1.566		_	_	-1.648		_	_	-1.729		_	_	_
KEGG_RIBOSOME	http://www.broadinstitute.org/gsea/msigdb/cards/KEGG_RIBOSOME	89	80	89	0.032	1.427	_	_		_	_	_		_	_	_		_	_	_
KEGG_RIG_I_LIKE_RECEPTOR_SIGNALING_PATHWAY	http://www.broadinstitute.org/gsea/msigdb/cards/KEGG_RIG_I_LIKE_RECEPTOR_SIGNALING_PATHWAY	72	54	75	0.023	_	_	_		_	_	1.525		_	_	_		_	_	_
KEGG_SMALL_CELL_LUNG_CANCER	http://www.broadinstitute.org/gsea/msigdb/cards/KEGG_SMALL_CELL_LUNG_CANCER	85	83	97	0.003	1.599	1.711	_		_	_	1.457		_	_	1.405		_	_	_
KEGG_SNARE_INTERACTIONS_IN_VESICULAR_TRANSPORT	http://www.broadinstitute.org/gsea/msigdb/cards/KEGG_SNARE_INTERACTIONS_IN_VESICULAR_TRANSPORT	39	37	94	0.05	_	_	_		_	_	_		_	1.423	_		_	_	_
KEGG_SPLICEOSOME	http://www.broadinstitute.org/gsea/msigdb/cards/KEGG_SPLICEOSOME	129	119	92	0	1.795	1.639	1.336		_	1.4	1.799		_	_	_		1.399	_	_
KEGG_STEROID_BIOSYNTHESIS	http://www.broadinstitute.org/gsea/msigdb/cards/KEGG_STEROID_BIOSYNTHESIS	18	18	100	0.008	1.754	1.512	_		_	_	1.459		_	1.548	_		_	_	_
KEGG_STEROID_HORMONE_BIOSYNTHESIS	http://www.broadinstitute.org/gsea/msigdb/cards/KEGG_STEROID_HORMONE_BIOSYNTHESIS	56	30	53	0.039	_	_	_		_	_	_		_	_	-1.503		_	_	_
KEGG_SYSTEMIC_LUPUS_ERYTHEMATOSUS	http://www.broadinstitute.org/gsea/msigdb/cards/KEGG_SYSTEMIC_LUPUS_ERYTHEMATOSUS	141	50	35	0.039	_	_	1.484		_	_	_		_	_	_		_	_	_
KEGG_T_CELL_RECEPTOR_SIGNALING_PATHWAY	http://www.broadinstitute.org/gsea/msigdb/cards/KEGG_T_CELL_RECEPTOR_SIGNALING_PATHWAY	109	106	97	0	_	_	_		_	_	1.737		1.634	_	1.634		_	_	_
KEGG_TASTE_TRANSDUCTION	http://www.broadinstitute.org/gsea/msigdb/cards/KEGG_TASTE_TRANSDUCTION	53	34	64	0.007	_	_	_		_	1.489	_		_	_	_		_	_	_
KEGG_TGF_BETA_SIGNALING_PATHWAY	http://www.broadinstitute.org/gsea/msigdb/cards/KEGG_TGF_BETA_SIGNALING_PATHWAY	87	84	96	0.048	_	_	_		_	_	1.35		_	_	_		_	_	_
KEGG_THYROID_CANCER	http://www.broadinstitute.org/gsea/msigdb/cards/KEGG_THYROID_CANCER	30	30	100	0.046	_	_	-1.432		_	_	_		_	_	_		_	_	_
KEGG_TIGHT_JUNCTION	http://www.broadinstitute.org/gsea/msigdb/cards/KEGG_TIGHT_JUNCTION	135	125	92	0.011	-1.486	_	_		_	_	_		_	_	_		_	_	_
KEGG_TOLL_LIKE_RECEPTOR_SIGNALING_PATHWAY	http://www.broadinstitute.org/gsea/msigdb/cards/KEGG_TOLL_LIKE_RECEPTOR_SIGNALING_PATHWAY	103	86	83	0	_	_	_		_	_	1.873		1.379	_	_		_	_	_
KEGG_TRYPTOPHAN_METABOLISM	http://www.broadinstitute.org/gsea/msigdb/cards/KEGG_TRYPTOPHAN_METABOLISM	41	36	87	0.026	_	_	_		_	_	_		_	1.417	_		_	_	_
KEGG_TYPE_I_DIABETES_MELLITUS	http://www.broadinstitute.org/gsea/msigdb/cards/KEGG_TYPE_I_DIABETES_MELLITUS	45	24	53	0.011	1.581	_	_		_	_	1.597		_	1.492	1.65		_	1.535	_
KEGG_TYPE_II_DIABETES_MELLITUS	http://www.broadinstitute.org/gsea/msigdb/cards/KEGG_TYPE_II_DIABETES_MELLITUS	48	47	97	0.002	_	_	_		_	_	1.605		_	_	1.432		1.658	_	_
KEGG_TYROSINE_METABOLISM	http://www.broadinstitute.org/gsea/msigdb/cards/KEGG_TYROSINE_METABOLISM	43	36	83	0.014	_	_	_		_	1.545	_		_	_	_		_	_	_
KEGG_UBIQUITIN_MEDIATED_PROTEOLYSIS	http://www.broadinstitute.org/gsea/msigdb/cards/KEGG_UBIQUITIN_MEDIATED_PROTEOLYSIS	139	131	94	0.046	_	_	_		_	1.321	_		_	_	_		_	_	_
KEGG_VALINE_LEUCINE_AND_ISOLEUCINE_DEGRADATION	http://www.broadinstitute.org/gsea/msigdb/cards/KEGG_VALINE_LEUCINE_AND_ISOLEUCINE_DEGRADATION	45	41	91	0.012	_	_	_		_	_	_		1.516	_	_		_	_	_
KEGG_VASCULAR_SMOOTH_MUSCLE_CONTRACTION	http://www.broadinstitute.org/gsea/msigdb/cards/KEGG_VASCULAR_SMOOTH_MUSCLE_CONTRACTION	116	107	92	0.003	_	_	_		_	_	_		_	_	_		-1.431	_	_
KEGG_VEGF_SIGNALING_PATHWAY	http://www.broadinstitute.org/gsea/msigdb/cards/KEGG_VEGF_SIGNALING_PATHWAY	77	73	94	0.045	_	_	_		_	1.363	1.374		_	_	_		_	_	_
KEGG_VIRAL_MYOCARDITIS	http://www.broadinstitute.org/gsea/msigdb/cards/KEGG_VIRAL_MYOCARDITIS	74	50	67	0	_	_	_		_	_	_		1.555	_	1.812		_	_	_
KEGG_WNT_SIGNALING_PATHWAY	http://www.broadinstitute.org/gsea/msigdb/cards/KEGG_WNT_SIGNALING_PATHWAY	152	142	93	0.005	-1.392	-1.447	_		_	1.408	1.377		_	_	_		_	_	_
REACTOME_3_UTR_MEDIATED_TRANSLATIONAL_REGULATION	http://www.broadinstitute.org/gsea/msigdb/cards/REACTOME_3_UTR_MEDIATED_TRANSLATIONAL_REGULATION	177	97	54	0.014	1.435	_	_		_	_	_		_	_	_		_	_	_
REACTOME_A_TETRASACCHARIDE_LINKER_SEQUENCE_IS_REQUIRED_FOR_GAG_SYNTHESIS	http://www.broadinstitute.org/gsea/msigdb/cards/REACTOME_A_TETRASACCHARIDE_LINKER_SEQUENCE_IS_REQUIRED_FOR_GAG_SYNTHESIS	26	26	100	0.022	_	_	_		_	1.27	_		_	1.294	_		_	_	_
REACTOME_ABACAVIR_TRANSPORT_AND_METABOLISM	http://www.broadinstitute.org/gsea/msigdb/cards/REACTOME_ABACAVIR_TRANSPORT_AND_METABOLISM	11	9	81	0.04	_	_	-1.541		_	_	_		_	_	_		_	_	_
REACTOME_ABC_FAMILY_PROTEINS_MEDIATED_TRANSPORT	http://www.broadinstitute.org/gsea/msigdb/cards/REACTOME_ABC_FAMILY_PROTEINS_MEDIATED_TRANSPORT	35	29	82	0.026	-1.489	_	_		_	_	_		_	_	_		_	_	_
REACTOME_ABCA_TRANSPORTERS_IN_LIPID_HOMEOSTASIS	http://www.broadinstitute.org/gsea/msigdb/cards/REACTOME_ABCA_TRANSPORTERS_IN_LIPID_HOMEOSTASIS	19	17	89	0.037	-1.604	_	_		_	_	_		_	_	_		_	_	_
REACTOME_ACTIVATED_POINT_MUTANTS_OF_FGFR2	http://www.broadinstitute.org/gsea/msigdb/cards/REACTOME_ACTIVATED_POINT_MUTANTS_OF_FGFR2	17	17	100	0	1.689	_	1.558		1.898	_	_		_	_	_		_	1.678	_
REACTOME_ACTIVATED_TAK1_MEDIATES_P38_MAPK_ACTIVATION	http://www.broadinstitute.org/gsea/msigdb/cards/REACTOME_ACTIVATED_TAK1_MEDIATES_P38_MAPK_ACTIVATION	19	17	89	0.006	_	_	_		_	1.68	_		1.448	_	_		_	_	_
REACTOME_ACTIVATED_TLR4_SIGNALLING	http://www.broadinstitute.org/gsea/msigdb/cards/REACTOME_ACTIVATED_TLR4_SIGNALLING	94	88	93	0	_	_	_		_	_	1.625		1.587	_	_		1.704	_	_
REACTOME_ACTIVATION_OF_ATR_IN_RESPONSE_TO_REPLICATION_STRESS	http://www.broadinstitute.org/gsea/msigdb/cards/REACTOME_ACTIVATION_OF_ATR_IN_RESPONSE_TO_REPLICATION_STRESS	39	35	89	0	2.021	2.018	2.092		_	1.388	_		_	_	_		_	_	-1.435
REACTOME_ACTIVATION_OF_BH3_ONLY_PROTEINS	http://www.broadinstitute.org/gsea/msigdb/cards/REACTOME_ACTIVATION_OF_BH3_ONLY_PROTEINS	18	17	94	0	_	_	_		_	_	1.758		_	_	_		_	_	_
REACTOME_ACTIVATION_OF_CHAPERONES_BY_ATF6_ALPHA	http://www.broadinstitute.org/gsea/msigdb/cards/REACTOME_ACTIVATION_OF_CHAPERONES_BY_ATF6_ALPHA	14	11	78	0.023	_	_	1.493		_	1.542	_		_	_	_		_	_	_
REACTOME_ACTIVATION_OF_KAINATE_RECEPTORS_UPON_GLUTAMATE_BINDING	http://www.broadinstitute.org/gsea/msigdb/cards/REACTOME_ACTIVATION_OF_KAINATE_RECEPTORS_UPON_GLUTAMATE_BINDING	32	32	100	0.038	_	_	_		_	_	_		_	_	1.507		_	_	_
REACTOME_ACTIVATION_OF_NF_KAPPAB_IN_B_CELLS	http://www.broadinstitute.org/gsea/msigdb/cards/REACTOME_ACTIVATION_OF_NF_KAPPAB_IN_B_CELLS	65	61	93	0.01	1.567	_	_		_	_	1.518		_	_	_		_	_	_
REACTOME_ACTIVATION_OF_NMDA_RECEPTOR_UPON_GLUTAMATE_BINDING_AND_POSTSYNAPTIC_EVENTS	http://www.broadinstitute.org/gsea/msigdb/cards/REACTOME_ACTIVATION_OF_NMDA_RECEPTOR_UPON_GLUTAMATE_BINDING_AND_POSTSYNAPTIC_EVENTS	38	38	100	0.004	_	_	_		_	_	_		_	_	1.674		_	_	_
REACTOME_ACTIVATION_OF_THE_AP1_FAMILY_OF_TRANSCRIPTION_FACTORS	http://www.broadinstitute.org/gsea/msigdb/cards/REACTOME_ACTIVATION_OF_THE_AP1_FAMILY_OF_TRANSCRIPTION_FACTORS	11	11	100	0.018	_	_	_		_	_	1.656		_	_	_		_	_	_
REACTOME_ACTIVATION_OF_THE_PRE_REPLICATIVE_COMPLEX	http://www.broadinstitute.org/gsea/msigdb/cards/REACTOME_ACTIVATION_OF_THE_PRE_REPLICATIVE_COMPLEX	32	30	93	0	2.067	2.084	1.964		_	_	1.867		_	_	_		_	_	_
REACTOME_ACYL_CHAIN_REMODELLING_OF_PC	http://www.broadinstitute.org/gsea/msigdb/cards/REACTOME_ACYL_CHAIN_REMODELLING_OF_PC	23	22	95	0.024	_	_	_		_	_	_		_	_	_		_	_	_
REACTOME_ACYL_CHAIN_REMODELLING_OF_PE	http://www.broadinstitute.org/gsea/msigdb/cards/REACTOME_ACYL_CHAIN_REMODELLING_OF_PE	22	21	95	0.041	_	_	_		_	_	_		_	_	_		_	_	_
REACTOME_ACYL_CHAIN_REMODELLING_OF_PG	http://www.broadinstitute.org/gsea/msigdb/cards/REACTOME_ACYL_CHAIN_REMODELLING_OF_PG	17	17	100	0.046	_	_	_		_	_	_		_	_	_		_	_	_
REACTOME_ACYL_CHAIN_REMODELLING_OF_PI	http://www.broadinstitute.org/gsea/msigdb/cards/REACTOME_ACYL_CHAIN_REMODELLING_OF_PI	16	15	93	0.014	_	_	_		_	_	_		_	_	_		_	_	_
REACTOME_ADAPTIVE_IMMUNE_SYSTEM	http://www.broadinstitute.org/gsea/msigdb/cards/REACTOME_ADAPTIVE_IMMUNE_SYSTEM	540	458	84	0	_	_	_		_	_	1.563		1.42	_	1.341		_	_	_
REACTOME_ADENYLATE_CYCLASE_ACTIVATING_PATHWAY	http://www.broadinstitute.org/gsea/msigdb/cards/REACTOME_ADENYLATE_CYCLASE_ACTIVATING_PATHWAY	11	11	100	0.001	_	_	_		_	_	_		_	1.329	1.632		_	_	_
REACTOME_ADENYLATE_CYCLASE_INHIBITORY_PATHWAY	http://www.broadinstitute.org/gsea/msigdb/cards/REACTOME_ADENYLATE_CYCLASE_INHIBITORY_PATHWAY	14	14	100	0.021	-1.596	_	_		_	_	_		_	_	1.563		_	_	_
REACTOME_AKT_PHOSPHORYLATES_TARGETS_IN_THE_CYTOSOL	http://www.broadinstitute.org/gsea/msigdb/cards/REACTOME_AKT_PHOSPHORYLATES_TARGETS_IN_THE_CYTOSOL	13	13	100	0.03	_	_	_		_	_	_		_	_	1.533		_	_	_
REACTOME_AMINE_COMPOUND_SLC_TRANSPORTERS	http://www.broadinstitute.org/gsea/msigdb/cards/REACTOME_AMINE_COMPOUND_SLC_TRANSPORTERS	28	27	96	0.008	_	_	_		_	_	_		-1.626	_	-1.503		_	_	_
REACTOME_AMINE_DERIVED_HORMONES	http://www.broadinstitute.org/gsea/msigdb/cards/REACTOME_AMINE_DERIVED_HORMONES	16	16	100	0	_	_	1.772		_	_	-2.026		_	_	_		_	_	1.626
REACTOME_AMINE_LIGAND_BINDING_RECEPTORS	http://www.broadinstitute.org/gsea/msigdb/cards/REACTOME_AMINE_LIGAND_BINDING_RECEPTORS	39	36	92	0.04	_	_	_		_	_	1.492		_	_	_		_	_	_
REACTOME_AMINO_ACID_AND_OLIGOPEPTIDE_SLC_TRANSPORTERS	http://www.broadinstitute.org/gsea/msigdb/cards/REACTOME_AMINO_ACID_AND_OLIGOPEPTIDE_SLC_TRANSPORTERS	50	49	98	0.012	_	_	_		_	1.57	_		_	_	-1.496		_	_	_
REACTOME_AMINO_ACID_TRANSPORT_ACROSS_THE_PLASMA_MEMBRANE	http://www.broadinstitute.org/gsea/msigdb/cards/REACTOME_AMINO_ACID_TRANSPORT_ACROSS_THE_PLASMA_MEMBRANE	32	31	96	0.018	_	_	_		_	_	_		_	_	-1.636		_	_	_
REACTOME_AMYLOIDS	http://www.broadinstitute.org/gsea/msigdb/cards/REACTOME_AMYLOIDS	84	32	38	0.006	1.704	_	1.58		_	_	_		_	_	_		_	_	_
REACTOME_ANTIGEN_PROCESSING_CROSS_PRESENTATION	http://www.broadinstitute.org/gsea/msigdb/cards/REACTOME_ANTIGEN_PROCESSING_CROSS_PRESENTATION	77	65	84	0.01	_	_	_		_	_	_		_	_	_		_	_	_
REACTOME_APC_C_CDC20_MEDIATED_DEGRADATION_OF_CYCLIN_B	http://www.broadinstitute.org/gsea/msigdb/cards/REACTOME_APC_C_CDC20_MEDIATED_DEGRADATION_OF_CYCLIN_B	27	20	74	0	1.767	2.034	_		_	_	_		_	_	_		_	_	_
REACTOME_APC_C_CDC20_MEDIATED_DEGRADATION_OF_MITOTIC_PROTEINS	http://www.broadinstitute.org/gsea/msigdb/cards/REACTOME_APC_C_CDC20_MEDIATED_DEGRADATION_OF_MITOTIC_PROTEINS	74	65	87	0	1.821	1.75	_		_	_	_		_	_	_		_	_	_
REACTOME_APC_C_CDH1_MEDIATED_DEGRADATION_OF_CDC20_AND_OTHER_APC_C_CDH1_TARGETED_PROTEINS_IN_LATE_MITOSIS_EARLY_G1	http://www.broadinstitute.org/gsea/msigdb/cards/REACTOME_APC_C_CDH1_MEDIATED_DEGRADATION_OF_CDC20_AND_OTHER_APC_C_CDH1_TARGETED_PROTEINS_IN_LATE_MITOSIS_EARLY_G1	73	65	89	0	1.806	1.789	_		_	_	_		_	_	_		_	_	_
REACTOME_APC_CDC20_MEDIATED_DEGRADATION_OF_NEK2A	http://www.broadinstitute.org/gsea/msigdb/cards/REACTOME_APC_CDC20_MEDIATED_DEGRADATION_OF_NEK2A	29	21	72	0	1.668	2.031	_		_	_	_		_	_	_		_	_	_
REACTOME_APOPTOSIS	http://www.broadinstitute.org/gsea/msigdb/cards/REACTOME_APOPTOSIS	149	137	91	0	1.323	_	_		_	_	1.716		1.452	_	1.49		_	_	_
REACTOME_APOPTOSIS_INDUCED_DNA_FRAGMENTATION	http://www.broadinstitute.org/gsea/msigdb/cards/REACTOME_APOPTOSIS_INDUCED_DNA_FRAGMENTATION	14	12	85	0.033	1.52	1.546	_		_	_	_		_	_	_		_	_	_
REACTOME_APOPTOTIC_CLEAVAGE_OF_CELL_ADHESION_PROTEINS	http://www.broadinstitute.org/gsea/msigdb/cards/REACTOME_APOPTOTIC_CLEAVAGE_OF_CELL_ADHESION_PROTEINS	13	11	84	0.005	_	_	_		_	_	_		_	_	_		_	1.646	_
REACTOME_APOPTOTIC_CLEAVAGE_OF_CELLULAR_PROTEINS	http://www.broadinstitute.org/gsea/msigdb/cards/REACTOME_APOPTOTIC_CLEAVAGE_OF_CELLULAR_PROTEINS	41	37	90	0.023	_	_	1.507		_	_	1.459		_	_	_		_	_	_
REACTOME_APOPTOTIC_EXECUTION_PHASE	http://www.broadinstitute.org/gsea/msigdb/cards/REACTOME_APOPTOTIC_EXECUTION_PHASE	55	49	89	0.014	_	_	1.583		_	_	1.53		_	_	_		_	_	_
REACTOME_ASPARAGINE_N_LINKED_GLYCOSYLATION	http://www.broadinstitute.org/gsea/msigdb/cards/REACTOME_ASPARAGINE_N_LINKED_GLYCOSYLATION	82	80	97	0.004	_	_	_		_	_	1.541		1.661	_	1.43		_	_	_
REACTOME_ASSEMBLY_OF_THE_PRE_REPLICATIVE_COMPLEX	http://www.broadinstitute.org/gsea/msigdb/cards/REACTOME_ASSEMBLY_OF_THE_PRE_REPLICATIVE_COMPLEX	66	64	97	0	1.945	1.899	1.809		_	_	1.581		_	_	_		_	_	_
REACTOME_ASSOCIATION_OF_LICENSING_FACTORS_WITH_THE_PRE_REPLICATIVE_COMPLEX	http://www.broadinstitute.org/gsea/msigdb/cards/REACTOME_ASSOCIATION_OF_LICENSING_FACTORS_WITH_THE_PRE_REPLICATIVE_COMPLEX	15	14	93	0	1.834	1.838	1.816		_	_	1.56		_	_	_		_	_	_
REACTOME_AUTODEGRADATION_OF_CDH1_BY_CDH1_APC_C	http://www.broadinstitute.org/gsea/msigdb/cards/REACTOME_AUTODEGRADATION_OF_CDH1_BY_CDH1_APC_C	65	57	87	0	1.686	1.618	_		_	_	_		_	_	_		_	_	_
REACTOME_AUTODEGRADATION_OF_THE_E3_UBIQUITIN_LIGASE_COP1	http://www.broadinstitute.org/gsea/msigdb/cards/REACTOME_AUTODEGRADATION_OF_THE_E3_UBIQUITIN_LIGASE_COP1	52	48	92	0.004	1.671	1.512	_		_	_	_		_	_	_		_	_	_
REACTOME_AXON_GUIDANCE	http://www.broadinstitute.org/gsea/msigdb/cards/REACTOME_AXON_GUIDANCE	252	233	92	0.001	_	_	_		_	_	_		1.388	_	1.301		1.305	1.28	1.463
REACTOME_BASIGIN_INTERACTIONS	http://www.broadinstitute.org/gsea/msigdb/cards/REACTOME_BASIGIN_INTERACTIONS	31	23	74	0.024	_	_	_		_	_	_		_	_	_		_	_	1.523
REACTOME_BETA_DEFENSINS	http://www.broadinstitute.org/gsea/msigdb/cards/REACTOME_BETA_DEFENSINS	43	9	20	0.011	_	_	_		_	_	_		1.597	_	_		_	_	_
REACTOME_BINDING_AND_ENTRY_OF_HIV_VIRION	http://www.broadinstitute.org/gsea/msigdb/cards/REACTOME_BINDING_AND_ENTRY_OF_HIV_VIRION	11	4	36	0.002	_	_	_		_	_	1.514		_	_	_		_	_	_
REACTOME_BIOLOGICAL_OXIDATIONS	http://www.broadinstitute.org/gsea/msigdb/cards/REACTOME_BIOLOGICAL_OXIDATIONS	140	86	61	0.004	_	_	_		_	_	_		-1.353	_	-1.592		_	_	_
REACTOME_BIOSYNTHESIS_OF_THE_N_GLYCAN_PRECURSOR_DOLICHOL_LIPID_LINKED_OLIGOSACCHARIDE_LLO_AND_TRANSFER_TO_A_NASCENT_PROTEIN	http://www.broadinstitute.org/gsea/msigdb/cards/REACTOME_BIOSYNTHESIS_OF_THE_N_GLYCAN_PRECURSOR_DOLICHOL_LIPID_LINKED_OLIGOSACCHARIDE_LLO_AND_TRANSFER_TO_A_NASCENT_PROTEIN	30	28	93	0.048	_	_	_		_	_	1.498		_	1.43	_		_	_	_
REACTOME_BMAL1_CLOCK_NPAS2_ACTIVATES_CIRCADIAN_EXPRESSION	http://www.broadinstitute.org/gsea/msigdb/cards/REACTOME_BMAL1_CLOCK_NPAS2_ACTIVATES_CIRCADIAN_EXPRESSION	37	35	94	0.002	_	_	_		_	_	1.911		_	_	_		_	_	_
REACTOME_BOTULINUM_NEUROTOXICITY	http://www.broadinstitute.org/gsea/msigdb/cards/REACTOME_BOTULINUM_NEUROTOXICITY	20	18	90	0.02	_	_	_		_	_	_		_	_	_		_	1.549	_
REACTOME_CALNEXIN_CALRETICULIN_CYCLE	http://www.broadinstitute.org/gsea/msigdb/cards/REACTOME_CALNEXIN_CALRETICULIN_CYCLE	12	12	100	0.015	_	_	_		_	_	_		_	1.56	_		_	_	_
REACTOME_CD28_CO_STIMULATION	http://www.broadinstitute.org/gsea/msigdb/cards/REACTOME_CD28_CO_STIMULATION	33	28	84	0.019	_	_	_		_	_	1.576		_	_	_		_	_	_
REACTOME_CD28_DEPENDENT_PI3K_AKT_SIGNALING	http://www.broadinstitute.org/gsea/msigdb/cards/REACTOME_CD28_DEPENDENT_PI3K_AKT_SIGNALING	23	21	91	0.037	_	_	-1.509		_	_	1.513		_	_	1.5		_	_	_
REACTOME_CDC6_ASSOCIATION_WITH_THE_ORC_ORIGIN_COMPLEX	http://www.broadinstitute.org/gsea/msigdb/cards/REACTOME_CDC6_ASSOCIATION_WITH_THE_ORC_ORIGIN_COMPLEX	12	12	100	0	1.718	1.822	1.844		_	_	1.661		_	_	_		_	_	_
REACTOME_CDK_MEDIATED_PHOSPHORYLATION_AND_REMOVAL_OF_CDC6	http://www.broadinstitute.org/gsea/msigdb/cards/REACTOME_CDK_MEDIATED_PHOSPHORYLATION_AND_REMOVAL_OF_CDC6	49	47	95	0.001	1.696	1.639	_		_	_	_		_	_	_		_	_	_
REACTOME_CDT1_ASSOCIATION_WITH_THE_CDC6_ORC_ORIGIN_COMPLEX	http://www.broadinstitute.org/gsea/msigdb/cards/REACTOME_CDT1_ASSOCIATION_WITH_THE_CDC6_ORC_ORIGIN_COMPLEX	57	55	96	0	1.881	1.782	1.557		_	_	1.627		_	_	_		_	_	_
REACTOME_CELL_CELL_JUNCTION_ORGANIZATION	http://www.broadinstitute.org/gsea/msigdb/cards/REACTOME_CELL_CELL_JUNCTION_ORGANIZATION	57	53	93	0.005	_	_	_		_	_	-1.632		_	_	_		_	_	_
REACTOME_CELL_CYCLE	http://www.broadinstitute.org/gsea/msigdb/cards/REACTOME_CELL_CYCLE	422	360	85	0	2.355	2.331	2.165		_	_	1.734		1.444	1.464	1.461		_	_	_
REACTOME_CELL_CYCLE_CHECKPOINTS	http://www.broadinstitute.org/gsea/msigdb/cards/REACTOME_CELL_CYCLE_CHECKPOINTS	125	110	88	0	2.095	2.062	1.797		_	_	1.564		1.382	_	_		_	_	_
REACTOME_CELL_CYCLE_MITOTIC	http://www.broadinstitute.org/gsea/msigdb/cards/REACTOME_CELL_CYCLE_MITOTIC	326	302	92	0	2.372	2.422	2.152		_	_	1.734		1.453	1.509	1.539		_	_	_
REACTOME_CELL_DEATH_SIGNALLING_VIA_NRAGE_NRIF_AND_NADE	http://www.broadinstitute.org/gsea/msigdb/cards/REACTOME_CELL_DEATH_SIGNALLING_VIA_NRAGE_NRIF_AND_NADE	61	59	96	0	_	_	_		_	_	_		1.697	1.527	1.479		_	_	_
REACTOME_CELL_JUNCTION_ORGANIZATION	http://www.broadinstitute.org/gsea/msigdb/cards/REACTOME_CELL_JUNCTION_ORGANIZATION	79	73	92	0.015	_	_	_		-1.334	_	-1.447		_	_	_		_	_	_
REACTOME_CHEMOKINE_RECEPTORS_BIND_CHEMOKINES	http://www.broadinstitute.org/gsea/msigdb/cards/REACTOME_CHEMOKINE_RECEPTORS_BIND_CHEMOKINES	58	43	74	0.003	_	_	_		_	_	_		1.599	1.483	1.768		_	_	_
REACTOME_CHOLESTEROL_BIOSYNTHESIS	http://www.broadinstitute.org/gsea/msigdb/cards/REACTOME_CHOLESTEROL_BIOSYNTHESIS	25	23	92	0	1.842	1.569	_		_	_	1.503		_	1.581	_		_	_	_
REACTOME_CHONDROITIN_SULFATE_BIOSYNTHESIS	http://www.broadinstitute.org/gsea/msigdb/cards/REACTOME_CHONDROITIN_SULFATE_BIOSYNTHESIS	22	20	90	0.003	_	_	_		-2.032	-1.513	-1.625		_	_	_		_	_	_
REACTOME_CHONDROITIN_SULFATE_DERMATAN_SULFATE_METABOLISM	http://www.broadinstitute.org/gsea/msigdb/cards/REACTOME_CHONDROITIN_SULFATE_DERMATAN_SULFATE_METABOLISM	50	47	94	0.003	_	_	_		-1.685	-1.448	_		_	_	_		_	_	_
REACTOME_CHROMOSOME_MAINTENANCE	http://www.broadinstitute.org/gsea/msigdb/cards/REACTOME_CHROMOSOME_MAINTENANCE	123	85	69	0	2.147	2.021	1.968		_	_	1.443		1.421	1.383	_		_	_	_
REACTOME_CIRCADIAN_CLOCK	http://www.broadinstitute.org/gsea/msigdb/cards/REACTOME_CIRCADIAN_CLOCK	54	51	94	0	_	_	_		_	_	2.084		_	_	_		_	_	_
REACTOME_CIRCADIAN_REPRESSION_OF_EXPRESSION_BY_REV_ERBA	http://www.broadinstitute.org/gsea/msigdb/cards/REACTOME_CIRCADIAN_REPRESSION_OF_EXPRESSION_BY_REV_ERBA	24	22	91	0.011	-1.776	_	_		_	_	1.474		_	_	_		_	_	_
REACTOME_CLASS_A1_RHODOPSIN_LIKE_RECEPTORS	http://www.broadinstitute.org/gsea/msigdb/cards/REACTOME_CLASS_A1_RHODOPSIN_LIKE_RECEPTORS	306	265	86	0	1.3	1.296	_		_	_	_		1.339	1.386	_		1.305	_	1.399
REACTOME_CLASS_I_MHC_MEDIATED_ANTIGEN_PROCESSING_PRESENTATION	http://www.broadinstitute.org/gsea/msigdb/cards/REACTOME_CLASS_I_MHC_MEDIATED_ANTIGEN_PROCESSING_PRESENTATION	252	224	88	0.019	_	_	_		_	_	_		_	_	_		_	_	_
REACTOME_CLEAVAGE_OF_GROWING_TRANSCRIPT_IN_THE_TERMINATION_REGION	http://www.broadinstitute.org/gsea/msigdb/cards/REACTOME_CLEAVAGE_OF_GROWING_TRANSCRIPT_IN_THE_TERMINATION_REGION_	45	42	93	0.008	1.575	1.468	_		_	_	1.606		_	_	_		_	_	_
REACTOME_COLLAGEN_FORMATION	http://www.broadinstitute.org/gsea/msigdb/cards/REACTOME_COLLAGEN_FORMATION	59	54	91	0.001	1.642	_	_		1.358	_	_		_	_	_		_	_	_
REACTOME_COMMON_PATHWAY	http://www.broadinstitute.org/gsea/msigdb/cards/REACTOME_COMMON_PATHWAY	15	14	93	0.011	1.639	_	_		_	_	_		_	1.498	_		_	_	_
REACTOME_COMPLEMENT_CASCADE	http://www.broadinstitute.org/gsea/msigdb/cards/REACTOME_COMPLEMENT_CASCADE	33	20	60	0.002	_	_	_		_	_	_		_	_	_		_	_	_
REACTOME_CONVERSION_FROM_APC_C_CDC20_TO_APC_C_CDH1_IN_LATE_ANAPHASE	http://www.broadinstitute.org/gsea/msigdb/cards/REACTOME_CONVERSION_FROM_APC_C_CDC20_TO_APC_C_CDH1_IN_LATE_ANAPHASE	23	17	73	0.003	_	1.723	_		_	_	_		_	_	_		_	_	_
REACTOME_COSTIMULATION_BY_THE_CD28_FAMILY	http://www.broadinstitute.org/gsea/msigdb/cards/REACTOME_COSTIMULATION_BY_THE_CD28_FAMILY	64	51	79	0.003	_	_	_		_	_	1.685		1.425	_	1.568		_	_	_
REACTOME_CREB_PHOSPHORYLATION_THROUGH_THE_ACTIVATION_OF_RAS	http://www.broadinstitute.org/gsea/msigdb/cards/REACTOME_CREB_PHOSPHORYLATION_THROUGH_THE_ACTIVATION_OF_RAS	28	28	100	0.031	_	_	_		_	_	_		_	_	1.501		_	_	_
REACTOME_CRMPS_IN_SEMA3A_SIGNALING	http://www.broadinstitute.org/gsea/msigdb/cards/REACTOME_CRMPS_IN_SEMA3A_SIGNALING	15	15	100	0.026	_	_	_		_	_	_		_	_	_		_	_	1.494
REACTOME_CROSS_PRESENTATION_OF_SOLUBLE_EXOGENOUS_ANTIGENS_ENDOSOMES	http://www.broadinstitute.org/gsea/msigdb/cards/REACTOME_CROSS_PRESENTATION_OF_SOLUBLE_EXOGENOUS_ANTIGENS_ENDOSOMES	49	46	93	0.039	_	_	_		_	_	_		_	_	_		_	_	_
REACTOME_CS_DS_DEGRADATION	http://www.broadinstitute.org/gsea/msigdb/cards/REACTOME_CS_DS_DEGRADATION	13	13	100	0.011	_	_	_		_	_	_		_	_	_		1.505	_	_
REACTOME_CTLA4_INHIBITORY_SIGNALING	http://www.broadinstitute.org/gsea/msigdb/cards/REACTOME_CTLA4_INHIBITORY_SIGNALING	22	18	81	0.033	_	_	_		_	_	_		1.513	_	_		_	_	_
REACTOME_CTNNB1_PHOSPHORYLATION_CASCADE	http://www.broadinstitute.org/gsea/msigdb/cards/REACTOME_CTNNB1_PHOSPHORYLATION_CASCADE	17	16	94	0.044	_	_	_		_	_	1.47		_	_	_		_	_	_
REACTOME_CYCLIN_A_B1_ASSOCIATED_EVENTS_DURING_G2_M_TRANSITION	http://www.broadinstitute.org/gsea/msigdb/cards/REACTOME_CYCLIN_A_B1_ASSOCIATED_EVENTS_DURING_G2_M_TRANSITION	16	16	100	0	1.93	1.959	1.841		_	_	_		_	1.914	_		_	_	_
REACTOME_CYCLIN_E_ASSOCIATED_EVENTS_DURING_G1_S_TRANSITION	http://www.broadinstitute.org/gsea/msigdb/cards/REACTOME_CYCLIN_E_ASSOCIATED_EVENTS_DURING_G1_S_TRANSITION_	66	63	95	0	1.9	1.783	1.59		_	_	_		_	_	_		_	_	_
REACTOME_CYTOCHROME_P450_ARRANGED_BY_SUBSTRATE_TYPE	http://www.broadinstitute.org/gsea/msigdb/cards/REACTOME_CYTOCHROME_P450_ARRANGED_BY_SUBSTRATE_TYPE	52	32	61	0.003	_	_	_		_	_	-1.523		_	_	-1.739		_	_	_
REACTOME_CYTOKINE_SIGNALING_IN_IMMUNE_SYSTEM	http://www.broadinstitute.org/gsea/msigdb/cards/REACTOME_CYTOKINE_SIGNALING_IN_IMMUNE_SYSTEM	271	213	78	0	_	1.416	_		_	_	1.403		1.41	_	_		1.253	_	_
REACTOME_CYTOSOLIC_TRNA_AMINOACYLATION	http://www.broadinstitute.org/gsea/msigdb/cards/REACTOME_CYTOSOLIC_TRNA_AMINOACYLATION	25	25	100	0.015	1.645	1.588	1.468		_	_	_		_	_	_		_	-1.55	_
REACTOME_DAG_AND_IP3_SIGNALING	http://www.broadinstitute.org/gsea/msigdb/cards/REACTOME_DAG_AND_IP3_SIGNALING	33	31	93	0.029	_	_	-1.492		_	_	_		_	1.501	_		_	_	_
REACTOME_DCC_MEDIATED_ATTRACTIVE_SIGNALING	http://www.broadinstitute.org/gsea/msigdb/cards/REACTOME_DCC_MEDIATED_ATTRACTIVE_SIGNALING	14	13	92	0.026	_	_	_		_	_	_		1.559	_	_		_	_	_
REACTOME_DEADENYLATION_DEPENDENT_MRNA_DECAY	http://www.broadinstitute.org/gsea/msigdb/cards/REACTOME_DEADENYLATION_DEPENDENT_MRNA_DECAY	49	44	89	0.003	1.501	_	_		_	_	1.635		_	_	_		_	_	_
REACTOME_DEADENYLATION_OF_MRNA	http://www.broadinstitute.org/gsea/msigdb/cards/REACTOME_DEADENYLATION_OF_MRNA	23	20	87	0.018	_	_	_		_	_	1.593		_	_	_		_	_	_
REACTOME_DEFENSINS	http://www.broadinstitute.org/gsea/msigdb/cards/REACTOME_DEFENSINS	52	11	21	0.017	_	_	_		_	_	_		1.593	_	_		_	_	_
REACTOME_DEGRADATION_OF_THE_EXTRACELLULAR_MATRIX	http://www.broadinstitute.org/gsea/msigdb/cards/REACTOME_DEGRADATION_OF_THE_EXTRACELLULAR_MATRIX	30	20	66	0.019	1.574	_	_		_	_	_		_	_	_		_	_	_
REACTOME_DEPOSITION_OF_NEW_CENPA_CONTAINING_NUCLEOSOMES_AT_THE_CENTROMERE	http://www.broadinstitute.org/gsea/msigdb/cards/REACTOME_DEPOSITION_OF_NEW_CENPA_CONTAINING_NUCLEOSOMES_AT_THE_CENTROMERE	65	31	47	0	2.081	2.099	1.936		_	_	_		_	_	_		_	_	_
REACTOME_DESTABILIZATION_OF_MRNA_BY_AUF1_HNRNP_D0	http://www.broadinstitute.org/gsea/msigdb/cards/REACTOME_DESTABILIZATION_OF_MRNA_BY_AUF1_HNRNP_D0	54	50	92	0.003	1.596	1.436	_		_	_	_		_	_	_		_	_	_
REACTOME_DEVELOPMENTAL_BIOLOGY	http://www.broadinstitute.org/gsea/msigdb/cards/REACTOME_DEVELOPMENTAL_BIOLOGY	397	371	93	0	_	_	_		_	1.434	1.368		1.403	1.336	1.302		1.267	1.361	1.433
REACTOME_DIABETES_PATHWAYS	http://www.broadinstitute.org/gsea/msigdb/cards/REACTOME_DIABETES_PATHWAYS	134	117	87	0.004	_	_	_		_	_	1.525		_	_	_		_	_	_
REACTOME_DIGESTION_OF_DIETARY_CARBOHYDRATE	http://www.broadinstitute.org/gsea/msigdb/cards/REACTOME_DIGESTION_OF_DIETARY_CARBOHYDRATE	13	5	38	0.004	_	_	_		_	_	-1.678		_	_	_		_	_	_
REACTOME_DNA_REPAIR	http://www.broadinstitute.org/gsea/msigdb/cards/REACTOME_DNA_REPAIR	113	103	91	0	1.901	1.766	_		_	_	1.616		_	_	_		_	_	_
REACTOME_DNA_REPLICATION	http://www.broadinstitute.org/gsea/msigdb/cards/REACTOME_DNA_REPLICATION	193	185	95	0	2.413	2.478	2.42		_	_	1.609		1.527	1.67	1.484		_	_	_
REACTOME_DNA_STRAND_ELONGATION	http://www.broadinstitute.org/gsea/msigdb/cards/REACTOME_DNA_STRAND_ELONGATION	31	30	96	0	2.098	2.147	1.999		_	_	_		_	_	_		_	_	_
REACTOME_DOPAMINE_NEUROTRANSMITTER_RELEASE_CYCLE	http://www.broadinstitute.org/gsea/msigdb/cards/REACTOME_DOPAMINE_NEUROTRANSMITTER_RELEASE_CYCLE	12	11	91	0.028	-1.622	-1.539	_		_	_	_		_	_	_		_	_	_
REACTOME_DOUBLE_STRAND_BREAK_REPAIR	http://www.broadinstitute.org/gsea/msigdb/cards/REACTOME_DOUBLE_STRAND_BREAK_REPAIR	25	23	92	0.004	1.701	1.635	_		_	_	_		_	_	_		_	_	_
REACTOME_DOWNREGULATION_OF_SMAD2_3_SMAD4_TRANSCRIPTIONAL_ACTIVITY	http://www.broadinstitute.org/gsea/msigdb/cards/REACTOME_DOWNREGULATION_OF_SMAD2_3_SMAD4_TRANSCRIPTIONAL_ACTIVITY	21	20	95	0.038	_	_	_		_	1.501	_		_	_	_		_	_	_
REACTOME_DOWNREGULATION_OF_TGF_BETA_RECEPTOR_SIGNALING	http://www.broadinstitute.org/gsea/msigdb/cards/REACTOME_DOWNREGULATION_OF_TGF_BETA_RECEPTOR_SIGNALING	24	21	87	0.03	_	_	_		_	1.534	_		_	_	_		_	_	_
REACTOME_DOWNSTREAM_SIGNAL_TRANSDUCTION	http://www.broadinstitute.org/gsea/msigdb/cards/REACTOME_DOWNSTREAM_SIGNAL_TRANSDUCTION	96	88	91	0	_	_	-1.53		_	1.515	1.445		_	1.429	1.708		_	_	_
REACTOME_DOWNSTREAM_SIGNALING_EVENTS_OF_B_CELL_RECEPTOR_BCR	http://www.broadinstitute.org/gsea/msigdb/cards/REACTOME_DOWNSTREAM_SIGNALING_EVENTS_OF_B_CELL_RECEPTOR_BCR	98	92	93	0	_	_	_		_	_	1.677		_	_	_		1.394	_	_
REACTOME_DOWNSTREAM_SIGNALING_OF_ACTIVATED_FGFR	http://www.broadinstitute.org/gsea/msigdb/cards/REACTOME_DOWNSTREAM_SIGNALING_OF_ACTIVATED_FGFR	101	96	95	0.003	_	_	_		_	_	1.651		_	_	1.513		_	_	_
REACTOME_DOWNSTREAM_TCR_SIGNALING	http://www.broadinstitute.org/gsea/msigdb/cards/REACTOME_DOWNSTREAM_TCR_SIGNALING	38	26	68	0.01	_	_	-1.736		_	_	1.607		_	_	_		_	_	_
REACTOME_DSCAM_INTERACTIONS	http://www.broadinstitute.org/gsea/msigdb/cards/REACTOME_DSCAM_INTERACTIONS	12	12	100	0.017	_	_	_		_	_	_		1.526	_	_		1.61	_	_
REACTOME_E2F_ENABLED_INHIBITION_OF_PRE_REPLICATION_COMPLEX_FORMATION	http://www.broadinstitute.org/gsea/msigdb/cards/REACTOME_E2F_ENABLED_INHIBITION_OF_PRE_REPLICATION_COMPLEX_FORMATION	11	11	100	0	1.66	1.786	1.727		_	_	1.795		_	1.594	1.523		_	_	_
REACTOME_E2F_MEDIATED_REGULATION_OF_DNA_REPLICATION	http://www.broadinstitute.org/gsea/msigdb/cards/REACTOME_E2F_MEDIATED_REGULATION_OF_DNA_REPLICATION	36	31	86	0	2.099	2.25	2.185		_	_	1.597		_	1.674	1.457		_	_	_
REACTOME_EFFECTS_OF_PIP2_HYDROLYSIS	http://www.broadinstitute.org/gsea/msigdb/cards/REACTOME_EFFECTS_OF_PIP2_HYDROLYSIS	26	24	92	0	_	-1.868	_		_	_	_		_	_	_		_	_	_
REACTOME_EICOSANOID_LIGAND_BINDING_RECEPTORS	http://www.broadinstitute.org/gsea/msigdb/cards/REACTOME_EICOSANOID_LIGAND_BINDING_RECEPTORS	17	13	76	0.02	_	_	_		_	_	_		1.569	_	_		_	_	_
REACTOME_ELEVATION_OF_CYTOSOLIC_CA2_LEVELS	http://www.broadinstitute.org/gsea/msigdb/cards/REACTOME_ELEVATION_OF_CYTOSOLIC_CA2_LEVELS	11	9	81	0.017	-1.559	-1.589	_		-1.665	_	_		_	-1.559	_		_	_	_
REACTOME_ELONGATION_ARREST_AND_RECOVERY	http://www.broadinstitute.org/gsea/msigdb/cards/REACTOME_ELONGATION_ARREST_AND_RECOVERY	33	31	93	0.047	1.469	_	_		_	_	_		_	_	_		_	_	_
REACTOME_ENDOGENOUS_STEROLS	http://www.broadinstitute.org/gsea/msigdb/cards/REACTOME_ENDOGENOUS_STEROLS	16	16	100	0.029	_	_	_		_	_	_		_	_	-1.608		_	_	_
REACTOME_ENOS_ACTIVATION_AND_REGULATION	http://www.broadinstitute.org/gsea/msigdb/cards/REACTOME_ENOS_ACTIVATION_AND_REGULATION	21	18	85	0.015	_	_	_		_	_	1.678		_	_	_		_	_	_
REACTOME_ER_PHAGOSOME_PATHWAY	http://www.broadinstitute.org/gsea/msigdb/cards/REACTOME_ER_PHAGOSOME_PATHWAY	62	53	85	0.005	1.689	1.59	_		_	_	1.397		_	_	_		_	_	_
REACTOME_EXTENSION_OF_TELOMERES	http://www.broadinstitute.org/gsea/msigdb/cards/REACTOME_EXTENSION_OF_TELOMERES	28	27	96	0	1.813	1.881	1.77		_	_	_		_	1.521	_		_	_	_
REACTOME_EXTRACELLULAR_MATRIX_ORGANIZATION	http://www.broadinstitute.org/gsea/msigdb/cards/REACTOME_EXTRACELLULAR_MATRIX_ORGANIZATION	88	73	83	0	1.766	1.496	_		_	_	_		_	_	_		_	_	1.399
REACTOME_FACILITATIVE_NA_INDEPENDENT_GLUCOSE_TRANSPORTERS	http://www.broadinstitute.org/gsea/msigdb/cards/REACTOME_FACILITATIVE_NA_INDEPENDENT_GLUCOSE_TRANSPORTERS	13	12	92	0.01	-1.766	_	-1.566		_	_	_		_	_	_		_	_	_
REACTOME_FACTORS_INVOLVED_IN_MEGAKARYOCYTE_DEVELOPMENT_AND_PLATELET_PRODUCTION	http://www.broadinstitute.org/gsea/msigdb/cards/REACTOME_FACTORS_INVOLVED_IN_MEGAKARYOCYTE_DEVELOPMENT_AND_PLATELET_PRODUCTION	133	94	70	0.003	1.591	1.389	_		_	_	1.553		1.497	1.492	_		_	_	_
REACTOME_FANCONI_ANEMIA_PATHWAY	http://www.broadinstitute.org/gsea/msigdb/cards/REACTOME_FANCONI_ANEMIA_PATHWAY	26	22	84	0	1.863	1.74	_		_	_	_		_	_	1.478		_	_	_
REACTOME_FATTY_ACID_TRIACYLGLYCEROL_AND_KETONE_BODY_METABOLISM	http://www.broadinstitute.org/gsea/msigdb/cards/REACTOME_FATTY_ACID_TRIACYLGLYCEROL_AND_KETONE_BODY_METABOLISM	169	162	95	0.01	_	_	-1.448		_	_	1.406		_	_	_		_	_	_
REACTOME_FATTY_ACYL_COA_BIOSYNTHESIS	http://www.broadinstitute.org/gsea/msigdb/cards/REACTOME_FATTY_ACYL_COA_BIOSYNTHESIS	19	19	100	0.037	_	_	-1.524		_	_	_		_	_	_		_	_	_
REACTOME_FGFR_LIGAND_BINDING_AND_ACTIVATION	http://www.broadinstitute.org/gsea/msigdb/cards/REACTOME_FGFR_LIGAND_BINDING_AND_ACTIVATION	23	22	95	0	1.53	_	_		1.915	1.49	1.532		_	_	_		1.499	1.7	1.584
REACTOME_FGFR1_LIGAND_BINDING_AND_ACTIVATION	http://www.broadinstitute.org/gsea/msigdb/cards/REACTOME_FGFR1_LIGAND_BINDING_AND_ACTIVATION	15	15	100	0	1.69	_	1.525		1.727	1.785	1.46		_	_	_		_	1.763	_
REACTOME_FGFR2C_LIGAND_BINDING_AND_ACTIVATION	http://www.broadinstitute.org/gsea/msigdb/cards/REACTOME_FGFR2C_LIGAND_BINDING_AND_ACTIVATION	13	13	100	0.002	1.761	_	1.809		1.666	1.734	_		_	_	_		1.432	1.685	1.575
REACTOME_FGFR4_LIGAND_BINDING_AND_ACTIVATION	http://www.broadinstitute.org/gsea/msigdb/cards/REACTOME_FGFR4_LIGAND_BINDING_AND_ACTIVATION	13	12	92	0	1.774	_	1.655		1.624	1.665	_		_	_	_		_	1.703	_
REACTOME_FORMATION_OF_FIBRIN_CLOT_CLOTTING_CASCADE	http://www.broadinstitute.org/gsea/msigdb/cards/REACTOME_FORMATION_OF_FIBRIN_CLOT_CLOTTING_CASCADE	33	30	90	0.021	_	_	_		_	_	_		_	1.527	_		_	_	_
REACTOME_FORMATION_OF_RNA_POL_II_ELONGATION_COMPLEX	http://www.broadinstitute.org/gsea/msigdb/cards/REACTOME_FORMATION_OF_RNA_POL_II_ELONGATION_COMPLEX_	46	41	89	0.018	1.515	_	_		_	_	_		_	_	_		_	_	_
REACTOME_FORMATION_OF_THE_HIV1_EARLY_ELONGATION_COMPLEX	http://www.broadinstitute.org/gsea/msigdb/cards/REACTOME_FORMATION_OF_THE_HIV1_EARLY_ELONGATION_COMPLEX	35	31	88	0.026	1.489	_	_		_	_	_		_	_	_		_	_	_
REACTOME_FORMATION_OF_THE_TERNARY_COMPLEX_AND_SUBSEQUENTLY_THE_43S_COMPLEX	http://www.broadinstitute.org/gsea/msigdb/cards/REACTOME_FORMATION_OF_THE_TERNARY_COMPLEX_AND_SUBSEQUENTLY_THE_43S_COMPLEX	75	43	57	0.047	1.451	_	_		_	_	_		_	_	_		_	_	_
REACTOME_FORMATION_OF_TRANSCRIPTION_COUPLED_NER_TC_NER_REPAIR_COMPLEX	http://www.broadinstitute.org/gsea/msigdb/cards/REACTOME_FORMATION_OF_TRANSCRIPTION_COUPLED_NER_TC_NER_REPAIR_COMPLEX	31	28	90	0.041	1.483	_	_		_	_	_		_	_	_		_	_	_
REACTOME_FORMATION_OF_TUBULIN_FOLDING_INTERMEDIATES_BY_CCT_TRIC	http://www.broadinstitute.org/gsea/msigdb/cards/REACTOME_FORMATION_OF_TUBULIN_FOLDING_INTERMEDIATES_BY_CCT_TRIC	23	20	87	0.008	1.677	_	_		-1.47	_	_		_	_	_		_	_	_
REACTOME_FRS2_MEDIATED_CASCADE	http://www.broadinstitute.org/gsea/msigdb/cards/REACTOME_FRS2_MEDIATED_CASCADE	37	36	97	0	1.521	_	_		1.766	1.705	1.664		_	_	_		1.453	1.519	1.413
REACTOME_G_ALPHA_I_SIGNALLING_EVENTS	http://www.broadinstitute.org/gsea/msigdb/cards/REACTOME_G_ALPHA_I_SIGNALLING_EVENTS	196	174	88	0.005	_	_	_		_	_	_		1.48	_	_		_	_	1.406
REACTOME_G_ALPHA_Q_SIGNALLING_EVENTS	http://www.broadinstitute.org/gsea/msigdb/cards/REACTOME_G_ALPHA_Q_SIGNALLING_EVENTS	185	170	91	0.015	_	_	_		_	_	_		_	_	1.45		_	_	_
REACTOME_G_ALPHA_S_SIGNALLING_EVENTS	http://www.broadinstitute.org/gsea/msigdb/cards/REACTOME_G_ALPHA_S_SIGNALLING_EVENTS	122	116	95	0.001	_	_	_		_	_	_		_	1.352	_		_	_	_
REACTOME_G_ALPHA_Z_SIGNALLING_EVENTS	http://www.broadinstitute.org/gsea/msigdb/cards/REACTOME_G_ALPHA_Z_SIGNALLING_EVENTS	45	45	100	0.008	_	_	_		_	_	_		_	1.347	_		_	_	_
REACTOME_G_ALPHA1213_SIGNALLING_EVENTS	http://www.broadinstitute.org/gsea/msigdb/cards/REACTOME_G_ALPHA1213_SIGNALLING_EVENTS	75	74	98	0	_	_	_		_	_	_		1.602	_	1.611		_	_	_
REACTOME_G0_AND_EARLY_G1	http://www.broadinstitute.org/gsea/msigdb/cards/REACTOME_G0_AND_EARLY_G1	26	24	92	0	1.873	1.96	1.859		_	_	_		1.674	1.539	1.871		_	_	_
REACTOME_G1_PHASE	http://www.broadinstitute.org/gsea/msigdb/cards/REACTOME_G1_PHASE	39	33	84	0.008	1.568	1.564	_		_	_	_		1.436	_	_		_	_	_
REACTOME_G1_S_SPECIFIC_TRANSCRIPTION	http://www.broadinstitute.org/gsea/msigdb/cards/REACTOME_G1_S_SPECIFIC_TRANSCRIPTION	20	17	85	0	2.006	2.048	1.925		_	_	_		_	_	_		_	_	_
REACTOME_G1_S_TRANSITION	http://www.broadinstitute.org/gsea/msigdb/cards/REACTOME_G1_S_TRANSITION	113	103	91	0	2.179	2.153	2.193		_	_	1.656		1.43	_	1.454		_	_	_
REACTOME_G2_M_CHECKPOINTS	http://www.broadinstitute.org/gsea/msigdb/cards/REACTOME_G2_M_CHECKPOINTS	46	41	89	0	2.126	2.177	2.165		_	_	1.642		_	_	_		_	_	_
REACTOME_G2_M_DNA_DAMAGE_CHECKPOINT	http://www.broadinstitute.org/gsea/msigdb/cards/REACTOME_G2_M_DNA_DAMAGE_CHECKPOINT	13	10	76	0	1.78	1.867	1.675		_	_	_		_	_	_		_	_	_
REACTOME_GAB1_SIGNALOSOME	http://www.broadinstitute.org/gsea/msigdb/cards/REACTOME_GAB1_SIGNALOSOME	39	35	89	0.014	_	_	_		_	_	1.603		_	_	1.457		_	_	_
REACTOME_GABA_A_RECEPTOR_ACTIVATION	http://www.broadinstitute.org/gsea/msigdb/cards/REACTOME_GABA_A_RECEPTOR_ACTIVATION	13	13	100	0.048	_	_	_		1.482	_	_		_	_	_		_	_	_
REACTOME_GABA_B_RECEPTOR_ACTIVATION	http://www.broadinstitute.org/gsea/msigdb/cards/REACTOME_GABA_B_RECEPTOR_ACTIVATION	39	39	100	0.012	_	_	_		_	_	_		_	_	1.637		_	_	_
REACTOME_GABA_RECEPTOR_ACTIVATION	http://www.broadinstitute.org/gsea/msigdb/cards/REACTOME_GABA_RECEPTOR_ACTIVATION	53	53	100	0	_	_	_		_	_	_		_	1.744	_		_	_	_
REACTOME_GAMMA_CARBOXYLATION_TRANSPORT_AND_AMINO_TERMINAL_CLEAVAGE_OF_PROTEINS	http://www.broadinstitute.org/gsea/msigdb/cards/REACTOME_GAMMA_CARBOXYLATION_TRANSPORT_AND_AMINO_TERMINAL_CLEAVAGE_OF_PROTEINS	12	11	91	0.019	_	_	_		_	_	_		_	1.549	_		_	_	_
REACTOME_GAP_JUNCTION_ASSEMBLY	http://www.broadinstitute.org/gsea/msigdb/cards/REACTOME_GAP_JUNCTION_ASSEMBLY	19	17	89	0.007	_	_	_		_	_	_		_	1.337	_		-1.735	_	_
REACTOME_GAP_JUNCTION_DEGRADATION	http://www.broadinstitute.org/gsea/msigdb/cards/REACTOME_GAP_JUNCTION_DEGRADATION	11	10	90	0.021	_	1.556	_		_	_	_		_	1.426	1.588		_	_	_
REACTOME_GASTRIN_CREB_SIGNALLING_PATHWAY_VIA_PKC_AND_MAPK	http://www.broadinstitute.org/gsea/msigdb/cards/REACTOME_GASTRIN_CREB_SIGNALLING_PATHWAY_VIA_PKC_AND_MAPK	206	190	92	0.007	_	_	_		_	_	_		_	_	1.45		_	_	_
REACTOME_GENERATION_OF_SECOND_MESSENGER_MOLECULES	http://www.broadinstitute.org/gsea/msigdb/cards/REACTOME_GENERATION_OF_SECOND_MESSENGER_MOLECULES	28	18	64	0.003	_	_	-1.768		_	1.729	_		_	_	_		_	_	_
REACTOME_GENERIC_TRANSCRIPTION_PATHWAY	http://www.broadinstitute.org/gsea/msigdb/cards/REACTOME_GENERIC_TRANSCRIPTION_PATHWAY	353	179	50	0	_	_	_		_	_	1.759		_	_	1.339		_	_	_
REACTOME_GLOBAL_GENOMIC_NER_GG_NER	http://www.broadinstitute.org/gsea/msigdb/cards/REACTOME_GLOBAL_GENOMIC_NER_GG_NER	36	31	86	0.014	1.61	1.533	_		_	_	_		_	_	_		_	_	_
REACTOME_GLUCAGON_SIGNALING_IN_METABOLIC_REGULATION	http://www.broadinstitute.org/gsea/msigdb/cards/REACTOME_GLUCAGON_SIGNALING_IN_METABOLIC_REGULATION	35	33	94	0.027	_	_	_		_	_	_		_	_	1.542		_	_	_
REACTOME_GLUCOSE_METABOLISM	http://www.broadinstitute.org/gsea/msigdb/cards/REACTOME_GLUCOSE_METABOLISM	70	62	88	0.005	_	_	_		_	_	_		1.536	1.589	1.463		_	_	_
REACTOME_GLUCURONIDATION	http://www.broadinstitute.org/gsea/msigdb/cards/REACTOME_GLUCURONIDATION	19	6	31	0.039	_	_	_		_	_	_		_	_	-1.513		_	_	_
REACTOME_GLUTAMATE_NEUROTRANSMITTER_RELEASE_CYCLE	http://www.broadinstitute.org/gsea/msigdb/cards/REACTOME_GLUTAMATE_NEUROTRANSMITTER_RELEASE_CYCLE	16	15	93	0.041	_	_	_		_	_	_		_	_	_		_	_	_
REACTOME_GLUTATHIONE_CONJUGATION	http://www.broadinstitute.org/gsea/msigdb/cards/REACTOME_GLUTATHIONE_CONJUGATION	24	18	75	0.014	_	_	-1.63		_	1.372	_		_	1.288	_		_	_	_
REACTOME_GLYCOPROTEIN_HORMONES	http://www.broadinstitute.org/gsea/msigdb/cards/REACTOME_GLYCOPROTEIN_HORMONES	13	10	76	0.002	_	_	_		_	_	-1.852		_	1.463	_		_	_	_
REACTOME_GLYCOSAMINOGLYCAN_METABOLISM	http://www.broadinstitute.org/gsea/msigdb/cards/REACTOME_GLYCOSAMINOGLYCAN_METABOLISM	112	106	94	0.003	_	-1.294	_		_	_	_		1.453	1.579	1.34		_	_	_
REACTOME_GLYCOSPHINGOLIPID_METABOLISM	http://www.broadinstitute.org/gsea/msigdb/cards/REACTOME_GLYCOSPHINGOLIPID_METABOLISM	39	29	74	0.027	_	_	-1.522		_	1.468	_		_	_	_		_	_	_
REACTOME_GOLGI_ASSOCIATED_VESICLE_BIOGENESIS	http://www.broadinstitute.org/gsea/msigdb/cards/REACTOME_GOLGI_ASSOCIATED_VESICLE_BIOGENESIS	54	50	92	0.032	_	_	_		_	_	_		1.444	_	_		_	_	_
REACTOME_GPCR_DOWNSTREAM_SIGNALING	http://www.broadinstitute.org/gsea/msigdb/cards/REACTOME_GPCR_DOWNSTREAM_SIGNALING	806	532	66	0.008	_	_	_		_	_	_		1.218	_	1.252		1.295	1.243	1.228
REACTOME_GPCR_LIGAND_BINDING	http://www.broadinstitute.org/gsea/msigdb/cards/REACTOME_GPCR_LIGAND_BINDING	409	362	88	0.001	_	_	_		_	_	_		1.325	_	1.221		1.324	_	1.306
REACTOME_GPVI_MEDIATED_ACTIVATION_CASCADE	http://www.broadinstitute.org/gsea/msigdb/cards/REACTOME_GPVI_MEDIATED_ACTIVATION_CASCADE	32	30	93	0.014	_	_	_		_	_	1.603		_	_	1.466		_	_	_
REACTOME_GRB2_EVENTS_IN_ERBB2_SIGNALING	http://www.broadinstitute.org/gsea/msigdb/cards/REACTOME_GRB2_EVENTS_IN_ERBB2_SIGNALING	23	22	95	0.015	1.596	_	_		_	_	_		_	_	_		_	_	_
REACTOME_GRB2_SOS_PROVIDES_LINKAGE_TO_MAPK_SIGNALING_FOR_INTERGRINS	http://www.broadinstitute.org/gsea/msigdb/cards/REACTOME_GRB2_SOS_PROVIDES_LINKAGE_TO_MAPK_SIGNALING_FOR_INTERGRINS_	16	15	93	0.005	1.665	_	_		_	_	_		_	_	_		_	_	_
REACTOME_GROWTH_HORMONE_RECEPTOR_SIGNALING	http://www.broadinstitute.org/gsea/msigdb/cards/REACTOME_GROWTH_HORMONE_RECEPTOR_SIGNALING	25	21	84	0.016	_	_	_		_	_	_		_	_	_		_	_	_
REACTOME_HDL_MEDIATED_LIPID_TRANSPORT	http://www.broadinstitute.org/gsea/msigdb/cards/REACTOME_HDL_MEDIATED_LIPID_TRANSPORT	16	14	87	0.008	_	_	_		_	1.494	_		_	_	_		1.632	_	_
REACTOME_HEMOSTASIS	http://www.broadinstitute.org/gsea/msigdb/cards/REACTOME_HEMOSTASIS	467	400	85	0	1.267	_	_		-1.232	_	_		1.408	1.249	1.268		-1.231	_	_
REACTOME_HIV_INFECTION	http://www.broadinstitute.org/gsea/msigdb/cards/REACTOME_HIV_INFECTION	208	182	87	0	1.838	1.585	_		_	_	1.74		1.4	_	_		_	_	_
REACTOME_HIV_LIFE_CYCLE	http://www.broadinstitute.org/gsea/msigdb/cards/REACTOME_HIV_LIFE_CYCLE	126	107	84	0	1.795	1.503	_		_	_	1.65		_	_	_		_	_	_
REACTOME_HOMOLOGOUS_RECOMBINATION_REPAIR_OF_REPLICATION_INDEPENDENT_DOUBLE_STRAND_BREAKS	http://www.broadinstitute.org/gsea/msigdb/cards/REACTOME_HOMOLOGOUS_RECOMBINATION_REPAIR_OF_REPLICATION_INDEPENDENT_DOUBLE_STRAND_BREAKS	18	17	94	0.005	1.685	1.699	_		_	_	_		_	_	_		_	_	_
REACTOME_HORMONE_LIGAND_BINDING_RECEPTORS	http://www.broadinstitute.org/gsea/msigdb/cards/REACTOME_HORMONE_LIGAND_BINDING_RECEPTORS	11	10	90	0.002	1.68	_	_		_	_	_		_	_	_		_	_	_
REACTOME_HORMONE_SENSITIVE_LIPASE_HSL_MEDIATED_TRIACYLGLYCEROL_HYDROLYSIS	http://www.broadinstitute.org/gsea/msigdb/cards/REACTOME_HORMONE_SENSITIVE_LIPASE_HSL_MEDIATED_TRIACYLGLYCEROL_HYDROLYSIS	14	12	85	0.013	_	_	_		_	1.671	_		_	_	_		_	_	_
REACTOME_HOST_INTERACTIONS_OF_HIV_FACTORS	http://www.broadinstitute.org/gsea/msigdb/cards/REACTOME_HOST_INTERACTIONS_OF_HIV_FACTORS	133	114	85	0	1.798	1.68	_		_	_	1.697		1.499	_	1.352		_	_	_
REACTOME_HYALURONAN_METABOLISM	http://www.broadinstitute.org/gsea/msigdb/cards/REACTOME_HYALURONAN_METABOLISM	15	15	100	0.028	_	_	_		_	_	_		1.532	_	_		_	_	_
REACTOME_IL_2_SIGNALING	http://www.broadinstitute.org/gsea/msigdb/cards/REACTOME_IL_2_SIGNALING	42	39	92	0.004	_	_	_		_	_	_		1.574	1.425	1.758		_	_	_
REACTOME_IL_3_5_AND_GM_CSF_SIGNALING	http://www.broadinstitute.org/gsea/msigdb/cards/REACTOME_IL_3_5_AND_GM_CSF_SIGNALING	44	41	93	0.003	_	_	_		_	_	_		1.55	_	1.718		_	_	_
REACTOME_IL_7_SIGNALING	http://www.broadinstitute.org/gsea/msigdb/cards/REACTOME_IL_7_SIGNALING	12	11	91	0.035	_	_	_		_	_	_		_	1.514	_		_	_	_
REACTOME_IL_RECEPTOR_SHC_SIGNALING	http://www.broadinstitute.org/gsea/msigdb/cards/REACTOME_IL_RECEPTOR_SHC_SIGNALING	28	26	92	0.006	_	_	_		_	_	_		1.628	_	1.667		_	_	_
REACTOME_IL1_SIGNALING	http://www.broadinstitute.org/gsea/msigdb/cards/REACTOME_IL1_SIGNALING	40	38	95	0.016	_	1.542	_		_	_	_		_	1.588	_		_	_	_
REACTOME_IMMUNE_SYSTEM	http://www.broadinstitute.org/gsea/msigdb/cards/REACTOME_IMMUNE_SYSTEM	934	752	80	0	_	_	_		_	_	1.532		1.49	1.302	1.288		1.202	_	_
REACTOME_IMMUNOREGULATORY_INTERACTIONS_BETWEEN_A_LYMPHOID_AND_A_NON_LYMPHOID_CELL	http://www.broadinstitute.org/gsea/msigdb/cards/REACTOME_IMMUNOREGULATORY_INTERACTIONS_BETWEEN_A_LYMPHOID_AND_A_NON_LYMPHOID_CELL	71	37	52	0.002	_	_	-1.772		_	_	1.751		1.5	1.433	1.482		_	_	_
REACTOME_INFLUENZA_LIFE_CYCLE	http://www.broadinstitute.org/gsea/msigdb/cards/REACTOME_INFLUENZA_LIFE_CYCLE	204	127	62	0.001	1.611	1.49	_		_	_	1.309		_	_	_		_	_	_
REACTOME_INFLUENZA_VIRAL_RNA_TRANSCRIPTION_AND_REPLICATION	http://www.broadinstitute.org/gsea/msigdb/cards/REACTOME_INFLUENZA_VIRAL_RNA_TRANSCRIPTION_AND_REPLICATION	170	95	55	0.02	1.417	_	_		_	_	_		_	_	_		_	_	_
REACTOME_INHIBITION_OF_REPLICATION_INITIATION_OF_DAMAGED_DNA_BY_RB1_E2F1	http://www.broadinstitute.org/gsea/msigdb/cards/REACTOME_INHIBITION_OF_REPLICATION_INITIATION_OF_DAMAGED_DNA_BY_RB1_E2F1	14	11	78	0.002	1.578	1.746	1.745		_	_	_		1.475	_	_		_	_	_
REACTOME_INHIBITION_OF_THE_PROTEOLYTIC_ACTIVITY_OF_APC_C_REQUIRED_FOR_THE_ONSET_OF_ANAPHASE_BY_MITOTIC_SPINDLE_CHECKPOINT_COMPONENTS	http://www.broadinstitute.org/gsea/msigdb/cards/REACTOME_INHIBITION_OF_THE_PROTEOLYTIC_ACTIVITY_OF_APC_C_REQUIRED_FOR_THE_ONSET_OF_ANAPHASE_BY_MITOTIC_SPINDLE_CHECKPOINT_COMPONENTS	25	18	72	0	_	1.866	_		_	_	_		_	_	_		_	_	_
REACTOME_INITIAL_TRIGGERING_OF_COMPLEMENT	http://www.broadinstitute.org/gsea/msigdb/cards/REACTOME_INITIAL_TRIGGERING_OF_COMPLEMENT	17	12	70	0.005	_	_	_		_	_	_		_	_	_		_	_	_
REACTOME_INNATE_IMMUNE_SYSTEM	http://www.broadinstitute.org/gsea/msigdb/cards/REACTOME_INNATE_IMMUNE_SYSTEM	280	196	70	0	_	_	_		_	_	1.28		1.45	_	_		1.433	_	_
REACTOME_INSULIN_RECEPTOR_SIGNALLING_CASCADE	http://www.broadinstitute.org/gsea/msigdb/cards/REACTOME_INSULIN_RECEPTOR_SIGNALLING_CASCADE	88	82	93	0.009	_	_	_		_	1.484	1.531		_	_	_		_	_	_
REACTOME_INSULIN_SYNTHESIS_AND_PROCESSING	http://www.broadinstitute.org/gsea/msigdb/cards/REACTOME_INSULIN_SYNTHESIS_AND_PROCESSING	22	20	90	0.013	_	_	_		_	_	1.57		1.52	_	_		_	_	_
REACTOME_INTEGRATION_OF_ENERGY_METABOLISM	http://www.broadinstitute.org/gsea/msigdb/cards/REACTOME_INTEGRATION_OF_ENERGY_METABOLISM	121	114	94	0.042	_	_	_		_	_	_		_	_	1.337		_	_	_
REACTOME_INTEGRIN_ALPHAIIB_BETA3_SIGNALING	http://www.broadinstitute.org/gsea/msigdb/cards/REACTOME_INTEGRIN_ALPHAIIB_BETA3_SIGNALING	28	27	96	0.004	1.682	_	_		_	_	_		_	_	_		_	_	_
REACTOME_INTEGRIN_CELL_SURFACE_INTERACTIONS	http://www.broadinstitute.org/gsea/msigdb/cards/REACTOME_INTEGRIN_CELL_SURFACE_INTERACTIONS	80	75	93	0.01	1.437	_	_		_	_	_		_	_	_		_	1.508	_
REACTOME_INTERACTION_BETWEEN_L1_AND_ANKYRINS	http://www.broadinstitute.org/gsea/msigdb/cards/REACTOME_INTERACTION_BETWEEN_L1_AND_ANKYRINS	24	22	91	0.033	_	_	_		_	1.465	_		_	_	_		_	_	_
REACTOME_INTERACTIONS_OF_VPR_WITH_HOST_CELLULAR_PROTEINS	http://www.broadinstitute.org/gsea/msigdb/cards/REACTOME_INTERACTIONS_OF_VPR_WITH_HOST_CELLULAR_PROTEINS	34	31	91	0	1.567	1.624	1.509		_	_	1.726		_	1.459	_		_	_	_
REACTOME_INTERFERON_ALPHA_BETA_SIGNALING	http://www.broadinstitute.org/gsea/msigdb/cards/REACTOME_INTERFERON_ALPHA_BETA_SIGNALING	65	38	58	0.002	_	_	_		_	_	_		_	_	_		_	-1.557	_
REACTOME_INTERFERON_GAMMA_SIGNALING	http://www.broadinstitute.org/gsea/msigdb/cards/REACTOME_INTERFERON_GAMMA_SIGNALING	64	41	64	0	_	1.718	1.674		_	_	_		1.463	_	_		1.51	_	_
REACTOME_INTERFERON_SIGNALING	http://www.broadinstitute.org/gsea/msigdb/cards/REACTOME_INTERFERON_SIGNALING	160	115	71	0	_	1.503	_		_	_	_		_	_	_		_	_	_
REACTOME_INTRINSIC_PATHWAY	http://www.broadinstitute.org/gsea/msigdb/cards/REACTOME_INTRINSIC_PATHWAY	18	16	88	0.005	_	_	_		_	_	-1.721		_	_	_		-1.802	_	_
REACTOME_INTRINSIC_PATHWAY_FOR_APOPTOSIS	http://www.broadinstitute.org/gsea/msigdb/cards/REACTOME_INTRINSIC_PATHWAY_FOR_APOPTOSIS	31	28	90	0.019	_	_	_		_	_	1.569		_	_	_		_	_	_
REACTOME_IRAK1_RECRUITS_IKK_COMPLEX	http://www.broadinstitute.org/gsea/msigdb/cards/REACTOME_IRAK1_RECRUITS_IKK_COMPLEX	11	10	90	0.04	_	_	_		_	_	_		1.482	_	_		_	_	_
REACTOME_KERATAN_SULFATE_DEGRADATION	http://www.broadinstitute.org/gsea/msigdb/cards/REACTOME_KERATAN_SULFATE_DEGRADATION	12	11	91	0.002	_	-1.765	_		_	_	_		_	_	_		_	_	1.528
REACTOME_KINESINS	http://www.broadinstitute.org/gsea/msigdb/cards/REACTOME_KINESINS	25	22	88	0	1.948	1.961	1.789		_	_	_		1.814	1.884	1.758		_	_	_
REACTOME_L1CAM_INTERACTIONS	http://www.broadinstitute.org/gsea/msigdb/cards/REACTOME_L1CAM_INTERACTIONS	87	81	93	0.04	_	_	_		_	_	_		_	_	_		_	_	_
REACTOME_LAGGING_STRAND_SYNTHESIS	http://www.broadinstitute.org/gsea/msigdb/cards/REACTOME_LAGGING_STRAND_SYNTHESIS	20	19	95	0	1.718	1.841	1.712		_	_	_		_	_	_		_	_	_
REACTOME_LATE_PHASE_OF_HIV_LIFE_CYCLE	http://www.broadinstitute.org/gsea/msigdb/cards/REACTOME_LATE_PHASE_OF_HIV_LIFE_CYCLE	105	95	90	0	1.774	1.447	_		_	_	1.65		_	_	_		_	_	_
REACTOME_LIGAND_GATED_ION_CHANNEL_TRANSPORT	http://www.broadinstitute.org/gsea/msigdb/cards/REACTOME_LIGAND_GATED_ION_CHANNEL_TRANSPORT	22	21	95	0.007	_	_	_		1.627	1.716	_		-1.559	_	-1.527		_	_	_
REACTOME_LIPID_DIGESTION_MOBILIZATION_AND_TRANSPORT	http://www.broadinstitute.org/gsea/msigdb/cards/REACTOME_LIPID_DIGESTION_MOBILIZATION_AND_TRANSPORT	47	42	89	0	_	_	_		_	1.832	_		_	_	_		1.605	_	1.597
REACTOME_LIPOPROTEIN_METABOLISM	http://www.broadinstitute.org/gsea/msigdb/cards/REACTOME_LIPOPROTEIN_METABOLISM	29	26	89	0.008	_	_	_		_	_	_		_	_	_		1.617	_	_
REACTOME_LOSS_OF_NLP_FROM_MITOTIC_CENTROSOMES	http://www.broadinstitute.org/gsea/msigdb/cards/REACTOME_LOSS_OF_NLP_FROM_MITOTIC_CENTROSOMES	60	56	93	0	1.574	1.405	_		_	_	1.987		_	_	_		_	_	_
REACTOME_M_G1_TRANSITION	http://www.broadinstitute.org/gsea/msigdb/cards/REACTOME_M_G1_TRANSITION	82	78	95	0	2.07	2.034	1.976		_	_	1.712		_	_	_		_	_	_
REACTOME_MAP_KINASE_ACTIVATION_IN_TLR_CASCADE	http://www.broadinstitute.org/gsea/msigdb/cards/REACTOME_MAP_KINASE_ACTIVATION_IN_TLR_CASCADE	51	48	94	0.002	_	_	_		_	1.52	1.816		_	_	_		_	_	_
REACTOME_MAPK_TARGETS_NUCLEAR_EVENTS_MEDIATED_BY_MAP_KINASES	http://www.broadinstitute.org/gsea/msigdb/cards/REACTOME_MAPK_TARGETS_NUCLEAR_EVENTS_MEDIATED_BY_MAP_KINASES	31	30	96	0.011	_	_	_		1.43	_	1.704		_	_	_		_	_	_
REACTOME_MEIOSIS	http://www.broadinstitute.org/gsea/msigdb/cards/REACTOME_MEIOSIS	117	63	53	0.001	1.644	1.538	1.663		_	1.601	1.652		_	_	_		_	_	_
REACTOME_MEIOTIC_RECOMBINATION	http://www.broadinstitute.org/gsea/msigdb/cards/REACTOME_MEIOTIC_RECOMBINATION	87	35	40	0	1.843	1.958	1.602		_	_	1.584		_	_	_		_	_	_
REACTOME_MEIOTIC_SYNAPSIS	http://www.broadinstitute.org/gsea/msigdb/cards/REACTOME_MEIOTIC_SYNAPSIS	74	39	52	0.03	1.484	_	_		_	_	_		_	_	_		_	_	_
REACTOME_MEMBRANE_TRAFFICKING	http://www.broadinstitute.org/gsea/msigdb/cards/REACTOME_MEMBRANE_TRAFFICKING	130	120	92	0.047	_	_	_		_	_	_		1.343	_	_		_	_	_
REACTOME_METABOLISM_OF_CARBOHYDRATES	http://www.broadinstitute.org/gsea/msigdb/cards/REACTOME_METABOLISM_OF_CARBOHYDRATES	248	222	89	0.005	_	_	_		_	_	_		1.463	1.328	1.38		_	_	_
REACTOME_METABOLISM_OF_LIPIDS_AND_LIPOPROTEINS	http://www.broadinstitute.org/gsea/msigdb/cards/REACTOME_METABOLISM_OF_LIPIDS_AND_LIPOPROTEINS	479	442	92	0.019	_	_	_		_	_	1.284		1.259	_	_		_	_	_
REACTOME_METABOLISM_OF_MRNA	http://www.broadinstitute.org/gsea/msigdb/cards/REACTOME_METABOLISM_OF_MRNA	285	200	70	0	1.524	1.349	_		_	_	1.56		_	_	_		_	_	_
REACTOME_METABOLISM_OF_NON_CODING_RNA	http://www.broadinstitute.org/gsea/msigdb/cards/REACTOME_METABOLISM_OF_NON_CODING_RNA	50	46	92	0	1.835	1.731	1.484		_	_	1.773		_	_	_		_	_	_
REACTOME_METABOLISM_OF_NUCLEOTIDES	http://www.broadinstitute.org/gsea/msigdb/cards/REACTOME_METABOLISM_OF_NUCLEOTIDES	73	69	94	0.004	1.643	1.631	1.374		_	_	_		_	_	_		_	_	_
REACTOME_METABOLISM_OF_PORPHYRINS	http://www.broadinstitute.org/gsea/msigdb/cards/REACTOME_METABOLISM_OF_PORPHYRINS	15	14	93	0	_	_	_		_	_	_		_	_	-1.832		_	-1.716	1.515
REACTOME_METABOLISM_OF_PROTEINS	http://www.broadinstitute.org/gsea/msigdb/cards/REACTOME_METABOLISM_OF_PROTEINS	519	395	76	0.002	1.372	_	_		_	_	1.283		1.352	1.464	1.241		_	_	_
REACTOME_METABOLISM_OF_RNA	http://www.broadinstitute.org/gsea/msigdb/cards/REACTOME_METABOLISM_OF_RNA	331	242	73	0	1.747	1.595	_		_	_	1.682		_	_	_		_	_	_
REACTOME_MHC_CLASS_II_ANTIGEN_PRESENTATION	http://www.broadinstitute.org/gsea/msigdb/cards/REACTOME_MHC_CLASS_II_ANTIGEN_PRESENTATION	92	78	84	0.009	1.55	1.492	_		_	_	_		1.461	_	1.37		_	_	_
REACTOME_MICRORNA_MIRNA_BIOGENESIS	http://www.broadinstitute.org/gsea/msigdb/cards/REACTOME_MICRORNA_MIRNA_BIOGENESIS	24	23	95	0.001	_	_	_		_	_	_		_	1.662	_		_	_	_
REACTOME_MITOCHONDRIAL_FATTY_ACID_BETA_OXIDATION	http://www.broadinstitute.org/gsea/msigdb/cards/REACTOME_MITOCHONDRIAL_FATTY_ACID_BETA_OXIDATION	15	15	100	0.011	-1.692	_	-1.727		_	_	_		_	_	_		_	_	_
REACTOME_MITOCHONDRIAL_PROTEIN_IMPORT	http://www.broadinstitute.org/gsea/msigdb/cards/REACTOME_MITOCHONDRIAL_PROTEIN_IMPORT	59	48	81	0.019	1.496	1.504	_		_	_	_		_	_	_		_	_	_
REACTOME_MITOTIC_G1_G1_S_PHASES	http://www.broadinstitute.org/gsea/msigdb/cards/REACTOME_MITOTIC_G1_G1_S_PHASES	138	126	91	0	2.197	2.152	2.086		_	_	1.699		1.452	_	1.516		_	_	_
REACTOME_MITOTIC_G2_G2_M_PHASES	http://www.broadinstitute.org/gsea/msigdb/cards/REACTOME_MITOTIC_G2_G2_M_PHASES	82	78	95	0	1.842	1.82	1.503		_	_	1.774		_	1.347	_		_	_	_
REACTOME_MITOTIC_M_M_G1_PHASES	http://www.broadinstitute.org/gsea/msigdb/cards/REACTOME_MITOTIC_M_M_G1_PHASES	173	166	96	0	2.408	2.42	2.41		_	_	1.751		1.528	_	1.58		_	_	_
REACTOME_MITOTIC_PROMETAPHASE	http://www.broadinstitute.org/gsea/msigdb/cards/REACTOME_MITOTIC_PROMETAPHASE	88	85	96	0	2.419	2.512	2.409		_	_	1.49		1.61	1.593	1.629		_	_	_
REACTOME_MRNA_3_END_PROCESSING	http://www.broadinstitute.org/gsea/msigdb/cards/REACTOME_MRNA_3_END_PROCESSING	36	33	91	0.001	_	_	_		_	_	1.458		_	1.717	_		_	_	_
REACTOME_MRNA_CAPPING	http://www.broadinstitute.org/gsea/msigdb/cards/REACTOME_MRNA_CAPPING	31	28	90	0.038	1.478	_	_		_	_	_		_	_	_		_	_	_
REACTOME_MRNA_DECAY_BY_3_TO_5_EXORIBONUCLEASE	http://www.broadinstitute.org/gsea/msigdb/cards/REACTOME_MRNA_DECAY_BY_3_TO_5_EXORIBONUCLEASE	12	11	91	0.039	_	1.504	_		_	_	_		_	_	_		_	_	_
REACTOME_MRNA_PROCESSING	http://www.broadinstitute.org/gsea/msigdb/cards/REACTOME_MRNA_PROCESSING	162	152	93	0	1.799	1.835	1.558		_	_	1.857		_	_	_		1.322	_	_
REACTOME_MRNA_SPLICING	http://www.broadinstitute.org/gsea/msigdb/cards/REACTOME_MRNA_SPLICING	112	106	94	0	1.776	1.774	1.535		_	_	1.723		_	_	_		1.388	_	_
REACTOME_MRNA_SPLICING_MINOR_PATHWAY	http://www.broadinstitute.org/gsea/msigdb/cards/REACTOME_MRNA_SPLICING_MINOR_PATHWAY	46	43	93	0	1.67	1.657	_		_	_	1.727		_	_	_		_	_	_
REACTOME_MUSCLE_CONTRACTION	http://www.broadinstitute.org/gsea/msigdb/cards/REACTOME_MUSCLE_CONTRACTION	49	46	93	0.018	_	_	_		-1.536	_	_		1.423	_	1.517		_	_	_
REACTOME_MYD88_MAL_CASCADE_INITIATED_ON_PLASMA_MEMBRANE	http://www.broadinstitute.org/gsea/msigdb/cards/REACTOME_MYD88_MAL_CASCADE_INITIATED_ON_PLASMA_MEMBRANE	84	78	92	0	_	_	_		_	_	1.716		1.549	1.588	_		1.668	_	_
REACTOME_MYOGENESIS	http://www.broadinstitute.org/gsea/msigdb/cards/REACTOME_MYOGENESIS	29	28	96	0.02	_	_	_		_	1.391	_		_	_	_		_	1.6	_
REACTOME_N_GLYCAN_TRIMMING_IN_THE_ER_AND_CALNEXIN_CALRETICULIN_CYCLE	http://www.broadinstitute.org/gsea/msigdb/cards/REACTOME_N_GLYCAN_TRIMMING_IN_THE_ER_AND_CALNEXIN_CALRETICULIN_CYCLE	14	14	100	0.015	_	_	_		_	-1.718	_		_	_	_		_	_	_
REACTOME_NA_CL_DEPENDENT_NEUROTRANSMITTER_TRANSPORTERS	http://www.broadinstitute.org/gsea/msigdb/cards/REACTOME_NA_CL_DEPENDENT_NEUROTRANSMITTER_TRANSPORTERS	18	17	94	0.049	_	_	_		_	_	_		-1.544	_	_		_	_	_
REACTOME_NCAM_SIGNALING_FOR_NEURITE_OUT_GROWTH	http://www.broadinstitute.org/gsea/msigdb/cards/REACTOME_NCAM_SIGNALING_FOR_NEURITE_OUT_GROWTH	65	61	93	0.001	1.396	_	_		_	_	_		_	_	_		1.537	_	1.703
REACTOME_NCAM1_INTERACTIONS	http://www.broadinstitute.org/gsea/msigdb/cards/REACTOME_NCAM1_INTERACTIONS	40	37	92	0.002	1.477	_	_		1.747	_	_		_	_	_		1.505	_	1.746
REACTOME_NEF_MEDIATES_DOWN_MODULATION_OF_CELL_SURFACE_RECEPTORS_BY_RECRUITING_THEM_TO_CLATHRIN_ADAPTERS	http://www.broadinstitute.org/gsea/msigdb/cards/REACTOME_NEF_MEDIATES_DOWN_MODULATION_OF_CELL_SURFACE_RECEPTORS_BY_RECRUITING_THEM_TO_CLATHRIN_ADAPTERS	22	19	86	0.047	_	_	_		_	_	_		1.495	_	_		_	_	_
REACTOME_NEGATIVE_REGULATION_OF_FGFR_SIGNALING	http://www.broadinstitute.org/gsea/msigdb/cards/REACTOME_NEGATIVE_REGULATION_OF_FGFR_SIGNALING	38	34	89	0	1.475	_	_		1.477	_	_		_	_	_		1.573	1.738	_
REACTOME_NEP_NS2_INTERACTS_WITH_THE_CELLULAR_EXPORT_MACHINERY	http://www.broadinstitute.org/gsea/msigdb/cards/REACTOME_NEP_NS2_INTERACTS_WITH_THE_CELLULAR_EXPORT_MACHINERY	28	27	96	0.02	1.576	1.62	1.586		_	_	1.552		_	_	_		_	_	_
REACTOME_NETRIN1_SIGNALING	http://www.broadinstitute.org/gsea/msigdb/cards/REACTOME_NETRIN1_SIGNALING	42	38	90	0	-1.704	-1.664	-1.722		_	_	_		_	_	_		_	_	_
REACTOME_NEURONAL_SYSTEM	http://www.broadinstitute.org/gsea/msigdb/cards/REACTOME_NEURONAL_SYSTEM	280	271	96	0.002	_	_	_		1.41	1.507	_		1.314	_	1.377		_	1.329	_
REACTOME_NEUROTRANSMITTER_RECEPTOR_BINDING_AND_DOWNSTREAM_TRANSMISSION_IN_THE_POSTSYNAPTIC_CELL	http://www.broadinstitute.org/gsea/msigdb/cards/REACTOME_NEUROTRANSMITTER_RECEPTOR_BINDING_AND_DOWNSTREAM_TRANSMISSION_IN_THE_POSTSYNAPTIC_CELL	138	135	97	0.004	_	_	_		_	_	_		1.43	_	1.55		_	_	_
REACTOME_NEUROTRANSMITTER_RELEASE_CYCLE	http://www.broadinstitute.org/gsea/msigdb/cards/REACTOME_NEUROTRANSMITTER_RELEASE_CYCLE	35	34	97	0.046	_	_	_		_	_	_		_	_	_		_	_	_
REACTOME_NFKB_ACTIVATION_THROUGH_FADD_RIP1_PATHWAY_MEDIATED_BY_CASPASE_8_AND10	http://www.broadinstitute.org/gsea/msigdb/cards/REACTOME_NFKB_ACTIVATION_THROUGH_FADD_RIP1_PATHWAY_MEDIATED_BY_CASPASE_8_AND10	13	12	92	0.004	_	_	_		_	1.448	_		_	_	_		_	_	_
REACTOME_NFKB_AND_MAP_KINASES_ACTIVATION_MEDIATED_BY_TLR4_SIGNALING_REPERTOIRE	http://www.broadinstitute.org/gsea/msigdb/cards/REACTOME_NFKB_AND_MAP_KINASES_ACTIVATION_MEDIATED_BY_TLR4_SIGNALING_REPERTOIRE	73	68	93	0	_	_	_		_	1.498	1.864		1.414	_	_		1.506	_	_
REACTOME_NGF_SIGNALLING_VIA_TRKA_FROM_THE_PLASMA_MEMBRANE	http://www.broadinstitute.org/gsea/msigdb/cards/REACTOME_NGF_SIGNALLING_VIA_TRKA_FROM_THE_PLASMA_MEMBRANE	138	131	94	0.001	_	_	_		_	_	1.656		_	_	1.433		_	_	_
REACTOME_NITRIC_OXIDE_STIMULATES_GUANYLATE_CYCLASE	http://www.broadinstitute.org/gsea/msigdb/cards/REACTOME_NITRIC_OXIDE_STIMULATES_GUANYLATE_CYCLASE	26	26	100	0.003	_	_	_		_	1.626	_		_	_	_		_	_	_
REACTOME_NONSENSE_MEDIATED_DECAY_ENHANCED_BY_THE_EXON_JUNCTION_COMPLEX	http://www.broadinstitute.org/gsea/msigdb/cards/REACTOME_NONSENSE_MEDIATED_DECAY_ENHANCED_BY_THE_EXON_JUNCTION_COMPLEX	177	98	55	0.005	_	_	_		_	1.453	_		_	_	_		_	_	_
REACTOME_NOREPINEPHRINE_NEUROTRANSMITTER_RELEASE_CYCLE	http://www.broadinstitute.org/gsea/msigdb/cards/REACTOME_NOREPINEPHRINE_NEUROTRANSMITTER_RELEASE_CYCLE	11	10	90	0.006	-1.715	-1.738	-1.729		_	_	1.459		_	_	_		_	_	_
REACTOME_NOTCH_HLH_TRANSCRIPTION_PATHWAY	http://www.broadinstitute.org/gsea/msigdb/cards/REACTOME_NOTCH_HLH_TRANSCRIPTION_PATHWAY	14	12	85	0.02	_	_	_		_	_	1.575		1.459	_	_		_	_	_
REACTOME_NOTCH1_INTRACELLULAR_DOMAIN_REGULATES_TRANSCRIPTION	http://www.broadinstitute.org/gsea/msigdb/cards/REACTOME_NOTCH1_INTRACELLULAR_DOMAIN_REGULATES_TRANSCRIPTION	47	42	89	0.006	_	_	_		_	_	1.667		_	_	_		_	_	_
REACTOME_NRAGE_SIGNALS_DEATH_THROUGH_JNK	http://www.broadinstitute.org/gsea/msigdb/cards/REACTOME_NRAGE_SIGNALS_DEATH_THROUGH_JNK	44	44	100	0.001	_	_	_		_	_	_		1.73	_	1.578		_	_	_
REACTOME_NRIF_SIGNALS_CELL_DEATH_FROM_THE_NUCLEUS	http://www.broadinstitute.org/gsea/msigdb/cards/REACTOME_NRIF_SIGNALS_CELL_DEATH_FROM_THE_NUCLEUS	16	15	93	0.005	_	_	_		_	1.703	_		_	1.569	_		_	_	_
REACTOME_NUCLEAR_EVENTS_KINASE_AND_TRANSCRIPTION_FACTOR_ACTIVATION	http://www.broadinstitute.org/gsea/msigdb/cards/REACTOME_NUCLEAR_EVENTS_KINASE_AND_TRANSCRIPTION_FACTOR_ACTIVATION	25	24	96	0.032	_	_	_		_	_	1.518		_	_	_		_	_	_
REACTOME_NUCLEAR_RECEPTOR_TRANSCRIPTION_PATHWAY	http://www.broadinstitute.org/gsea/msigdb/cards/REACTOME_NUCLEAR_RECEPTOR_TRANSCRIPTION_PATHWAY	50	47	94	0.014	_	-1.489	_		1.445	_	_		1.572	_	1.479		_	1.462	_
REACTOME_NUCLEOTIDE_EXCISION_REPAIR	http://www.broadinstitute.org/gsea/msigdb/cards/REACTOME_NUCLEOTIDE_EXCISION_REPAIR	52	47	90	0.003	1.674	1.56	_		_	1.516	_		_	_	_		_	_	_
REACTOME_NUCLEOTIDE_LIKE_PURINERGIC_RECEPTORS	http://www.broadinstitute.org/gsea/msigdb/cards/REACTOME_NUCLEOTIDE_LIKE_PURINERGIC_RECEPTORS	17	15	88	0.005	_	_	-1.824		_	_	-1.69		1.767	_	_		_	_	_
REACTOME_O_LINKED_GLYCOSYLATION_OF_MUCINS	http://www.broadinstitute.org/gsea/msigdb/cards/REACTOME_O_LINKED_GLYCOSYLATION_OF_MUCINS	60	48	80	0.019	_	_	_		_	_	1.533		_	_	_		_	_	_
REACTOME_OLFACTORY_SIGNALING_PATHWAY	http://www.broadinstitute.org/gsea/msigdb/cards/REACTOME_OLFACTORY_SIGNALING_PATHWAY	329	96	29	0.004	_	-1.326	_		_	_	-1.489		_	_	_		1.483	1.56	_
REACTOME_OPIOID_SIGNALLING	http://www.broadinstitute.org/gsea/msigdb/cards/REACTOME_OPIOID_SIGNALLING	79	76	96	0.021	_	_	_		_	_	_		1.378	_	1.446		_	_	_
REACTOME_OPSINS	http://www.broadinstitute.org/gsea/msigdb/cards/REACTOME_OPSINS	11	8	72	0.004	_	_	_		_	_	_		_	1.372	_		1.714	_	_
REACTOME_ORC1_REMOVAL_FROM_CHROMATIN	http://www.broadinstitute.org/gsea/msigdb/cards/REACTOME_ORC1_REMOVAL_FROM_CHROMATIN	68	66	97	0	1.919	1.89	1.818		_	_	1.402		_	_	_		_	_	_
REACTOME_ORGANIC_CATION_ANION_ZWITTERION_TRANSPORT	http://www.broadinstitute.org/gsea/msigdb/cards/REACTOME_ORGANIC_CATION_ANION_ZWITTERION_TRANSPORT	14	13	92	0.047	_	_	-1.502		_	_	_		_	_	_		_	_	_
REACTOME_OTHER_SEMAPHORIN_INTERACTIONS	http://www.broadinstitute.org/gsea/msigdb/cards/REACTOME_OTHER_SEMAPHORIN_INTERACTIONS	16	15	93	0.003	_	_	_		_	-1.736	_		_	_	_		1.582	_	1.669
REACTOME_OXYGEN_DEPENDENT_PROLINE_HYDROXYLATION_OF_HYPOXIA_INDUCIBLE_FACTOR_ALPHA	http://www.broadinstitute.org/gsea/msigdb/cards/REACTOME_OXYGEN_DEPENDENT_PROLINE_HYDROXYLATION_OF_HYPOXIA_INDUCIBLE_FACTOR_ALPHA	19	17	89	0.006	_	_	_		_	_	_		1.61	_	_		_	1.505	_
REACTOME_P130CAS_LINKAGE_TO_MAPK_SIGNALING_FOR_INTEGRINS	http://www.broadinstitute.org/gsea/msigdb/cards/REACTOME_P130CAS_LINKAGE_TO_MAPK_SIGNALING_FOR_INTEGRINS	16	15	93	0.01	1.678	_	_		_	_	_		_	_	_		_	_	_
REACTOME_P2Y_RECEPTORS	http://www.broadinstitute.org/gsea/msigdb/cards/REACTOME_P2Y_RECEPTORS	13	11	84	0.015	_	_	-1.723		_	-1.589	_		1.608	_	_		_	_	_
REACTOME_P53_DEPENDENT_G1_DNA_DAMAGE_RESPONSE	http://www.broadinstitute.org/gsea/msigdb/cards/REACTOME_P53_DEPENDENT_G1_DNA_DAMAGE_RESPONSE	58	54	93	0.001	1.73	1.604	_		_	_	1.423		_	_	_		_	_	_
REACTOME_P53_INDEPENDENT_G1_S_DNA_DAMAGE_CHECKPOINT	http://www.broadinstitute.org/gsea/msigdb/cards/REACTOME_P53_INDEPENDENT_G1_S_DNA_DAMAGE_CHECKPOINT	52	49	94	0.001	1.724	1.633	_		_	_	_		_	_	_		_	_	_
REACTOME_P75_NTR_RECEPTOR_MEDIATED_SIGNALLING	http://www.broadinstitute.org/gsea/msigdb/cards/REACTOME_P75_NTR_RECEPTOR_MEDIATED_SIGNALLING	82	80	97	0.003	_	_	_		_	_	_		1.683	_	1.46		_	_	_
REACTOME_P75NTR_RECRUITS_SIGNALLING_COMPLEXES	http://www.broadinstitute.org/gsea/msigdb/cards/REACTOME_P75NTR_RECRUITS_SIGNALLING_COMPLEXES	13	12	92	0.05	_	_	_		_	_	_		_	1.345	_		_	_	_
REACTOME_PACKAGING_OF_TELOMERE_ENDS	http://www.broadinstitute.org/gsea/msigdb/cards/REACTOME_PACKAGING_OF_TELOMERE_ENDS	49	16	32	0.025	1.536	_	_		_	_	_		_	_	_		_	_	1.557
REACTOME_PASSIVE_TRANSPORT_BY_AQUAPORINS	http://www.broadinstitute.org/gsea/msigdb/cards/REACTOME_PASSIVE_TRANSPORT_BY_AQUAPORINS	12	11	91	0.033	_	_	_		_	_	_		-1.58	_	-1.597		_	_	_
REACTOME_PEPTIDE_HORMONE_BIOSYNTHESIS	http://www.broadinstitute.org/gsea/msigdb/cards/REACTOME_PEPTIDE_HORMONE_BIOSYNTHESIS	15	12	80	0.019	_	_	_		_	_	-1.663		_	_	_		_	_	_
REACTOME_PEPTIDE_LIGAND_BINDING_RECEPTORS	http://www.broadinstitute.org/gsea/msigdb/cards/REACTOME_PEPTIDE_LIGAND_BINDING_RECEPTORS	189	163	86	0.003	_	_	_		_	_	_		_	_	_		_	_	1.431
REACTOME_PHASE1_FUNCTIONALIZATION_OF_COMPOUNDS	http://www.broadinstitute.org/gsea/msigdb/cards/REACTOME_PHASE1_FUNCTIONALIZATION_OF_COMPOUNDS	71	47	66	0	_	-1.444	_		_	_	-1.448		_	_	-1.853		_	_	_
REACTOME_PHOSPHOLIPASE_C_MEDIATED_CASCADE	http://www.broadinstitute.org/gsea/msigdb/cards/REACTOME_PHOSPHOLIPASE_C_MEDIATED_CASCADE	55	52	94	0.002	_	_	_		1.405	1.721	1.519		_	_	_		_	_	_
REACTOME_PHOSPHOLIPID_METABOLISM	http://www.broadinstitute.org/gsea/msigdb/cards/REACTOME_PHOSPHOLIPID_METABOLISM	199	183	92	0.047	_	_	_		_	_	_		1.282	_	1.304		_	_	_
REACTOME_PHOSPHORYLATION_OF_THE_APC_C	http://www.broadinstitute.org/gsea/msigdb/cards/REACTOME_PHOSPHORYLATION_OF_THE_APC_C	24	18	75	0	1.746	2.013	_		_	_	_		_	1.492	_		_	_	_
REACTOME_PI_3K_CASCADE	http://www.broadinstitute.org/gsea/msigdb/cards/REACTOME_PI_3K_CASCADE	57	54	94	0.003	_	_	_		1.517	_	1.686		_	_	_		1.521	1.448	1.449
REACTOME_PI_METABOLISM	http://www.broadinstitute.org/gsea/msigdb/cards/REACTOME_PI_METABOLISM	49	46	93	0	_	_	_		_	_	1.785		1.554	_	1.638		_	_	_
REACTOME_PI3K_AKT_ACTIVATION	http://www.broadinstitute.org/gsea/msigdb/cards/REACTOME_PI3K_AKT_ACTIVATION	39	37	94	0.003	_	_	_		_	1.573	1.741		_	_	_		_	_	_
REACTOME_PI3K_CASCADE	http://www.broadinstitute.org/gsea/msigdb/cards/REACTOME_PI3K_CASCADE	72	66	91	0.036	_	_	_		_	_	1.421		_	_	_		_	_	_
REACTOME_PI3K_EVENTS_IN_ERBB4_SIGNALING	http://www.broadinstitute.org/gsea/msigdb/cards/REACTOME_PI3K_EVENTS_IN_ERBB4_SIGNALING	39	37	94	0.046	_	_	_		_	1.339	1.45		_	_	_		_	_	_
REACTOME_PIP3_ACTIVATES_AKT_SIGNALING	http://www.broadinstitute.org/gsea/msigdb/cards/REACTOME_PIP3_ACTIVATES_AKT_SIGNALING	30	28	93	0.022	_	_	_		_	_	1.517		_	_	1.488		_	_	_
REACTOME_PLATELET_ACTIVATION_SIGNALING_AND_AGGREGATION	http://www.broadinstitute.org/gsea/msigdb/cards/REACTOME_PLATELET_ACTIVATION_SIGNALING_AND_AGGREGATION	209	189	90	0	_	_	_		-1.542	_	_		1.293	_	_		-1.543	_	-1.346
REACTOME_PLATELET_ADHESION_TO_EXPOSED_COLLAGEN	http://www.broadinstitute.org/gsea/msigdb/cards/REACTOME_PLATELET_ADHESION_TO_EXPOSED_COLLAGEN	13	12	92	0	_	_	_		-1.757	_	_		_	_	_		-1.906	_	-1.702
REACTOME_PLATELET_AGGREGATION_PLUG_FORMATION	http://www.broadinstitute.org/gsea/msigdb/cards/REACTOME_PLATELET_AGGREGATION_PLUG_FORMATION	37	36	97	0.023	1.494	_	_		-1.488	_	_		_	_	_		-1.452	_	_
REACTOME_PLC_BETA_MEDIATED_EVENTS	http://www.broadinstitute.org/gsea/msigdb/cards/REACTOME_PLC_BETA_MEDIATED_EVENTS	44	42	95	0	_	_	_		_	_	_		_	1.759	1.451		_	_	_
REACTOME_POL_SWITCHING	http://www.broadinstitute.org/gsea/msigdb/cards/REACTOME_POL_SWITCHING	14	13	92	0.008	1.601	1.708	1.55		_	_	_		_	_	_		_	_	_
REACTOME_POST_CHAPERONIN_TUBULIN_FOLDING_PATHWAY	http://www.broadinstitute.org/gsea/msigdb/cards/REACTOME_POST_CHAPERONIN_TUBULIN_FOLDING_PATHWAY	20	17	85	0.008	1.657	_	_		-1.435	_	_		_	_	_		_	_	_
REACTOME_POST_NMDA_RECEPTOR_ACTIVATION_EVENTS	http://www.broadinstitute.org/gsea/msigdb/cards/REACTOME_POST_NMDA_RECEPTOR_ACTIVATION_EVENTS	34	34	100	0.015	_	_	_		_	1.462	_		_	_	1.65		1.481	_	_
REACTOME_POST_TRANSLATIONAL_MODIFICATION_SYNTHESIS_OF_GPI_ANCHORED_PROTEINS	http://www.broadinstitute.org/gsea/msigdb/cards/REACTOME_POST_TRANSLATIONAL_MODIFICATION_SYNTHESIS_OF_GPI_ANCHORED_PROTEINS	27	26	96	0.043	_	_	_		-1.48	_	_		_	_	_		_	_	_
REACTOME_POST_TRANSLATIONAL_PROTEIN_MODIFICATION	http://www.broadinstitute.org/gsea/msigdb/cards/REACTOME_POST_TRANSLATIONAL_PROTEIN_MODIFICATION	189	169	89	0.007	_	_	_		_	_	1.406		1.476	_	_		_	_	_
REACTOME_POTASSIUM_CHANNELS	http://www.broadinstitute.org/gsea/msigdb/cards/REACTOME_POTASSIUM_CHANNELS	99	96	97	0.037	_	_	_		1.385	_	_		_	_	_		_	_	_
REACTOME_PRE_NOTCH_EXPRESSION_AND_PROCESSING	http://www.broadinstitute.org/gsea/msigdb/cards/REACTOME_PRE_NOTCH_EXPRESSION_AND_PROCESSING	45	41	91	0	_	_	_		_	1.859	2.338		1.513	_	1.491		_	_	_
REACTOME_PRE_NOTCH_PROCESSING_IN_GOLGI	http://www.broadinstitute.org/gsea/msigdb/cards/REACTOME_PRE_NOTCH_PROCESSING_IN_GOLGI	17	16	94	0.015	_	_	_		_	_	1.71		1.549	_	1.614		_	_	_
REACTOME_PRE_NOTCH_TRANSCRIPTION_AND_TRANSLATION	http://www.broadinstitute.org/gsea/msigdb/cards/REACTOME_PRE_NOTCH_TRANSCRIPTION_AND_TRANSLATION	30	27	90	0	_	_	_		_	_	2.141		1.578	_	_		_	_	_
REACTOME_PREFOLDIN_MEDIATED_TRANSFER_OF_SUBSTRATE_TO_CCT_TRIC	http://www.broadinstitute.org/gsea/msigdb/cards/REACTOME_PREFOLDIN_MEDIATED_TRANSFER_OF_SUBSTRATE_TO_CCT_TRIC	29	26	89	0.003	1.641	_	_		_	1.732	_		_	1.438	_		_	_	_
REACTOME_PRESYNAPTIC_NICOTINIC_ACETYLCHOLINE_RECEPTORS	http://www.broadinstitute.org/gsea/msigdb/cards/REACTOME_PRESYNAPTIC_NICOTINIC_ACETYLCHOLINE_RECEPTORS	13	13	100	0.019	_	_	_		_	_	_		_	1.655	_		_	_	_
REACTOME_PROCESSING_OF_CAPPED_INTRON_CONTAINING_PRE_MRNA	http://www.broadinstitute.org/gsea/msigdb/cards/REACTOME_PROCESSING_OF_CAPPED_INTRON_CONTAINING_PRE_MRNA	141	134	95	0	1.834	1.859	1.642		_	_	1.825		_	_	_		1.374	_	_
REACTOME_PROCESSIVE_SYNTHESIS_ON_THE_LAGGING_STRAND	http://www.broadinstitute.org/gsea/msigdb/cards/REACTOME_PROCESSIVE_SYNTHESIS_ON_THE_LAGGING_STRAND	16	16	100	0.005	1.673	1.77	1.657		_	_	_		_	_	_		_	_	_
REACTOME_PROSTANOID_LIGAND_RECEPTORS	http://www.broadinstitute.org/gsea/msigdb/cards/REACTOME_PROSTANOID_LIGAND_RECEPTORS	11	9	81	0.006	_	_	-1.679		-1.565	_	_		1.464	1.608	1.52		_	_	_
REACTOME_PROTEOLYTIC_CLEAVAGE_OF_SNARE_COMPLEX_PROTEINS	http://www.broadinstitute.org/gsea/msigdb/cards/REACTOME_PROTEOLYTIC_CLEAVAGE_OF_SNARE_COMPLEX_PROTEINS	18	16	88	0.014	_	_	_		_	_	_		_	1.587	_		_	1.614	_
REACTOME_PYRUVATE_METABOLISM_AND_CITRIC_ACID_TCA_CYCLE	http://www.broadinstitute.org/gsea/msigdb/cards/REACTOME_PYRUVATE_METABOLISM_AND_CITRIC_ACID_TCA_CYCLE	49	38	77	0.024	_	_	_		_	_	_		1.505	1.445	_		_	_	_
REACTOME_RAF_MAP_KINASE_CASCADE	http://www.broadinstitute.org/gsea/msigdb/cards/REACTOME_RAF_MAP_KINASE_CASCADE	11	11	100	0.03	_	_	_		_	_	_		_	_	_		_	_	_
REACTOME_RAS_ACTIVATION_UOPN_CA2_INFUX_THROUGH_NMDA_RECEPTOR	http://www.broadinstitute.org/gsea/msigdb/cards/REACTOME_RAS_ACTIVATION_UOPN_CA2_INFUX_THROUGH_NMDA_RECEPTOR	18	18	100	0.039	_	_	_		_	_	_		_	_	1.507		_	_	_
REACTOME_RECEPTOR_LIGAND_BINDING_INITIATES_THE_SECOND_PROTEOLYTIC_CLEAVAGE_OF_NOTCH_RECEPTOR	http://www.broadinstitute.org/gsea/msigdb/cards/REACTOME_RECEPTOR_LIGAND_BINDING_INITIATES_THE_SECOND_PROTEOLYTIC_CLEAVAGE_OF_NOTCH_RECEPTOR	13	12	92	0.02	_	_	_		_	_	_		_	_	1.595		_	_	_
REACTOME_RECRUITMENT_OF_MITOTIC_CENTROSOME_PROTEINS_AND_COMPLEXES	http://www.broadinstitute.org/gsea/msigdb/cards/REACTOME_RECRUITMENT_OF_MITOTIC_CENTROSOME_PROTEINS_AND_COMPLEXES	67	63	94	0	1.582	1.475	_		_	_	1.919		_	_	_		_	_	_
REACTOME_RECRUITMENT_OF_NUMA_TO_MITOTIC_CENTROSOMES	http://www.broadinstitute.org/gsea/msigdb/cards/REACTOME_RECRUITMENT_OF_NUMA_TO_MITOTIC_CENTROSOMES	11	11	100	0.006	1.499	1.652	_		1.483	_	_		1.493	_	_		_	_	_
REACTOME_RECYCLING_OF_BILE_ACIDS_AND_SALTS	http://www.broadinstitute.org/gsea/msigdb/cards/REACTOME_RECYCLING_OF_BILE_ACIDS_AND_SALTS	12	9	75	0.022	_	_	_		_	_	_		_	_	_		1.537	_	_
REACTOME_RECYCLING_PATHWAY_OF_L1	http://www.broadinstitute.org/gsea/msigdb/cards/REACTOME_RECYCLING_PATHWAY_OF_L1	28	25	89	0.027	_	_	_		_	_	_		1.5	_	1.503		1.508	_	_
REACTOME_REGULATION_OF_APOPTOSIS	http://www.broadinstitute.org/gsea/msigdb/cards/REACTOME_REGULATION_OF_APOPTOSIS	59	57	96	0.028	1.496	_	_		_	_	_		_	_	_		_	_	_
REACTOME_REGULATION_OF_COMPLEMENT_CASCADE	http://www.broadinstitute.org/gsea/msigdb/cards/REACTOME_REGULATION_OF_COMPLEMENT_CASCADE	15	7	46	0.007	_	_	_		_	_	_		1.577	_	_		_	_	_
REACTOME_REGULATION_OF_GLUCOKINASE_BY_GLUCOKINASE_REGULATORY_PROTEIN	http://www.broadinstitute.org/gsea/msigdb/cards/REACTOME_REGULATION_OF_GLUCOKINASE_BY_GLUCOKINASE_REGULATORY_PROTEIN	28	27	96	0.046	_	_	_		_	1.414	_		_	_	_		_	_	_
REACTOME_REGULATION_OF_HYPOXIA_INDUCIBLE_FACTOR_HIF_BY_OXYGEN	http://www.broadinstitute.org/gsea/msigdb/cards/REACTOME_REGULATION_OF_HYPOXIA_INDUCIBLE_FACTOR_HIF_BY_OXYGEN	26	23	88	0.03	_	_	_		_	1.548	_		_	_	_		_	_	_
REACTOME_REGULATION_OF_IFNG_SIGNALING	http://www.broadinstitute.org/gsea/msigdb/cards/REACTOME_REGULATION_OF_IFNG_SIGNALING	15	13	86	0.048	_	1.471	_		_	_	_		_	_	_		_	_	_
REACTOME_REGULATION_OF_INSULIN_SECRETION	http://www.broadinstitute.org/gsea/msigdb/cards/REACTOME_REGULATION_OF_INSULIN_SECRETION	94	88	93	0.015	_	-1.344	_		_	_	_		_	_	_		_	_	_
REACTOME_REGULATION_OF_INSULIN_SECRETION_BY_ACETYLCHOLINE	http://www.broadinstitute.org/gsea/msigdb/cards/REACTOME_REGULATION_OF_INSULIN_SECRETION_BY_ACETYLCHOLINE	12	11	91	0.034	_	_	_		_	_	_		_	_	_		1.511	_	_
REACTOME_REGULATION_OF_MITOTIC_CELL_CYCLE	http://www.broadinstitute.org/gsea/msigdb/cards/REACTOME_REGULATION_OF_MITOTIC_CELL_CYCLE	86	77	89	0	1.994	1.875	1.641		_	_	_		_	_	_		_	_	_
REACTOME_REGULATION_OF_MRNA_STABILITY_BY_PROTEINS_THAT_BIND_AU_RICH_ELEMENTS	http://www.broadinstitute.org/gsea/msigdb/cards/REACTOME_REGULATION_OF_MRNA_STABILITY_BY_PROTEINS_THAT_BIND_AU_RICH_ELEMENTS	85	80	94	0.015	1.452	1.444	_		_	_	1.459		_	_	_		_	_	_
REACTOME_REGULATION_OF_ORNITHINE_DECARBOXYLASE_ODC	http://www.broadinstitute.org/gsea/msigdb/cards/REACTOME_REGULATION_OF_ORNITHINE_DECARBOXYLASE_ODC	50	49	98	0.038	1.434	_	_		_	_	_		_	_	_		_	_	_
REACTOME_REGULATION_OF_RHEB_GTPASE_ACTIVITY_BY_AMPK	http://www.broadinstitute.org/gsea/msigdb/cards/REACTOME_REGULATION_OF_RHEB_GTPASE_ACTIVITY_BY_AMPK	11	11	100	0.018	_	_	_		_	_	_		_	_	_		_	_	_
REACTOME_REGULATION_OF_THE_FANCONI_ANEMIA_PATHWAY	http://www.broadinstitute.org/gsea/msigdb/cards/REACTOME_REGULATION_OF_THE_FANCONI_ANEMIA_PATHWAY	12	8	66	0.013	1.532	1.487	_		_	_	_		_	_	1.614		_	_	_
REACTOME_REMOVAL_OF_THE_FLAP_INTERMEDIATE_FROM_THE_C_STRAND	http://www.broadinstitute.org/gsea/msigdb/cards/REACTOME_REMOVAL_OF_THE_FLAP_INTERMEDIATE_FROM_THE_C_STRAND	11	11	100	0.032	_	1.532	_		_	_	_		_	_	_		_	_	_
REACTOME_REPAIR_SYNTHESIS_FOR_GAP_FILLING_BY_DNA_POL_IN_TC_NER	http://www.broadinstitute.org/gsea/msigdb/cards/REACTOME_REPAIR_SYNTHESIS_FOR_GAP_FILLING_BY_DNA_POL_IN_TC_NER	15	14	93	0.003	1.555	1.63	1.616		_	_	_		_	_	_		_	_	_
REACTOME_RESOLUTION_OF_AP_SITES_VIA_THE_SINGLE_NUCLEOTIDE_REPLACEMENT_PATHWAY	http://www.broadinstitute.org/gsea/msigdb/cards/REACTOME_RESOLUTION_OF_AP_SITES_VIA_THE_SINGLE_NUCLEOTIDE_REPLACEMENT_PATHWAY	13	13	100	0.025	_	_	_		_	_	1.53		_	_	_		_	_	_
REACTOME_RESPIRATORY_ELECTRON_TRANSPORT	http://www.broadinstitute.org/gsea/msigdb/cards/REACTOME_RESPIRATORY_ELECTRON_TRANSPORT	80	60	75	0.008	_	_	_		_	_	_		_	_	_		_	-1.612	_
REACTOME_RESPIRATORY_ELECTRON_TRANSPORT_ATP_SYNTHESIS_BY_CHEMIOSMOTIC_COUPLING_AND_HEAT_PRODUCTION_BY_UNCOUPLING_PROTEINS	http://www.broadinstitute.org/gsea/msigdb/cards/REACTOME_RESPIRATORY_ELECTRON_TRANSPORT_ATP_SYNTHESIS_BY_CHEMIOSMOTIC_COUPLING_AND_HEAT_PRODUCTION_BY_UNCOUPLING_PROTEINS_	99	76	76	0.021	_	_	_		_	_	_		_	_	_		_	-1.488	_
REACTOME_RESPONSE_TO_ELEVATED_PLATELET_CYTOSOLIC_CA2	http://www.broadinstitute.org/gsea/msigdb/cards/REACTOME_RESPONSE_TO_ELEVATED_PLATELET_CYTOSOLIC_CA2_	90	75	83	0	1.446	_	_		-1.378	_	_		_	_	_		-1.651	_	-1.56
REACTOME_RIG_I_MDA5_MEDIATED_INDUCTION_OF_IFN_ALPHA_BETA_PATHWAYS	http://www.broadinstitute.org/gsea/msigdb/cards/REACTOME_RIG_I_MDA5_MEDIATED_INDUCTION_OF_IFN_ALPHA_BETA_PATHWAYS	74	57	77	0.04	_	_	_		_	1.444	1.345		_	_	_		_	_	_
REACTOME_RNA_POL_I_PROMOTER_OPENING	http://www.broadinstitute.org/gsea/msigdb/cards/REACTOME_RNA_POL_I_PROMOTER_OPENING	63	14	22	0.034	1.552	1.458	_		_	_	_		_	_	_		_	_	_
REACTOME_RNA_POL_I_RNA_POL_III_AND_MITOCHONDRIAL_TRANSCRIPTION	http://www.broadinstitute.org/gsea/msigdb/cards/REACTOME_RNA_POL_I_RNA_POL_III_AND_MITOCHONDRIAL_TRANSCRIPTION	123	68	55	0.008	_	_	_		_	_	1.563		_	_	_		_	_	-1.493
REACTOME_RNA_POL_I_TRANSCRIPTION_TERMINATION	http://www.broadinstitute.org/gsea/msigdb/cards/REACTOME_RNA_POL_I_TRANSCRIPTION_TERMINATION	23	20	87	0.032	_	_	_		_	_	_		_	_	_		_	_	-1.54
REACTOME_RNA_POL_II_PRE_TRANSCRIPTION_EVENTS	http://www.broadinstitute.org/gsea/msigdb/cards/REACTOME_RNA_POL_II_PRE_TRANSCRIPTION_EVENTS	62	55	88	0.008	1.621	_	_		_	_	1.482		_	_	_		_	_	_
REACTOME_RNA_POL_II_TRANSCRIPTION	http://www.broadinstitute.org/gsea/msigdb/cards/REACTOME_RNA_POL_II_TRANSCRIPTION	106	96	90	0	1.712	1.406	_		_	_	1.688		_	_	_		_	_	_
REACTOME_RNA_POL_II_TRANSCRIPTION_PRE_INITIATION_AND_PROMOTER_OPENING	http://www.broadinstitute.org/gsea/msigdb/cards/REACTOME_RNA_POL_II_TRANSCRIPTION_PRE_INITIATION_AND_PROMOTER_OPENING	42	37	88	0.017	1.573	_	_		_	_	1.45		_	_	_		_	_	_
REACTOME_RNA_POL_III_TRANSCRIPTION	http://www.broadinstitute.org/gsea/msigdb/cards/REACTOME_RNA_POL_III_TRANSCRIPTION	34	33	97	0.016	_	_	_		_	_	1.526		_	_	_		_	_	-1.652
REACTOME_RNA_POL_III_TRANSCRIPTION_INITIATION_FROM_TYPE_2_PROMOTER	http://www.broadinstitute.org/gsea/msigdb/cards/REACTOME_RNA_POL_III_TRANSCRIPTION_INITIATION_FROM_TYPE_2_PROMOTER	24	23	95	0.042	_	_	_		_	_	1.477		_	_	_		_	_	_
REACTOME_RNA_POL_III_TRANSCRIPTION_INITIATION_FROM_TYPE_3_PROMOTER	http://www.broadinstitute.org/gsea/msigdb/cards/REACTOME_RNA_POL_III_TRANSCRIPTION_INITIATION_FROM_TYPE_3_PROMOTER	27	26	96	0.022	_	_	_		_	_	_		_	_	_		_	_	-1.595
REACTOME_RORA_ACTIVATES_CIRCADIAN_EXPRESSION	http://www.broadinstitute.org/gsea/msigdb/cards/REACTOME_RORA_ACTIVATES_CIRCADIAN_EXPRESSION	25	23	92	0.012	_	_	_		_	_	1.62		_	_	_		_	_	_
REACTOME_S_PHASE	http://www.broadinstitute.org/gsea/msigdb/cards/REACTOME_S_PHASE	110	106	96	0	2.164	2.112	1.997		_	_	_		_	_	_		_	_	_
REACTOME_SCF_BETA_TRCP_MEDIATED_DEGRADATION_OF_EMI1	http://www.broadinstitute.org/gsea/msigdb/cards/REACTOME_SCF_BETA_TRCP_MEDIATED_DEGRADATION_OF_EMI1	52	50	96	0	1.74	1.643	_		_	_	_		_	_	_		_	_	_
REACTOME_SCFSKP2_MEDIATED_DEGRADATION_OF_P27_P21	http://www.broadinstitute.org/gsea/msigdb/cards/REACTOME_SCFSKP2_MEDIATED_DEGRADATION_OF_P27_P21	57	54	94	0	1.861	1.756	1.577		_	_	_		_	_	_		_	_	_
REACTOME_SEMA3A_PAK_DEPENDENT_AXON_REPULSION	http://www.broadinstitute.org/gsea/msigdb/cards/REACTOME_SEMA3A_PAK_DEPENDENT_AXON_REPULSION	16	15	93	0.011	_	_	_		_	_	_		_	_	_		_	_	_
REACTOME_SEMA3A_PLEXIN_REPULSION_SIGNALING_BY_INHIBITING_INTEGRIN_ADHESION	http://www.broadinstitute.org/gsea/msigdb/cards/REACTOME_SEMA3A_PLEXIN_REPULSION_SIGNALING_BY_INHIBITING_INTEGRIN_ADHESION	14	14	100	0.003	_	_	_		_	_	_		_	_	_		_	_	_
REACTOME_SEMA4D_INDUCED_CELL_MIGRATION_AND_GROWTH_CONE_COLLAPSE	http://www.broadinstitute.org/gsea/msigdb/cards/REACTOME_SEMA4D_INDUCED_CELL_MIGRATION_AND_GROWTH_CONE_COLLAPSE	28	25	89	0.021	_	_	_		_	_	_		1.522	_	_		_	_	_
REACTOME_SEMAPHORIN_INTERACTIONS	http://www.broadinstitute.org/gsea/msigdb/cards/REACTOME_SEMAPHORIN_INTERACTIONS	69	64	92	0.004	_	_	_		_	_	_		1.61	_	1.701		_	1.619	1.43
REACTOME_SEROTONIN_RECEPTORS	http://www.broadinstitute.org/gsea/msigdb/cards/REACTOME_SEROTONIN_RECEPTORS	13	12	92	0.013	_	_	1.598		_	_	1.6		_	_	_		_	_	_
REACTOME_SHC_MEDIATED_CASCADE	http://www.broadinstitute.org/gsea/msigdb/cards/REACTOME_SHC_MEDIATED_CASCADE	29	28	96	0	1.504	_	_		1.795	_	1.493		_	_	_		_	1.631	1.565
REACTOME_SHC_MEDIATED_SIGNALLING	http://www.broadinstitute.org/gsea/msigdb/cards/REACTOME_SHC_MEDIATED_SIGNALLING	16	16	100	0.046	1.489	_	_		_	_	_		_	_	_		_	_	_
REACTOME_SHC1_EVENTS_IN_ERBB4_SIGNALING	http://www.broadinstitute.org/gsea/msigdb/cards/REACTOME_SHC1_EVENTS_IN_ERBB4_SIGNALING	21	21	100	0.002	_	_	_		_	1.783	_		_	_	_		_	_	_
REACTOME_SIGNAL_ATTENUATION	http://www.broadinstitute.org/gsea/msigdb/cards/REACTOME_SIGNAL_ATTENUATION	15	13	86	0.003	_	_	_		_	1.463	1.475		_	1.312	_		_	_	_
REACTOME_SIGNAL_TRANSDUCTION_BY_L1	http://www.broadinstitute.org/gsea/msigdb/cards/REACTOME_SIGNAL_TRANSDUCTION_BY_L1	35	34	97	0.01	_	_	_		_	_	1.646		_	_	_		_	_	_
REACTOME_SIGNALING_BY_ACTIVATED_POINT_MUTANTS_OF_FGFR1	http://www.broadinstitute.org/gsea/msigdb/cards/REACTOME_SIGNALING_BY_ACTIVATED_POINT_MUTANTS_OF_FGFR1	12	12	100	0.002	1.687	_	1.696		1.531	_	_		_	_	_		_	1.794	_
REACTOME_SIGNALING_BY_CONSTITUTIVELY_ACTIVE_EGFR	http://www.broadinstitute.org/gsea/msigdb/cards/REACTOME_SIGNALING_BY_CONSTITUTIVELY_ACTIVE_EGFR	19	17	89	0	_	_	_		_	1.818	_		_	_	_		_	_	_
REACTOME_SIGNALING_BY_EGFR_IN_CANCER	http://www.broadinstitute.org/gsea/msigdb/cards/REACTOME_SIGNALING_BY_EGFR_IN_CANCER	110	103	93	0.001	_	_	_		_	_	1.625		1.392	_	1.566		_	_	_
REACTOME_SIGNALING_BY_ERBB2	http://www.broadinstitute.org/gsea/msigdb/cards/REACTOME_SIGNALING_BY_ERBB2	102	93	91	0.007	_	_	_		_	_	1.429		_	_	1.508		_	_	_
REACTOME_SIGNALING_BY_ERBB4	http://www.broadinstitute.org/gsea/msigdb/cards/REACTOME_SIGNALING_BY_ERBB4	91	84	92	0.003	_	_	_		_	1.683	1.613		_	_	1.439		_	_	_
REACTOME_SIGNALING_BY_FGFR	http://www.broadinstitute.org/gsea/msigdb/cards/REACTOME_SIGNALING_BY_FGFR	113	105	92	0.004	_	_	_		_	_	1.553		1.342	_	1.554		_	_	_
REACTOME_SIGNALING_BY_FGFR_IN_DISEASE	http://www.broadinstitute.org/gsea/msigdb/cards/REACTOME_SIGNALING_BY_FGFR_IN_DISEASE	128	118	92	0	_	_	_		_	_	1.579		_	_	1.593		_	_	_
REACTOME_SIGNALING_BY_FGFR_MUTANTS	http://www.broadinstitute.org/gsea/msigdb/cards/REACTOME_SIGNALING_BY_FGFR_MUTANTS	45	43	95	0.002	_	_	_		1.646	1.334	1.543		_	1.439	_		_	1.534	_
REACTOME_SIGNALING_BY_FGFR1_MUTANTS	http://www.broadinstitute.org/gsea/msigdb/cards/REACTOME_SIGNALING_BY_FGFR1_MUTANTS	31	29	93	0.005	1.531	_	_		_	_	1.718		_	1.45	_		_	_	_
REACTOME_SIGNALING_BY_FGFR3_MUTANTS	http://www.broadinstitute.org/gsea/msigdb/cards/REACTOME_SIGNALING_BY_FGFR3_MUTANTS	12	12	100	0.002	1.718	_	1.708		1.513	_	_		_	_	_		_	1.646	_
REACTOME_SIGNALING_BY_GPCR	http://www.broadinstitute.org/gsea/msigdb/cards/REACTOME_SIGNALING_BY_GPCR	921	634	68	0.003	_	_	_		_	1.391	_		1.265	1.401	1.262		1.319	1.252	1.219
REACTOME_SIGNALING_BY_HIPPO	http://www.broadinstitute.org/gsea/msigdb/cards/REACTOME_SIGNALING_BY_HIPPO	23	21	91	0.002	_	_	_		_	1.779	_		_	_	_		_	_	_
REACTOME_SIGNALING_BY_ILS	http://www.broadinstitute.org/gsea/msigdb/cards/REACTOME_SIGNALING_BY_ILS	108	97	89	0.026	_	_	_		_	_	_		1.393	_	1.455		_	_	_
REACTOME_SIGNALING_BY_INSULIN_RECEPTOR	http://www.broadinstitute.org/gsea/msigdb/cards/REACTOME_SIGNALING_BY_INSULIN_RECEPTOR	109	103	94	0	_	_	_		_	1.806	_		_	_	_		_	_	_
REACTOME_SIGNALING_BY_NODAL	http://www.broadinstitute.org/gsea/msigdb/cards/REACTOME_SIGNALING_BY_NODAL	19	18	94	0.002	_	_	_		1.768	1.63	_		_	_	_		_	_	1.702
REACTOME_SIGNALING_BY_NOTCH	http://www.broadinstitute.org/gsea/msigdb/cards/REACTOME_SIGNALING_BY_NOTCH	104	96	92	0	_	_	_		_	_	1.986		_	1.377	_		_	_	_
REACTOME_SIGNALING_BY_NOTCH1	http://www.broadinstitute.org/gsea/msigdb/cards/REACTOME_SIGNALING_BY_NOTCH1	71	65	91	0.009	_	_	_		_	_	1.555		_	_	_		_	_	_
REACTOME_SIGNALING_BY_NOTCH3	http://www.broadinstitute.org/gsea/msigdb/cards/REACTOME_SIGNALING_BY_NOTCH3	13	13	100	0.039	_	_	_		_	1.352	_		_	_	_		_	_	_
REACTOME_SIGNALING_BY_NOTCH4	http://www.broadinstitute.org/gsea/msigdb/cards/REACTOME_SIGNALING_BY_NOTCH4	13	13	100	0.015	_	_	_		_	1.571	_		_	_	_		_	_	_
REACTOME_SIGNALING_BY_PDGF	http://www.broadinstitute.org/gsea/msigdb/cards/REACTOME_SIGNALING_BY_PDGF	123	111	90	0.044	1.34	_	_		_	_	_		_	_	_		_	_	_
REACTOME_SIGNALING_BY_RHO_GTPASES	http://www.broadinstitute.org/gsea/msigdb/cards/REACTOME_SIGNALING_BY_RHO_GTPASES	114	109	95	0	_	_	_		_	_	_		1.517	_	1.639		_	_	_
REACTOME_SIGNALING_BY_ROBO_RECEPTOR	http://www.broadinstitute.org/gsea/msigdb/cards/REACTOME_SIGNALING_BY_ROBO_RECEPTOR	31	29	93	0.016	_	_	_		_	_	_		1.574	_	1.637		_	_	_
REACTOME_SIGNALING_BY_SCF_KIT	http://www.broadinstitute.org/gsea/msigdb/cards/REACTOME_SIGNALING_BY_SCF_KIT	79	70	88	0	_	_	_		_	_	1.605		1.641	_	1.792		_	_	_
REACTOME_SIGNALING_BY_TGF_BETA_RECEPTOR_COMPLEX	http://www.broadinstitute.org/gsea/msigdb/cards/REACTOME_SIGNALING_BY_TGF_BETA_RECEPTOR_COMPLEX	64	60	93	0.014	_	_	_		_	_	1.564		_	_	_		_	_	_
REACTOME_SIGNALING_BY_THE_B_CELL_RECEPTOR_BCR	http://www.broadinstitute.org/gsea/msigdb/cards/REACTOME_SIGNALING_BY_THE_B_CELL_RECEPTOR_BCR	127	121	95	0	_	_	_		_	_	1.74		_	_	_		1.436	_	_
REACTOME_SIGNALING_BY_WNT	http://www.broadinstitute.org/gsea/msigdb/cards/REACTOME_SIGNALING_BY_WNT	66	63	95	0.005	1.6	1.498	_		_	_	1.479		_	1.441	_		_	_	_
REACTOME_SIGNALLING_BY_NGF	http://www.broadinstitute.org/gsea/msigdb/cards/REACTOME_SIGNALLING_BY_NGF	218	209	95	0	_	_	_		_	1.482	1.577		1.506	_	1.546		1.312	_	_
REACTOME_SIGNALLING_TO_ERKS	http://www.broadinstitute.org/gsea/msigdb/cards/REACTOME_SIGNALLING_TO_ERKS	37	36	97	0.013	_	_	_		_	_	_		_	1.516	_		_	_	_
REACTOME_SIGNALLING_TO_P38_VIA_RIT_AND_RIN	http://www.broadinstitute.org/gsea/msigdb/cards/REACTOME_SIGNALLING_TO_P38_VIA_RIT_AND_RIN	16	16	100	0.026	_	_	_		_	_	_		_	_	_		_	_	_
REACTOME_SLBP_DEPENDENT_PROCESSING_OF_REPLICATION_DEPENDENT_HISTONE_PRE_MRNAS	http://www.broadinstitute.org/gsea/msigdb/cards/REACTOME_SLBP_DEPENDENT_PROCESSING_OF_REPLICATION_DEPENDENT_HISTONE_PRE_MRNAS	12	12	100	0.03	1.511	_	_		_	_	_		_	_	_		_	_	_
REACTOME_SLC_MEDIATED_TRANSMEMBRANE_TRANSPORT	http://www.broadinstitute.org/gsea/msigdb/cards/REACTOME_SLC_MEDIATED_TRANSMEMBRANE_TRANSPORT	242	228	94	0.01	_	_	_		_	_	_		_	_	_		_	_	1.344
REACTOME_SMAD2_SMAD3_SMAD4_HETEROTRIMER_REGULATES_TRANSCRIPTION	http://www.broadinstitute.org/gsea/msigdb/cards/REACTOME_SMAD2_SMAD3_SMAD4_HETEROTRIMER_REGULATES_TRANSCRIPTION	28	26	92	0.016	_	_	_		_	_	1.621		_	_	_		_	_	_
REACTOME_SMOOTH_MUSCLE_CONTRACTION	http://www.broadinstitute.org/gsea/msigdb/cards/REACTOME_SMOOTH_MUSCLE_CONTRACTION	26	24	92	0.008	_	_	_		-1.825	_	_		_	_	1.516		-1.501	_	_
REACTOME_SOS_MEDIATED_SIGNALLING	http://www.broadinstitute.org/gsea/msigdb/cards/REACTOME_SOS_MEDIATED_SIGNALLING	15	15	100	0.049	_	_	_		_	_	1.476		_	_	_		_	_	_
REACTOME_SPHINGOLIPID_DE_NOVO_BIOSYNTHESIS	http://www.broadinstitute.org/gsea/msigdb/cards/REACTOME_SPHINGOLIPID_DE_NOVO_BIOSYNTHESIS	32	30	93	0.014	_	_	_		_	1.567	1.605		_	_	_		_	_	_
REACTOME_SRP_DEPENDENT_COTRANSLATIONAL_PROTEIN_TARGETING_TO_MEMBRANE	http://www.broadinstitute.org/gsea/msigdb/cards/REACTOME_SRP_DEPENDENT_COTRANSLATIONAL_PROTEIN_TARGETING_TO_MEMBRANE	180	100	55	0.006	1.496	_	_		_	-1.69	_		_	_	_		_	_	_
REACTOME_STRIATED_MUSCLE_CONTRACTION	http://www.broadinstitute.org/gsea/msigdb/cards/REACTOME_STRIATED_MUSCLE_CONTRACTION	28	27	96	0.022	_	_	_		_	_	_		_	_	_		_	_	1.574
REACTOME_SULFUR_AMINO_ACID_METABOLISM	http://www.broadinstitute.org/gsea/msigdb/cards/REACTOME_SULFUR_AMINO_ACID_METABOLISM	25	25	100	0.009	_	_	_		_	_	_		_	1.614	_		_	_	_
REACTOME_SYNTHESIS_AND_INTERCONVERSION_OF_NUCLEOTIDE_DI_AND_TRIPHOSPHATES	http://www.broadinstitute.org/gsea/msigdb/cards/REACTOME_SYNTHESIS_AND_INTERCONVERSION_OF_NUCLEOTIDE_DI_AND_TRIPHOSPHATES	20	19	95	0.011	1.578	1.668	_		_	_	_		_	_	_		_	_	_
REACTOME_SYNTHESIS_OF_DNA	http://www.broadinstitute.org/gsea/msigdb/cards/REACTOME_SYNTHESIS_OF_DNA	93	90	96	0	2.085	2.073	2.027		_	_	1.4		_	_	_		_	_	_
REACTOME_SYNTHESIS_OF_GLYCOSYLPHOSPHATIDYLINOSITOL_GPI	http://www.broadinstitute.org/gsea/msigdb/cards/REACTOME_SYNTHESIS_OF_GLYCOSYLPHOSPHATIDYLINOSITOL_GPI	18	17	94	0.043	_	_	_		_	_	_		1.488	_	_		_	_	_
REACTOME_SYNTHESIS_OF_PA	http://www.broadinstitute.org/gsea/msigdb/cards/REACTOME_SYNTHESIS_OF_PA	28	28	100	0.034	_	_	_		_	_	_		_	_	_		_	_	_
REACTOME_SYNTHESIS_OF_PE	http://www.broadinstitute.org/gsea/msigdb/cards/REACTOME_SYNTHESIS_OF_PE	12	12	100	0.041	_	_	_		_	1.525	_		_	_	_		_	_	_
REACTOME_SYNTHESIS_OF_PIPS_AT_THE_PLASMA_MEMBRANE	http://www.broadinstitute.org/gsea/msigdb/cards/REACTOME_SYNTHESIS_OF_PIPS_AT_THE_PLASMA_MEMBRANE	32	31	96	0.01	_	_	_		_	_	1.688		1.558	_	1.607		_	_	_
REACTOME_SYNTHESIS_SECRETION_AND_INACTIVATION_OF_GIP	http://www.broadinstitute.org/gsea/msigdb/cards/REACTOME_SYNTHESIS_SECRETION_AND_INACTIVATION_OF_GIP	15	14	93	0.027	_	_	1.596		_	_	_		_	_	_		_	-1.573	_
REACTOME_TANDEM_PORE_DOMAIN_POTASSIUM_CHANNELS	http://www.broadinstitute.org/gsea/msigdb/cards/REACTOME_TANDEM_PORE_DOMAIN_POTASSIUM_CHANNELS	13	11	84	0.037	_	_	-1.542		_	_	_		_	_	_		_	_	_
REACTOME_TCR_SIGNALING	http://www.broadinstitute.org/gsea/msigdb/cards/REACTOME_TCR_SIGNALING	55	41	74	0	_	_	-1.709		_	_	1.675		1.455	_	_		_	_	_
REACTOME_TELOMERE_MAINTENANCE	http://www.broadinstitute.org/gsea/msigdb/cards/REACTOME_TELOMERE_MAINTENANCE	76	42	55	0	1.961	1.988	1.737		_	_	_		_	_	_		_	_	_
REACTOME_TGF_BETA_RECEPTOR_SIGNALING_ACTIVATES_SMADS	http://www.broadinstitute.org/gsea/msigdb/cards/REACTOME_TGF_BETA_RECEPTOR_SIGNALING_ACTIVATES_SMADS	27	24	88	0.025	_	_	_		_	1.52	_		_	_	_		_	_	_
REACTOME_THE_NLRP3_INFLAMMASOME	http://www.broadinstitute.org/gsea/msigdb/cards/REACTOME_THE_NLRP3_INFLAMMASOME	13	11	84	0.027	_	_	_		_	_	_		1.551	_	_		_	_	_
REACTOME_THE_ROLE_OF_NEF_IN_HIV1_REPLICATION_AND_DISEASE_PATHOGENESIS	http://www.broadinstitute.org/gsea/msigdb/cards/REACTOME_THE_ROLE_OF_NEF_IN_HIV1_REPLICATION_AND_DISEASE_PATHOGENESIS	29	26	89	0.012	_	_	_		_	_	_		1.617	_	1.52		_	_	_
REACTOME_TIE2_SIGNALING	http://www.broadinstitute.org/gsea/msigdb/cards/REACTOME_TIE2_SIGNALING	18	18	100	0.027	_	_	-1.567		_	_	_		_	_	_		-1.538	1.521	_
REACTOME_TIGHT_JUNCTION_INTERACTIONS	http://www.broadinstitute.org/gsea/msigdb/cards/REACTOME_TIGHT_JUNCTION_INTERACTIONS	30	29	96	0.003	-1.469	_	_		_	_	-1.584		_	_	_		_	_	_
REACTOME_TOLL_RECEPTOR_CASCADES	http://www.broadinstitute.org/gsea/msigdb/cards/REACTOME_TOLL_RECEPTOR_CASCADES	119	108	90	0	_	_	_		_	_	1.435		1.468	_	_		1.713	_	_
REACTOME_TRAF6_MEDIATED_INDUCTION_OF_NFKB_AND_MAP_KINASES_UPON_TLR7_8_OR_9_ACTIVATION	http://www.broadinstitute.org/gsea/msigdb/cards/REACTOME_TRAF6_MEDIATED_INDUCTION_OF_NFKB_AND_MAP_KINASES_UPON_TLR7_8_OR_9_ACTIVATION	78	72	92	0.008	_	_	_		_	1.482	1.557		1.419	_	_		1.522	_	_
REACTOME_TRAF6_MEDIATED_INDUCTION_OF_TAK1_COMPLEX	http://www.broadinstitute.org/gsea/msigdb/cards/REACTOME_TRAF6_MEDIATED_INDUCTION_OF_TAK1_COMPLEX	15	13	86	0.05	_	-1.521	_		_	_	_		_	_	_		_	_	_
REACTOME_TRAF6_MEDIATED_IRF7_ACTIVATION_IN_TLR7_8_OR_9_SIGNALING	http://www.broadinstitute.org/gsea/msigdb/cards/REACTOME_TRAF6_MEDIATED_IRF7_ACTIVATION_IN_TLR7_8_OR_9_SIGNALING	11	10	90	0.024	_	_	_		_	_	_		_	_	_		_	_	1.528
REACTOME_TRAFFICKING_AND_PROCESSING_OF_ENDOSOMAL_TLR	http://www.broadinstitute.org/gsea/msigdb/cards/REACTOME_TRAFFICKING_AND_PROCESSING_OF_ENDOSOMAL_TLR	15	12	80	0.012	_	_	_		_	_	_		_	_	-1.741		_	_	_
REACTOME_TRAFFICKING_OF_AMPA_RECEPTORS	http://www.broadinstitute.org/gsea/msigdb/cards/REACTOME_TRAFFICKING_OF_AMPA_RECEPTORS	29	28	96	0.049	_	_	_		_	_	_		_	1.431	_		_	_	_
REACTOME_TRANS_GOLGI_NETWORK_VESICLE_BUDDING	http://www.broadinstitute.org/gsea/msigdb/cards/REACTOME_TRANS_GOLGI_NETWORK_VESICLE_BUDDING	61	57	93	0.043	_	_	_		_	_	_		1.42	_	_		_	_	_
REACTOME_TRANSCRIPTION	http://www.broadinstitute.org/gsea/msigdb/cards/REACTOME_TRANSCRIPTION	211	149	70	0	1.576	_	_		_	_	1.789		1.349	_	_		_	_	_
REACTOME_TRANSCRIPTION_COUPLED_NER_TC_NER	http://www.broadinstitute.org/gsea/msigdb/cards/REACTOME_TRANSCRIPTION_COUPLED_NER_TC_NER	46	42	91	0.003	1.74	1.667	_		_	_	_		_	_	_		_	_	_
REACTOME_TRANSCRIPTIONAL_ACTIVITY_OF_SMAD2_SMAD3_SMAD4_HETEROTRIMER	http://www.broadinstitute.org/gsea/msigdb/cards/REACTOME_TRANSCRIPTIONAL_ACTIVITY_OF_SMAD2_SMAD3_SMAD4_HETEROTRIMER	39	37	94	0.01	_	_	_		_	_	1.685		_	_	_		_	_	_
REACTOME_TRANSFERRIN_ENDOCYTOSIS_AND_RECYCLING	http://www.broadinstitute.org/gsea/msigdb/cards/REACTOME_TRANSFERRIN_ENDOCYTOSIS_AND_RECYCLING	26	26	100	0.043	_	_	_		_	_	_		_	1.388	_		_	_	_
REACTOME_TRANSLATION	http://www.broadinstitute.org/gsea/msigdb/cards/REACTOME_TRANSLATION	223	134	60	0.002	1.582	1.376	_		_	_	1.376		_	_	_		_	_	_
REACTOME_TRANSLOCATION_OF_ZAP_70_TO_IMMUNOLOGICAL_SYNAPSE	http://www.broadinstitute.org/gsea/msigdb/cards/REACTOME_TRANSLOCATION_OF_ZAP_70_TO_IMMUNOLOGICAL_SYNAPSE	15	7	46	0.043	_	_	_		_	_	_		_	_	_		_	_	_
REACTOME_TRANSMISSION_ACROSS_CHEMICAL_SYNAPSES	http://www.broadinstitute.org/gsea/msigdb/cards/REACTOME_TRANSMISSION_ACROSS_CHEMICAL_SYNAPSES	187	183	97	0.007	_	-1.277	_		1.258	_	_		1.43	_	1.46		_	1.275	_
REACTOME_TRANSPORT_OF_GLUCOSE_AND_OTHER_SUGARS_BILE_SALTS_AND_ORGANIC_ACIDS_METAL_IONS_AND_AMINE_COMPOUNDS	http://www.broadinstitute.org/gsea/msigdb/cards/REACTOME_TRANSPORT_OF_GLUCOSE_AND_OTHER_SUGARS_BILE_SALTS_AND_ORGANIC_ACIDS_METAL_IONS_AND_AMINE_COMPOUNDS	90	84	93	0.008	_	-1.381	-1.375		_	1.428	_		_	_	_		_	_	_
REACTOME_TRANSPORT_OF_INORGANIC_CATIONS_ANIONS_AND_AMINO_ACIDS_OLIGOPEPTIDES	http://www.broadinstitute.org/gsea/msigdb/cards/REACTOME_TRANSPORT_OF_INORGANIC_CATIONS_ANIONS_AND_AMINO_ACIDS_OLIGOPEPTIDES	95	92	96	0.036	_	_	_		_	_	_		_	_	_		_	_	1.36
REACTOME_TRANSPORT_OF_MATURE_MRNA_DERIVED_FROM_AN_INTRONLESS_TRANSCRIPT	http://www.broadinstitute.org/gsea/msigdb/cards/REACTOME_TRANSPORT_OF_MATURE_MRNA_DERIVED_FROM_AN_INTRONLESS_TRANSCRIPT	34	33	97	0.006	1.468	1.589	1.448		_	_	1.638		_	_	_		_	_	_
REACTOME_TRANSPORT_OF_MATURE_TRANSCRIPT_TO_CYTOPLASM	http://www.broadinstitute.org/gsea/msigdb/cards/REACTOME_TRANSPORT_OF_MATURE_TRANSCRIPT_TO_CYTOPLASM	55	51	92	0.001	1.657	1.725	1.54		_	_	1.753		_	_	_		_	_	_
REACTOME_TRANSPORT_OF_RIBONUCLEOPROTEINS_INTO_THE_HOST_NUCLEUS	http://www.broadinstitute.org/gsea/msigdb/cards/REACTOME_TRANSPORT_OF_RIBONUCLEOPROTEINS_INTO_THE_HOST_NUCLEUS	28	27	96	0.018	1.473	1.55	1.497		_	_	1.58		_	1.526	_		_	_	_
REACTOME_TRANSPORT_OF_VITAMINS_NUCLEOSIDES_AND_RELATED_MOLECULES	http://www.broadinstitute.org/gsea/msigdb/cards/REACTOME_TRANSPORT_OF_VITAMINS_NUCLEOSIDES_AND_RELATED_MOLECULES	32	27	84	0.049	_	_	_		1.44	_	_		_	_	_		_	_	_
REACTOME_TRANSPORT_TO_THE_GOLGI_AND_SUBSEQUENT_MODIFICATION	http://www.broadinstitute.org/gsea/msigdb/cards/REACTOME_TRANSPORT_TO_THE_GOLGI_AND_SUBSEQUENT_MODIFICATION	34	34	100	0.039	_	_	_		_	_	_		1.457	1.485	_		_	_	_
REACTOME_TRIF_MEDIATED_TLR3_SIGNALING	http://www.broadinstitute.org/gsea/msigdb/cards/REACTOME_TRIF_MEDIATED_TLR3_SIGNALING	75	70	93	0.003	_	_	_		_	1.572	1.681		1.422	_	_		1.465	_	_
REACTOME_TRIGLYCERIDE_BIOSYNTHESIS	http://www.broadinstitute.org/gsea/msigdb/cards/REACTOME_TRIGLYCERIDE_BIOSYNTHESIS	39	39	100	0.002	_	_	-1.826		_	_	_		_	_	_		_	_	_
REACTOME_TRNA_AMINOACYLATION	http://www.broadinstitute.org/gsea/msigdb/cards/REACTOME_TRNA_AMINOACYLATION	43	43	100	0.043	_	1.445	_		_	_	_		_	_	_		_	_	_
REACTOME_TRYPTOPHAN_CATABOLISM	http://www.broadinstitute.org/gsea/msigdb/cards/REACTOME_TRYPTOPHAN_CATABOLISM	12	12	100	0.026	_	_	_		1.552	_	_		_	_	_		_	_	_
REACTOME_UNBLOCKING_OF_NMDA_RECEPTOR_GLUTAMATE_BINDING_AND_ACTIVATION	http://www.broadinstitute.org/gsea/msigdb/cards/REACTOME_UNBLOCKING_OF_NMDA_RECEPTOR_GLUTAMATE_BINDING_AND_ACTIVATION	16	16	100	0.048	_	_	_		_	_	_		_	_	_		_	1.465	_
REACTOME_UNFOLDED_PROTEIN_RESPONSE	http://www.broadinstitute.org/gsea/msigdb/cards/REACTOME_UNFOLDED_PROTEIN_RESPONSE	81	72	88	0.02	_	_	_		_	_	1.476		_	_	_		_	1.393	_
REACTOME_UNWINDING_OF_DNA	http://www.broadinstitute.org/gsea/msigdb/cards/REACTOME_UNWINDING_OF_DNA	12	12	100	0	1.875	1.949	1.887		_	_	_		_	_	_		_	_	_
REACTOME_VEGF_LIGAND_RECEPTOR_INTERACTIONS	http://www.broadinstitute.org/gsea/msigdb/cards/REACTOME_VEGF_LIGAND_RECEPTOR_INTERACTIONS	11	11	100	0.005	-1.544	_	_		_	_	_		_	_	_		_	1.724	_
REACTOME_VIF_MEDIATED_DEGRADATION_OF_APOBEC3G	http://www.broadinstitute.org/gsea/msigdb/cards/REACTOME_VIF_MEDIATED_DEGRADATION_OF_APOBEC3G	53	49	92	0.001	1.713	1.623	_		_	_	_		_	_	_		_	_	_
REACTOME_VITAMIN_B5_PANTOTHENATE_METABOLISM	http://www.broadinstitute.org/gsea/msigdb/cards/REACTOME_VITAMIN_B5_PANTOTHENATE_METABOLISM	12	12	100	0.002	_	_	-1.814		_	_	_		_	_	_		_	_	_
REACTOME_XENOBIOTICS	http://www.broadinstitute.org/gsea/msigdb/cards/REACTOME_XENOBIOTICS	17	5	29	0.002	-1.569	-1.675	_		_	_	-1.601		_	_	-1.599		-1.621	_	_
REACTOME_YAP1_AND_WWTR1_TAZ_STIMULATED_GENE_EXPRESSION	http://www.broadinstitute.org/gsea/msigdb/cards/REACTOME_YAP1_AND_WWTR1_TAZ_STIMULATED_GENE_EXPRESSION	25	23	92	0.025	_	_	_		_	_	1.592		_	1.469	_		_	_	_

## Sheet: 4- Selected GSEA PBMC Figure 5
gene_set	Broad process Manual Annotation	Specific process Manual Annotation	Description	original_size	translated_size	translation_rate	min_pval	VC_7dpi_pbmc NES	V1_7dpi_pbmc NES	V3_7dpi_pbmc NES		VC_17dpi_pbmc NES	V1_17dpi_pbmc NES	V3_17dpi_pbmc NES		CHC_7dpc_pbmc NES	V1_7dpc_pbmc NES	V3_7dpc_pbmc NES	Genes from gene set
REACTOME_NEGATIVE_REGULATION_OF_FGFR_SIGNALING	Adaptive immune	Neg. FGFR	http://www.broadinstitute.org/gsea/msigdb/cards/REACTOME_NEGATIVE_REGULATION_OF_FGFR_SIGNALING	38	34	89	0	1.477								1.573	1.738		PPP2CB	FRS2	UBA52	FGF17	MKNK1	RPS27A	KLB	FGF6	CBL	KL	FGFR1	PPP2CA	BRAF	FGF10	SPRY2	FGF9	FGFR2	FGF7	FGFR4	FGF22	FGF3	FGF5	FGF23	FGF8	FGF4	FGF1	MAPK1	FGFR3	FGF2	MAPK3	GRB2
REACTOME_SIGNALING_BY_CONSTITUTIVELY_ACTIVE_EGFR	Signal transduction/Disease	EGFR Active	http://www.broadinstitute.org/gsea/msigdb/cards/REACTOME_SIGNALING_BY_CONSTITUTIVELY_ACTIVE_EGFR	19	17	89	0		1.818										EGF	PIK3CA	UBA52	NRAS	PLCG1	RPS27A	GAB1	SHC1	CBL	SOS1	PIK3R1	CDC37	KRAS	HSP90AA1	GRB2	HRAS
KEGG_NEUROTROPHIN_SIGNALING_PATHWAY	Signal transduction	Neurotrophin	http://www.broadinstitute.org/gsea/msigdb/cards/KEGG_NEUROTROPHIN_SIGNALING_PATHWAY	127	124	97	0		1.354	1.779				1.364					YWHAE	TRP73	CALM2	PIK3CA	PIK3CD	FRS2	NRAS	AKT2	NTF5	BAD	PLCG1	CRK	SH2B1	GSK3B	MAPK13	GAB1	SHC4	NFKBIE	IRAK3	PSEN1	SH2B3	JUN	PIK3R5	MAPK9	MAPK7	BDNF	RAPGEF1	CALM1	RAP1B	MAP2K2	IRS1
KEGG_VEGF_SIGNALING_PATHWAY	Signal transduction	VEGF Signaling	http://www.broadinstitute.org/gsea/msigdb/cards/KEGG_VEGF_SIGNALING_PATHWAY	77	73	94	0.045		1.363	1.374									KDR	PRKCA	RAC3	PIK3CA	PIK3CD	NRAS	AKT2	CASP9	PLA2G2E	PLA2G10	BAD	PLCG1	MAPK13	HSPB1	PLA2G12A	PLA2G4B	RAC2	PIK3R5	MAPKAPK3	MAP2K2	PLA2G2A	PLA2G2D	PPP3R1	PIK3CG	PLA2G4A	RAF1	RAC1	PRKCB	MAPK12	NFAT5	MAPK11
BIOCARTA_EGF_PATHWAY	Signal transduction	EGF Pathway	http://www.broadinstitute.org/gsea/msigdb/cards/BIOCARTA_EGF_PATHWAY	32	29	90	0.007			1.654									MAPK8	RAF1	EGF	MAP2K1	CSNK2A1	STAT5B	PRKCA	JUN	SHC1	PIK3CA	STAT3	MAP3K1	SOS1	STAT4	PIK3R1	ELK1	FOS	RASA1	STAT2	MAPK3	GRB2	PLCG1	JAK1	PRKCB	SRF	STAT5A	MAP2K4	HRAS
REACTOME_SIGNALING_BY_FGFR_IN_DISEASE	Disease (Signaling by FGFR mutants)	FGFR in Disease	http://www.broadinstitute.org/gsea/msigdb/cards/REACTOME_SIGNALING_BY_FGFR_IN_DISEASE	128	118	92	0			1.579				1.593					FGFR1OP	ADCY4	TRIM24	TSC2	PDE1B	PPP2CB	STAT5B	PRKCA	CALM2	PIK3CA	FRS2	MLST8	UBA52	NRAS	AKT2	CASP9	CUX1	PRKAR2B	FGF17	BAD	MKNK1	PLCG1	RPS27A	ADCY8	MYO18A	GAB1	KLB	PRKCE	CALM1	MAP2K2	RAF1
REACTOME_HEMOSTASIS	Hemostasis	Hemostasis	http://www.broadinstitute.org/gsea/msigdb/cards/REACTOME_HEMOSTASIS	467	400	85	0	-1.232				1.408	1.249	1.268		-1.231			TEK	GNB3	PDE1B	PPP2CB	GP1BB	FGG	DOCK3	KIF26A	CALM2	CDK5	WEE1	RAPGEF3	SERPINF2	HRG	SCG3	TUBA4A	NRAS	KIF15	PRKAR2B	F12	CD36	TMSB4X	F11	SLC16A8	PLCG1	PDE6G	ZFYVE20	CRK	ALDOA	STXBP3A	HDAC1
BIOCARTA_IL12_PATHWAY	Adaptive immune	IL-12	http://www.broadinstitute.org/gsea/msigdb/cards/BIOCARTA_IL12_PATHWAY	24	22	91	0.006		1.498	1.653			1.723	1.595					MAPK8	CD3E	ETV5	CD3G	IL18	CXCR3	MAPK14	IL18R1	JUN	IL12A	CD247	JAK2	CD3D	IFNG	IL12RB2	STAT4	IL12RB1	TYK2	IL12B	MAP2K6	CCR5
KEGG_LEISHMANIA_INFECTION	Adaptive immune	Leish Th1	http://www.broadinstitute.org/gsea/msigdb/cards/KEGG_LEISHMANIA_INFECTION	73	53	72	0		1.599	2.013			1.547						IL12A	ITGB1	MAPK13	ITGAM	JUN	IFNGR2	ELK1	TLR2	H2_OA	TRAF6	RELA	IL10	JAK1	PRKCB	MAPK12	IL4	TGFB2	IRAK1	MAPK11	ITGA4	FOS	MYD88	H2_OB	IL1A	MAPK14	NFKB1	IRAK4	IFNGR1	TLR4	C3	NCF4
BIOCARTA_DC_PATHWAY	Innate immune	DC	http://www.broadinstitute.org/gsea/msigdb/cards/BIOCARTA_DC_PATHWAY	23	21	91	0.002		1.567	1.702		1.672	1.672	1.707					IL13	IL4	CD7	CD2	CD5	IL12A	TLR7	TLR9	ITGAX	TLR4	IFNG	IL3	IFNB1	IL10	CD40	CSF2	IL12B	ANPEP	TLR2	IL5
BIOCARTA_ETS_PATHWAY	Innate immune	Macrophage differentiation	http://www.broadinstitute.org/gsea/msigdb/cards/BIOCARTA_ETS_PATHWAY	19	19	100	0.002		1.521	1.829									SIN3A	DDX20	HDAC5	RBL1	E2F4	HDAC2	NCOR2	ETS1	RBL2	JUN	SIN3B	ETV3	FOS	ETS2	CSF1	E2F1	HRAS	CSF1R
KEGG_FC_EPSILON_RI_SIGNALING_PATHWAY	Innate immune	Mast Cells	http://www.broadinstitute.org/gsea/msigdb/cards/KEGG_FC_EPSILON_RI_SIGNALING_PATHWAY	80	78	97	0.014		1.41	1.443		1.366		1.486					IL13	PRKCA	RAC3	PIK3CA	PIK3CD	LAT	NRAS	AKT2	BTK	PLA2G2E	PLA2G10	PLCG1	MAPK13	VAV2	PLA2G12A	PLA2G4B	PRKCE	RAC2	PIK3R5	MAPK9	MAP2K2	PLA2G2A	PLA2G2D	PIK3CG	MAP2K4	MAPK8	PLA2G4A	INPP5D	RAF1	RAC1	LCP2
BIOCARTA_BCELLSURVIVAL_PATHWAY	Adaptive immune	B cell Survival	http://www.broadinstitute.org/gsea/msigdb/cards/BIOCARTA_BCELLSURVIVAL_PATHWAY	17	17	100	0		1.737	1.812				1.585					CASP3	MTOR	DPF2	XIAP	CCT4	JUND	ZBTB7A	PIK3CA	ITGA1	AKT1	PIK3R1	FOS	CASP7	BIRC5	ITGB1	PIK3CG
BIOCARTA_IL6_PATHWAY	Innate Immune	IL-6	http://www.broadinstitute.org/gsea/msigdb/cards/BIOCARTA_IL6_PATHWAY	23	22	95	0.022			1.628									RAF1	MAP2K1	CSNK2A1	JUN	SHC1	IL6ST	PTPN11	JAK2	STAT3	SOS1	IL6RA	ELK1	FOS	TYK2	MAPK3	GRB2	CEBPB	JAK1	SRF	JAK3	HRAS
BIOCARTA_IL1R_PATHWAY	Innate Immune	IL-1R	http://www.broadinstitute.org/gsea/msigdb/cards/BIOCARTA_IL1R_PATHWAY	34	31	91	0.009			1.669									MAPK8	TRAF6	CHUK	IL1A	IL1B	MAPK14	MAP2K3	NFKB1	IKBKB	IL1RN	RELA	IL1RAP	IFNB1	TOLLIP	TAB1	IRAK3	TGFB2	JUN	IRAK1	TGFB3	MAP3K14	MAP3K1	TGFB1	TNF	ECSIT	IL1R1	MAP2K6	NFKBIA	IRAK2	MYD88
BIOCARTA_IL2RB_PATHWAY	Adaptive immune	IL-2RB	http://www.broadinstitute.org/gsea/msigdb/cards/BIOCARTA_IL2RB_PATHWAY	39	38	97	0.018			1.604				1.542					RAF1	STAT5B	BCL2L1	CFLAR	CRKL	SOCS1	SHC1	MYC	PIK3CA	BCL2	SYK	AKT1	SOS1	PTPN6	PIK3R1	IL2RG	CBL	IL2RB	FOS	MAPK3	FAS	SOCS3	IRS1	GRB2	BAD	IKZF3	JAK1	NMI	E2F1	FASL	STAT5A
REACTOME_CD28_DEPENDENT_PI3K_AKT_SIGNALING	Adaptive immune	Costimulation by the CD28 family	http://www.broadinstitute.org/gsea/msigdb/cards/REACTOME_CD28_DEPENDENT_PI3K_AKT_SIGNALING	23	21	91	0.037			1.513				1.5					MLST8	CD28	RICTOR	THEM4	PDPK1	PIK3R1	TRIB3	AKT3	PIK3R2	AKT1	MAP3K8	MAPKAP1	CD80	PIK3CA	AKT2	FYN	MAP3K14	CD86	MTOR	PIK3R3
KEGG_NATURAL_KILLER_CELL_MEDIATED_CYTOTOXICITY	Innate immune	NK Cytotoxity	http://www.broadinstitute.org/gsea/msigdb/cards/KEGG_NATURAL_KILLER_CELL_MEDIATED_CYTOTOXICITY	138	86	62	0			1.799		1.534		1.945					PRKCA	RAC3	SH2D1A	PIK3CA	PIK3CD	LAT	NRAS	TNFSF10	PLCG1	HCST	SHC4	VAV2	RAC2	PIK3R5	IFNGR2	MAP2K2	FAS	PPP3R1	PIK3CG	IFNAR2	RAF1	RAC1	LCP2	BID	SHC1	IFNB1	FYN	PRKCB	BRAF	NFAT5	ICAM1
KEGG_T_CELL_RECEPTOR_SIGNALING_PATHWAY	Adaptive immune	T cell receptor	http://www.broadinstitute.org/gsea/msigdb/cards/KEGG_T_CELL_RECEPTOR_SIGNALING_PATHWAY	109	106	97	0			1.737		1.634		1.634					CD40LG	PAK6	PIK3CA	PIK3CD	LAT	NRAS	AKT2	IL2	CBLC	PLCG1	GSK3B	MAPK13	NFKBIE	CD3G	VAV2	CD8B1	JUN	PIK3R5	MAPK9	MAP2K2	PPP3R1	PIK3CG	CD28	RAF1	CHUK	LCP2	RELA	PDK1	PRKCQ	IL10	CBL
KEGG_B_CELL_RECEPTOR_SIGNALING_PATHWAY	Adaptive immune	B cell receptor	http://www.broadinstitute.org/gsea/msigdb/cards/KEGG_B_CELL_RECEPTOR_SIGNALING_PATHWAY	76	74	97	0.009			1.54									RAC3	PIK3CA	PIK3CD	NRAS	AKT2	BTK	CD19	GSK3B	NFKBIE	VAV2	JUN	RAC2	PIK3AP1	PIK3R5	CD22	CD72	MAP2K2	PPP3R1	PIK3CG	INPP5D	RAF1	RAC1	CHUK	RELA	IKBKG	PRKCB	NFAT5	DAPP1	VAV3	PPP3CA	SOS1
																			ADCY4	PPP2CB	ADCY4	FGFR1OP
																			TSC2	FRS2	TSC2	ADCY4
																			PDE1B	UBA52	PDE1B	TRIM24
																			CALM2	FGF17	PPP2CB	TSC2
																			MLST8	MKNK1	CALM2	PDE1B
																			NRAS	RPS27A	MLST8	PPP2CB
																			PRKAR2B	KLB	UBA52	STAT5B
																			FGF17	FGF6	NRAS	PRKCA
																			BAD	CBL	PRKAR2B	CALM2
																			PLCG1	KL	FGF17	PIK3CA
																			GAB1	FGFR1	BAD	FRS2
																			KLB	PPP2CA	PLCG1	MLST8
																			PRKACA	BRAF	RPS27A	UBA52
																			RICTOR	FGF10	GAB1	NRAS
																			ADCY7	SPRY2	KLB	AKT2
																			GSK3A	FGF9	PRKACA	CASP9
																			ADCY1	FGFR2	RICTOR	CUX1
																			FGFR1	FGF7	ADCY7	PRKAR2B
																			AKT1S1	FGFR4	GSK3A	FGF17
																			THEM4	FGF22	ADCY1	BAD
																			PDPK1	FGF3	FGFR1	MKNK1
																			FGF9	FGF5	PPP2CA	PLCG1
																			PIK3R1	FGF23	AKT1S1	RPS27A
																			TRIB3	FGF8	THEM4	ADCY8
																			AKT3	FGF4	PDPK1	MYO18A
																			ITPR2	FGF1	FGF9	GAB1
																			CDKN1A	MAPK1	PIK3R1	KLB
																			PDE1A	FGFR3	TRIB3	PRKCE
																			ADCY3	FGF2	AKT3	CALM1
																			CDK1	MAPK3	ITPR2	MAP2K2
																			FOXO1	GRB2	CDKN1A	RAF1
																			ADCY6	FGF18	PDE1A	CHUK
																			FGFR4	FGF20	ADCY3	PRKACA
																			FGF22		CDK1	SHC1
																			KRAS		FOXO1	ADCY9
																			PRKAR2A		ADCY6	CDKN1B
																			MAP2K1		FGFR4	RICTOR
																			FGF5		FGF22	CPSF6
																			MDM2		KRAS	GAB2
																			ADCY2		PRKAR2A	ADCY7
																			FGF23		MAP2K1	GSK3A
																			AKT1		FGF5	FGF6
																			FGF4		MDM2	ADCY1
																			FGF1		ADCY2	CBL
																			MAPKAP1		FGF23	ITPR3
																			FOXO4		AKT1	KL
																			FGF18		FGF4	FGFR1
																			PRKCA		FGF1	PPP2CA
																			PIK3CA		MAPKAP1	PRKAR1A
																			FRS2		FOXO4	BRAF
																			AKT2		FGF18	FGF10
																			CASP9		PRKCA	AKT1S1
																			ADCY8		PIK3CA	FOXO3
																			PRKCE		FRS2	PTEN
																			CALM1		AKT2	THEM4
																			MAP2K2		CASP9	CREB1
																			RAF1		MKNK1	SPRY2
																			CHUK		ADCY8	PDPK1
																			SHC1		PRKCE	FGF9
																			ADCY9		CALM1	SOS1
																			CDKN1B		MAP2K2	PIK3R1
																			FGF6		RAF1	TRIB3
																			ITPR3		CHUK	FGFR2
																			KL		SHC1	AKT3
																			PRKAR1A		ADCY9	STAT5A
																			FGF10		CDKN1B	ITPR2
																			FOXO3		FGF6	CDKN1A
																			PTEN		CBL	PDE1A
																			CREB1		ITPR3	CNTRL
																			SOS1		KL	ADCY3
																			FGFR2		PRKAR1A	ZMYM2
																			PRKACB		BRAF	PRKACB
																			FGF7		FGF10	FGFR1OP2
																			CAMK4		FOXO3	CDK1
																			CALM3		PTEN	FGF7
																			PHLPP1		CREB1	FOXO1
																			FGF3		SPRY2	CAMK4
																			MTOR		SOS1	CALM3
																			PRKCG		FGFR2	PHLPP1
																			FGF8		PRKACB	ADCY6
																			FRS3		FGF7	BCR
																			MAPK1		CAMK4	FGFR4
																			FGFR3		CALM3	IL17RD
																			ADRBK1		PHLPP1	FGF22
																			PRKCD		IL17RD	KRAS
																			RPS6KB2		FGF3	FGF3
																			FGF2		MTOR	PRKAR2A
																			NR4A1		PRKCG	MTOR
																			PRKAR1B		FGF8	MAP2K1
																			MAPK3		FRS3	FGF5
																			GRB2		MAPK1	PRKCG
																			ADCY5		FGFR3	MDM2
																			FGF20		ADRBK1	ADCY2
																			HRAS		PRKCD	FGF23
																			YWHAB		RPS6KB2	FGF8
																					FGF2	FRS3
																					NR4A1	AKT1
																					PRKAR1B	FGF4
																					MAPK3	FGF1
																					GRB2	MAPK1
																					ADCY5	MAPKAP1
																					FGF20	FGFR3
																					HRAS	ADRBK1
																					YWHAB	PRKCD
																						STAT3
																						RPS6KB2
																						FOXO4
																						FGF2
																						NR4A1
																						PRKAR1B
																						MAPK3
																						GRB2
																						ADCY5
																						FGF18
																						FGF20
																						HRAS
																						YWHAB
																				ABLIM3	DOCK3	RAC2	GNB3		RAC2	GNB3	GP1BB	EGF			DOCK3			ABLIM3	DOCK3		GNB3	GP1BB
																				ACSBG1	KIF26A	PIK3R5	GP1BB		PIK3R5	GP1BB	FGG	KNG1			KIF26A			ACSBG1	KIF26A		GP1BB	FGG
																				ARHGAP6	CDK5	RHOB	FGG		RHOB	FGG	RAPGEF3	FGG			CDK5			ARHGAP6	CDK5		FGG	RAPGEF3
																				ASAP2	WEE1	COL1A2	CALM2		COL1A2	CALM2	CRK	PRKCA			WEE1			ASAP2	WEE1		CALM2	CRK
																				LGALSL	KIF15	PIK3CG	RAPGEF3		PIK3CG	RAPGEF3	CSK	CALM2			KIF15			LGALSL	KIF15		RAPGEF3	CSK
																				ITGA2B	PRKAR2B	RHOG	SERPINF2		RHOG	SERPINF2	VWF	SERPINF2			PRKAR2B			ITGA2B	PRKAR2B		SERPINF2	VWF
																				ITGB3	ZFYVE20	LCP2	HRG		LCP2	HRG	GP1BA	HRG			ZFYVE20			ITGB3	ZFYVE20		HRG	GP1BA
																				ITGB5	HDAC1	PRKCZ	SCG3		PRKCZ	SCG3	PDPK1	SCG3			HDAC1			ITGB5	HDAC1		SCG3	PDPK1
																				MFAP3L	SH2B3	PDPK1	TUBA4A		PDPK1	TUBA4A	APBB1IP	TUBA4A			SH2B3			MFAP3L	SH2B3		TUBA4A	APBB1IP
																				MPL	MYB	PIK3R1	CD36		PIK3R1	CD36	FGB	LAMP2			MYB			MPL	MYB		CD36	FGB
																				PDE5A	KIF20A	AKT3	TMSB4X		AKT3	TMSB4X	ITGB3	CD36			KIF20A			PDE5A	KIF20A		TMSB4X	ITGB3
																				PROS1	SH2B2	PIK3R2	CRK		PIK3R2	CRK	ADRA2B	TMSB4X			SH2B2			PROS1	SH2B2		CRK	ADRA2B
																				TGFB2	CBX5	LYN	ALDOA		LYN	ALDOA	F2	ALDOA			CBX5			TGFB2	CBX5		ALDOA	F2
																				THBS1	DOCK9	VAV1	STXBP3A		VAV1	STXBP3A	GP5	CFD			DOCK9			THBS1	DOCK9		STXBP3A	GP5
																				TPM1	EP300	PLCG2	GNG12		PLCG2	GNG12	RASGRP2	STXBP3A			EP300			TPM1	EP300		GNG12	RASGRP2
																				TPM4	PRKACA	AKT1	SELP		AKT1	SELP	FGA	SERPINE1			PRKACA			TPM4	PRKACA		SELP	FGA
																				WASF3	MAFG	SYK	RAC2		SYK	RAC2	AKT1	SELP			MAFG			WASF3	MAFG		RAC2	AKT1
																					DOCK8	RHOA	PIK3R5		RHOA	PIK3R5	PTPN1	THBS1			DOCK8				DOCK8		PIK3R5	PTPN1
																					KIF2A	PIK3CB	DGKG		PIK3CB	DGKG	SYK	VEGFB			KIF2A				KIF2A		DGKG	SYK
																					MFN1	PIK3CA	VEGFB		PIK3CA	VEGFB	ADRA2A	PPBP			MFN1				MFN1		VEGFB	ADRA2A
																					KLC3	LAT	PPBP		LAT	PPBP	BCAR1	WDR1			KLC3				KLC3		PPBP	BCAR1
																					AK3	AKT2	GNA11		AKT2	GNA11	RAPGEF4	CALM1			AK3				AK3		GNA11	RAPGEF4
																					KIF18A	PIK3R6	RHOB		PIK3R6	RHOB	RAP1B	MMRN1			KIF18A				KIF18A		RHOB	RAP1B
																					DOCK6	RAC1	MMRN1		RAC1	MMRN1	SHC1	VWF			DOCK6				DOCK6		MMRN1	SHC1
																					AKAP10	FYN	CSK		FYN	CSK	GP9	APOA1			AKAP10				AKAP10		CSK	GP9
																					KIF9	VAV3	VWF		VAV3	VWF	SOS1	APP			KIF9				KIF9		VWF	SOS1
																					KIF2B	CDC42	GNAQ		CDC42	GNAQ	PTK2	PLEK			KIF2B				KIF2B		GNAQ	PTK2
																					RAD51B	FCER1G	COL1A2		FCER1G	COL1A2	RAP1A	CFL1			RAD51B				RAD51B		COL1A2	RAP1A
																					MAFF	PIK3R3	TRPC3		PIK3R3	TRPC3	RASGRP1	LEFTY2			MAFF				MAFF		TRPC3	RASGRP1
																					KLC1		PIK3CG			PIK3CG	FN1	ACTN1			KLC1				KLC1		PIK3CG	FN1
																					RACGAP1		RHOG			RHOG	TLN1	PRKCB			RACGAP1				RACGAP1		RHOG	TLN1
																					GATA2		GNG3			GNG3	MPL	HABP4			GATA2				GATA2		GNG3	MPL
																					PRKAR2A		LCP2			LCP2	ITGA2B	TGFB2			PRKAR2A				PRKAR2A		LCP2	ITGA2B
																					DOCK1		APP			APP	THPO	F5			DOCK1				DOCK1		APP	THPO
																					TRP53		GP1BA			GP1BA	GRB2	CD9			TRP53				TRP53		GP1BA	GRB2
																					ZFPM1		DGKB			DGKB		VEGFC			ZFPM1				ZFPM1		DGKB
																					KDM1A		MGLL			MGLL		CALU			KDM1A				KDM1A		MGLL
																					DOCK10		ACTN1			ACTN1		FIGF			DOCK10				DOCK10		ACTN1
																					CABLES2		GNG2			GNG2		STX4A			CABLES2				CABLES2		GNG2
																					GATA1		TRPC6			TRPC6		ALB			GATA1				GATA1		TRPC6
																					MAFK		PRKCZ			PRKCZ		FGB			MAFK				MAFK		PRKCZ
																					IRF7		GNA13			GNA13		PDGFB			IRF7				IRF7		GNA13
																					HIST2H3B		HABP4			HABP4		PFN1			HIST2H3B				HIST2H3B		HABP4
																					GATA4		P2RY1			P2RY1		ITGB3			GATA4				GATA4		P2RY1
																					KLC2		TGFB2			TGFB2		SOD1			KLC2				KLC2		TGFB2
																					GATA3		F5			F5		ABCC4			GATA3				GATA3		F5
																					SIN3A		VEGFC			VEGFC		HSPA5			SIN3A				SIN3A		VEGFC
																					IRF2		PDPK1			PDPK1		VEGFA			IRF2				IRF2		PDPK1
																					SH2B1		PIK3R1			PIK3R1		ACTN4			SH2B1				SH2B1		PIK3R1
																					GATA5		CALU			CALU		CLU			GATA5				GATA5		CALU
																					HDAC2		STX4A			STX4A		FN1			HDAC2				HDAC2		STX4A
																					KIF23		APBB1IP			APBB1IP		TLN1			KIF23				KIF23		APBB1IP
																					CAPZA2		ALB			ALB		CALM3			CAPZA2				CAPZA2		ALB
																					AKAP1		AKT3			AKT3		SERPING1			AKAP1				AKAP1		AKT3
																					CDK2		FGB			FGB		TIMP1			CDK2				CDK2		FGB
																					CABLES1		GNG8			GNG8		TGFB3			CABLES1				CABLES1		GNG8
																					IRF1		ITPR2			ITPR2		PF4			IRF1				IRF1		ITPR2
																					EHD1		PDGFB			PDGFB		FGA			EHD1				EHD1		PDGFB
																					KIF3C		PFN1			PFN1		PDGFA			KIF3C				KIF3C		PFN1
																					RAC1		PIK3R2			PIK3R2		PRKCG			RAC1				RAC1		PIK3R2
																					NFE2		ITGB3			ITGB3		BRPF3			NFE2				NFE2		ITGB3
																					DOCK4		ADRA2B			ADRA2B		CAP1			DOCK4				DOCK4		ADRA2B
																					IFNB1		F2			F2		PROS1			IFNB1				IFNB1		F2
																					RAB5A		ABCC4			ABCC4		VCL			RAB5A				RAB5A		ABCC4
																					RAD51C		HSPA5			HSPA5		F13A1			RAD51C				RAD51C		HSPA5
																					PRKAR1A		VEGFA			VEGFA		CD63			PRKAR1A				PRKAR1A		VEGFA
																					ABL1		GNA14			GNA14		F8			ABL1				ABL1		GNA14
																					KIF11		GNB4			GNB4		SRGN			KIF11				KIF11		GNB4
																					KIF5A		SERPING1			SERPING1		ACTN2			KIF5A				KIF5A		SERPING1
																					KIF2C		TIMP1			TIMP1		PECAM1			KIF2C				KIF2C		TIMP1
																					CDC42		GP5			GP5		TRF			CDC42				CDC42		GP5
																					KIF22		PF4			PF4		ITGA2B			KIF22				KIF22		PF4
																					PRKACB		RASGRP2			RASGRP2		SPARC			PRKACB				PRKACB		RASGRP2
																					GATA6		FGA			FGA		TGFB1			GATA6				GATA6		FGA
																					EHD2		DGKA			DGKA					EHD2				EHD2		DGKA
																					CAPZA1		DGKD			DGKD					CAPZA1				CAPZA1		DGKD
																					KIFAP3		LYN			LYN					KIFAP3				KIFAP3		LYN
																					JMJD1C		VAV1			VAV1					JMJD1C				JMJD1C		VAV1
																					HMG20B		PDGFA			PDGFA					HMG20B				HMG20B		PDGFA
																					IRF3		BRPF3			BRPF3					IRF3				IRF3		BRPF3
																					DOCK2		PLCG2			PLCG2					DOCK2				DOCK2		PLCG2
																					ITPK1		AKT1			AKT1					ITPK1				ITPK1		AKT1
																					DOCK5		DGKI			DGKI					DOCK5				DOCK5		DGKI
																					KIF3B		CD63			CD63					KIF3B				KIF3B		CD63
																					KLC4		F8			F8					KLC4				KLC4		F8
																					VPS45		TRF			TRF					VPS45				VPS45		TRF
																					KIF5B		PTPN1			PTPN1					KIF5B				KIF5B		PTPN1
																					HBB_BH2		SPARC			SPARC					HBB_BH2				HBB_BH2		SPARC
																					JAK2		SYK			SYK					JAK2				JAK2		SYK
																					PRKAR1B		ADRA2A			ADRA2A					PRKAR1B				PRKAR1B		ADRA2A
																					RCOR1		RHOA			RHOA					RCOR1				RCOR1		RHOA
																					ZFPM2		BCAR1			BCAR1					ZFPM2				ZFPM2		BCAR1
																					MFN2		PIK3CB			PIK3CB					MFN2				MFN2		PIK3CB
																							DGKE			DGKE											DGKE
																							DGKK			DGKK											DGKK
																							EGF			EGF											EGF
																							KNG1			KNG1											KNG1
																							GNB1			GNB1											GNB1
																							PRKCA			PRKCA											PRKCA
																							PIK3CA			PIK3CA											PIK3CA
																							LAMP2			LAMP2											LAMP2
																							LAT			LAT											LAT
																							AKT2			AKT2											AKT2
																							GNG7			GNG7											GNG7
																							GNAI3			GNAI3											GNAI3
																							GNAI1			GNAI1											GNAI1
																							GNG10			GNG10											GNG10
																							CFD			CFD											CFD
																							SERPINE1			SERPINE1											SERPINE1
																							ARRB2			ARRB2											ARRB2
																							GNGT1			GNGT1											GNGT1
																							DGKQ			DGKQ											DGKQ
																							THBS1			THBS1											THBS1
																							PRKCE			PRKCE											PRKCE
																							GNAI2			GNAI2											GNAI2
																							WDR1			WDR1											WDR1
																							CALM1			CALM1											CALM1
																							RAPGEF4			RAPGEF4											RAPGEF4
																							RAP1B			RAP1B											RAP1B
																							DAGLA			DAGLA											DAGLA
																							DGKH			DGKH											DGKH
																							PIK3R6			PIK3R6											PIK3R6
																							TRPC7			TRPC7											TRPC7
																							APOA1			APOA1											APOA1
																							PLA2G4A			PLA2G4A											PLA2G4A
																							GNG11			GNG11											GNG11
																							RAF1			RAF1											RAF1
																							RAC1			RAC1											RAC1
																							GNB2			GNB2											GNB2
																							PLEK			PLEK											PLEK
																							SHC1			SHC1											SHC1
																							CFL1			CFL1											CFL1
																							LEFTY2			LEFTY2											LEFTY2
																							GP9			GP9											GP9
																							PRKCQ			PRKCQ											PRKCQ
																							ITPR3			ITPR3											ITPR3
																							FYN			FYN											FYN
																							PRKCB			PRKCB											PRKCB
																							TBXA2R			TBXA2R											TBXA2R
																							GNB5			GNB5											GNB5
																							CD9			CD9											CD9
																							VAV3			VAV3											VAV3
																							SOS1			SOS1											SOS1
																							GNG4			GNG4											GNG4
																							FIGF			FIGF											FIGF
																							PTK2			PTK2											PTK2
																							GNA12			GNA12											GNA12
																							GNA15			GNA15											GNA15
																							F2RL3			F2RL3											F2RL3
																							MAPK14			MAPK14											MAPK14
																							RAP1A			RAP1A											RAP1A
																							CDC42			CDC42											CDC42
																							RASGRP1			RASGRP1											RASGRP1
																							SOD1			SOD1											SOD1
																							ACTN4			ACTN4											ACTN4
																							CLU			CLU											CLU
																							FN1			FN1											FN1
																							TLN1			TLN1											TLN1
																							CALM3			CALM3											CALM3
																							TGFB3			TGFB3											TGFB3
																							YWHAZ			YWHAZ											YWHAZ
																							FCER1G			FCER1G											FCER1G
																							PRKCG			PRKCG											PRKCG
																							CAP1			CAP1											CAP1
																							PIK3R3			PIK3R3											PIK3R3
																							PROS1			PROS1											PROS1
																							VCL			VCL											VCL
																							F2R			F2R											F2R
																							GNG5			GNG5											GNG5
																							F13A1			F13A1											F13A1
																							MAPK1			MAPK1											MAPK1
																							SRGN			SRGN											SRGN
																							ACTN2			ACTN2											ACTN2
																							PECAM1			PECAM1											PECAM1
																							MPL			MPL											MPL
																							ITGA2B			ITGA2B											ITGA2B
																							PRKCH			PRKCH											PRKCH
																							F2RL2			F2RL2											F2RL2
																							GNGT2			GNGT2											GNGT2
																							P2RY12			P2RY12											P2RY12
																							PRKCD			PRKCD											PRKCD
																							GNG13			GNG13											GNG13
																							TGFB1			TGFB1											TGFB1
																							THPO			THPO											THPO
																							MAPK3			MAPK3											MAPK3
																							GRB2			GRB2											GRB2
																							DAGLB			DAGLB											DAGLB
																							ARRB1			ARRB1											ARRB1
																						ABCB6	ABLIM3	DOCK3	TEK	GNB3
																						AQP1	ACSBG1	KIF26A	GNB3	GP1BB
																						C3AR1	ARHGAP6	CDK5	PDE1B	FGG
																						C5AR1	ASAP2	WEE1	PPP2CB	CALM2
																						CD24A	LGALSL	KIF15	GP1BB	RAPGEF3
																						ELANE	ITGA2B	PRKAR2B	FGG	SERPINF2
																						KCNH2	ITGB3	ZFYVE20	DOCK3	HRG
																						LTF	ITGB5	HDAC1	KIF26A	SCG3
																						NEDD4L	MFAP3L	SH2B3	CALM2	TUBA4A
																						PROK2	MPL	MYB	CDK5	CD36
																						RHAG	PDE5A	KIF20A	WEE1	TMSB4X
																						SLC40A1	PROS1	SH2B2	RAPGEF3	CRK
																						SLC4A1	TGFB2	CBX5	SERPINF2	ALDOA
																						SNCA	THBS1	DOCK9	HRG	STXBP3A
																						TGM2	TPM1	EP300	SCG3	GNG12
																							TPM4	PRKACA	TUBA4A	SELP
																							WASF3	MAFG	NRAS	RAC2
																								DOCK8	KIF15	PIK3R5
																								KIF2A	PRKAR2B	DGKG
																								MFN1	F12	VEGFB
																								KLC3	CD36	PPBP
																								AK3	TMSB4X	GNA11
																								KIF18A	F11	RHOB
																								DOCK6	SLC16A8	MMRN1
																								AKAP10	PLCG1	CSK
																								KIF9	PDE6G	VWF
																								KIF2B	ZFYVE20	GNAQ
																								RAD51B	CRK	COL1A2
																								MAFF	ALDOA	TRPC3
																								KLC1	STXBP3A	PIK3CG
																								RACGAP1	HDAC1	RHOG
																								GATA2	GNG12	GNG3
																								PRKAR2A	SELP	LCP2
																								DOCK1	ITGAM	APP
																								TRP53	MERTK	GP1BA
																								ZFPM1	SH2B3	DGKB
																								KDM1A	RAC2	MGLL
																								DOCK10	PIK3R5	ACTN1
																								CABLES2	JAM2	GNG2
																								GATA1	DGKG	TRPC6
																								MAFK	ANGPT2	PRKCZ
																								IRF7	VEGFB	GNA13
																								HIST2H3B	PPBP	HABP4
																								GATA4	MYB	P2RY1
																								KLC2	KIF20A	TGFB2
																								GATA3	GNA11	F5
																								SIN3A	RHOB	VEGFC
																								IRF2	MMRN1	PDPK1
																								SH2B1	CSK	PIK3R1
																								GATA5	SH2B2	CALU
																								HDAC2	VWF	STX4A
																								KIF23	GNAQ	APBB1IP
																								CAPZA2	COL1A2	ALB
																								AKAP1	TRPC3	AKT3
																								CDK2	CBX5	FGB
																								CABLES1	PIK3CG	GNG8
																								IRF1	DOCK9	ITPR2
																								EHD1	RHOG	PDGFB
																								KIF3C	EP300	PFN1
																								RAC1	GNG3	PIK3R2
																								NFE2	LCP2	ITGB3
																								DOCK4	PRKACA	ADRA2B
																								IFNB1	APP	F2
																								RAB5A	MAFG	ABCC4
																								RAD51C	ESAM	HSPA5
																								PRKAR1A	ATP2A2	VEGFA
																								ABL1	GP1BA	GNA14
																								KIF11	SLC7A10	GNB4
																								KIF5A	DGKB	SERPING1
																								KIF2C	MGLL	TIMP1
																								CDC42	DOCK8	GP5
																								KIF22	ACTN1	PF4
																								PRKACB	MAG	RASGRP2
																								GATA6	PPP2CA	FGA
																								EHD2	GNG2	DGKA
																								CAPZA1	KIF2A	DGKD
																								KIFAP3	MFN1	LYN
																								JMJD1C	PPP2R5E	VAV1
																								HMG20B	TRPC6	PDGFA
																								IRF3	PROC	BRPF3
																								DOCK2	PRKCZ	PLCG2
																								ITPK1	GNA13	AKT1
																								DOCK5	LRP8	DGKI
																								KIF3B	THBD	CD63
																								KLC4	HABP4	F8
																								VPS45	P2RY1	TRF
																								KIF5B	TGFB2	PTPN1
																								HBB_BH2	F5	SPARC
																								JAK2	CD2	SYK
																								PRKAR1B	KLC3	ADRA2A
																								RCOR1	AK3	RHOA
																								ZFPM2	VEGFC	BCAR1
																								MFN2	PDPK1	PIK3CB
																									PIK3R1	DGKE
																									CALU	DGKK
																									MRVI1	EGF
																									STX4A	KNG1
																									PDE3B	GNB1
																									APBB1IP	PRKCA
																									KIF18A	PIK3CA
																									ALB	LAMP2
																									AKT3	LAT
																									SLC7A9	AKT2
																									FGB	GNG7
																									GNG8	GNAI3
																									ITGAV	GNAI1
																									DOCK6	GNG10
																									SPN	CFD
																									AKAP10	SERPINE1
																									SLC8A2	ARRB2
																									F11R	GNGT1
																									ITPR2	DGKQ
																									PDGFB	THBS1
																									PDE1A	PRKCE
																									PFN1	GNAI2
																									PDE6A	WDR1
																									PIK3R2	CALM1
																									ITGB3	RAPGEF4
																									KIF9	RAP1B
																									ADRA2B	DAGLA
																									ITGAL	DGKH
																									F2	PIK3R6
																									SLC3A2	TRPC7
																									ABCC4	APOA1
																									KIF2B	PLA2G4A
																									HSPA5	GNG11
																									VEGFA	RAF1
																									GNA14	RAC1
																									CXADR	GNB2
																									ITGB2	PLEK
																									KCNMB4	SHC1
																									GNB4	CFL1
																									RAD51B	LEFTY2
																									MAFF	GP9
																									AMICA1	PRKCQ
																									KLC1	ITPR3
																									RACGAP1	FYN
																									F9	PRKCB
																									C1QBP	TBXA2R
																									SERPING1	GNB5
																									TIMP1	CD9
																									GP5	VAV3
																									GATA2	SOS1
																									PDE10A	GNG4
																									PPIL2	FIGF
																									PF4	PTK2
																									KRAS	GNA12
																									RASGRP2	GNA15
																									CD47	F2RL3
																									ATP1B3	MAPK14
																									FGA	RAP1A
																									PRKAR2A	CDC42
																									DOCK1	RASGRP1
																									SLC16A3	SOD1
																									TRP53	ACTN4
																									DGKA	CLU
																									DGKD	FN1
																									ZFPM1	TLN1
																									LYN	CALM3
																									KDM1A	TGFB3
																									VAV1	YWHAZ
																									PDGFA	FCER1G
																									BRPF3	PRKCG
																									DOCK10	CAP1
																									PLCG2	PIK3R3
																									CABLES2	PROS1
																									SERPINC1	VCL
																									GATA1	F2R
																									AKT1	GNG5
																									JAM3	F13A1
																									MAFK	MAPK1
																									DGKI	SRGN
																									ITGA2	ACTN2
																									IRF7	PECAM1
																									CD63	MPL
																									KLKB1	ITGA2B
																									GRB14	PRKCH
																									F8	F2RL2
																									BSG	GNGT2
																									SELL	P2RY12
																									TRF	PRKCD
																									SLC7A6	GNG13
																									SIRPA	TGFB1
																									PTPN1	THPO
																									SPARC	MAPK3
																									KCNMB3	GRB2
																									HIST2H3B	DAGLB
																									SYK	ARRB1
																									ADRA2A
																									RHOA
																									GATA4
																									PLAUR
																									ITGA5
																									BCAR1
																									PIK3CB
																									DGKE
																									ANGPT4
																									P2RX1
																									DGKK
																									KLC2
																									EGF
																									KNG1
																									GNB1
																									GATA3
																									PRKCA
																									SIN3A
																									PLAT
																									PPP2R1B
																									STIM1
																									PIK3CA
																									IRF2
																									LAMP2
																									LAT
																									ATP2B3
																									AKT2
																									GNG7
																									GNAI3
																									SLC8A1
																									GNAI1
																									GNG10
																									SH2B1
																									CFD
																									ITGB1
																									PPP2R5C
																									SERPINE1
																									ARRB2
																									GATA5
																									HDAC2
																									SLC7A7
																									OLR1
																									ATP2A3
																									GNGT1
																									DGKQ
																									KIF23
																									THBS1
																									PRKCE
																									ITGA3
																									SLC7A11
																									PRKG1
																									GNAI2
																									WDR1
																									CALM1
																									RAPGEF4
																									RAP1B
																									CAPZA2
																									AKAP1
																									PDE11A
																									DAGLA
																									DGKH
																									PIK3R6
																									TRPC7
																									GRB7
																									APOA1
																									CDK2
																									CABLES1
																									IRF1
																									EHD1
																									PLA2G4A
																									KIF3C
																									GNG11
																									RAF1
																									RAC1
																									GNB2
																									PDE3A
																									PLEK
																									NFE2
																									SHC1
																									PLAU
																									CFL1
																									DOCK4
																									LEFTY2
																									SLC8A3
																									IFNB1
																									GP9
																									RAB5A
																									PRKCQ
																									ATP1B1
																									ITPR3
																									RAD51C
																									FYN
																									PPP2R5A
																									PRKCB
																									GUCY1B3
																									TBXA2R
																									SLC7A8
																									PRKAR1A
																									NOS1
																									APOB
																									ABL1
																									TREM1
																									GNB5
																									CD9
																									PRKG2
																									F13B
																									VAV3
																									CD48
																									SOS1
																									GNG4
																									FIGF
																									PTK2
																									GUCY1A2
																									KIF11
																									GNA12
																									FGR
																									F10
																									DOK2
																									F7
																									KCNMB1
																									GNA15
																									KIF5A
																									F2RL3
																									KIF2C
																									MAPK14
																									F3
																									RAP1A
																									CDC42
																									KIF22
																									PRKACB
																									RASGRP1
																									SOD1
																									TFPI
																									CAV1
																									GATA6
																									ACTN4
																									CLU
																									PPP2R5D
																									ANGPT1
																									FN1
																									TLN1
																									CALM3
																									EHD2
																									CAPZA1
																									TGFB3
																									ORAI1
																									KIFAP3
																									NOS3
																									JMJD1C
																									PDE5A
																									HMG20B
																									ATP2A1
																									GNAS
																									KCNMB2
																									SLC16A1
																									YWHAZ
																									GUCY1A3
																									PDE9A
																									NOS2
																									FCER1G
																									PPP2R5B
																									IRF3
																									DOCK2
																									ITPK1
																									PRKCG
																									CAP1
																									PIK3R3
																									PROS1
																									ITGAX
																									VCL
																									F2R
																									GNG5
																									PTPN6
																									F13A1
																									DOCK5
																									ATP1B2
																									PDE6B
																									MAPK1
																									KIF3B
																									KLC4
																									SRGN
																									VPS45
																									ACTN2
																									PECAM1
																									MPL
																									ITGA2B
																									PRKCH
																									KIF5B
																									HBB_BH2
																									F2RL2
																									GNGT2
																									P2RY12
																									PRKCD
																									GNG13
																									JAK2
																									TGFB1
																									THPO
																									PTGIR
																									PRKAR1B
																									ATP2B2
																									RCOR1
																									PDE2A
																									ZFPM2
																									MFN2
																									MAPK3
																									GRB2
																									DAGLB
																									SLC7A5
																									ARRB1
																									L1CAM
																									HRAS
																			CASP3	RAC3
																			MTOR	PIK3CA
																			DPF2	PIK3CD
																			XIAP	NRAS
																			CCT4	AKT2
																			JUND	BTK
																			ZBTB7A	CD19
																			PIK3CA	GSK3B
																			ITGA1	NFKBIE
																			AKT1	VAV2
																			PIK3R1	JUN
																			FOS	RAC2
																			CASP7	PIK3AP1
																			BIRC5	PIK3R5
																			ITGB1	CD22
																			PIK3CG	CD72
																				MAP2K2
																				PPP3R1
																				PIK3CG
																				INPP5D
																				RAF1
																				RAC1
																				CHUK
																				RELA
																				IKBKG
																				PRKCB
																				NFAT5
																				DAPP1
																				VAV3
																				PPP3CA
																				SOS1
																				PIK3R1
																				FOS
																				PPP3R2
																				AKT3
																				CD81
																				PIK3R2
																				NFKB1
																				CR2
																				NFATC1
																				PPP3CC
																				PPP3CB
																				IFITM1
																				CD79A
																				NFATC3
																				CD79B
																				MALT1
																				KRAS
																				BLNK
																				NFKBIA
																				MAP2K1
																				RASGRP3
																				LYN
																				VAV1
																				PLCG2
																				IKBKB
																				PIK3R3
																				CHP1
																				SOS2
																				AKT1
																				PTPN6
																				NFATC2
																				MAPK1
																				CARD11
																				SYK
																				CHP2
																				PIK3CB
																				BCL10
																				MAPK3
																				GRB2
																				NFATC4
																				NFKBIB
																				HRAS
																			PRKCA	CD4			CD40LG	CD4	MAPK8
																			RAC3	CD40LG			PAK6	CD40LG	CD3E
																			SH2D1A	IL12A			PIK3CA	IL12A	RAF1
																			PIK3CA	IL4RA			PIK3CD	IL4RA	RAC1
																			PIK3CD	CCL3			LAT	CCL3	MAP2K1
																			LAT	IFNGR1			NRAS	IFNGR1	PRKCA
																			NRAS	IL12RB2			AKT2	IL12RB2	VAV1
																			TNFSF10	IFNG			IL2	IFNG	CALM2
																			PLCG1	IL2			CBLC	IL2	SHC1
																			HCST	IL12RB1			PLCG1	IL12RB1	CD247
																			SHC4	IL12B			GSK3B	IL12B	NFKB1
																			VAV2	CCR4			MAPK13	CCR4	PIK3CA
																			RAC2	CCR7			NFKBIE	CCR7	RELA
																			PIK3R5	IL4			CD3G	IL4	LAT
																			IFNGR2	TGFB2			VAV2	TGFB2	NFATC2
																			MAP2K2	CXCR3			CD8B1	CXCR3	NFATC1
																			FAS	IL18R1			JUN	IL18R1	PLCG1
																			PPP3R1	CCR1			PIK3R5	CCR1	FYN
																			PIK3CG	CCL4			MAPK9	CCL4	PRKCB
																			IFNAR2	TGFB3			MAP2K2	TGFB3	PTPN7
																			RAF1	TGFB1			PPP3R1	TGFB1	PPP3CC
																			RAC1	IFNGR2			PIK3CG	IFNGR2	CD3G
																			LCP2	CCR2			CD28	CCR2	CALM3
																			BID	CSF2			RAF1	CSF2	PPP3CB
																			SHC1	CXCR4			CHUK	CXCR4	JUN
																			IFNB1	CD28			LCP2	CD28	NFATC3
																			FYN	IL5			RELA	IL5	CD3D
																			PRKCB	CCR5			PDK1	CCR5	MAP3K1
																			BRAF				PRKCQ		PPP3CA
																			NFAT5				IL10		SOS1
																			ICAM1				CBL		PIK3R1
																			PTPN11				IKBKG		CALM1
																			KLRK1				FYN		ELK1
																			VAV3				NCK2		FOS
																			PPP3CA				MAPK12		RASA1
																			CD48				IL4		MAPK3
																			SH3BP2				ICOS		GRB2
																			SOS1				NFAT5		ZAP70
																			PIK3R1				PAK4		NFKBIA
																			PPP3R2				MAPK11		NFATC4
																			CASP3				MAP3K14		PIK3CG
																			SHC3				VAV3		HRAS
																			CD247				PPP3CA		MAP2K4
																			PIK3R2				MAP2K7
																			IFNGR1				SOS1
																			ITGAL				PIK3R1
																			NFATC1				FOS
																			ITGB2				PTPRC
																			PTK2B				PPP3R2
																			PPP3CC				AKT3
																			PPP3CB				CD3E
																			CD244				MAPK14
																			NFATC3				CDC42
																			PRF1				CD247
																			PAK1				PIK3R2
																			KRAS				NFKB1
																			ICAM2				DLG1
																			ARAF				RASGRP1
																			TYROBP				NCK1
																			FCER1G				CDK4
																			MAP2K1				CBLB
																			SHC2				NFATC1
																			VAV1				PPP3CC
																			PRKCG				PPP3CB
																			PLCG2				TEC
																			PIK3R3				PDCD1
																			CHP1				NFATC3
																			IFNG				PAK2
																			SOS2				CD3D
																			PTPN6				ITK
																			NFATC2				PAK1
																			MAPK1				CTLA4
																			SYK				MALT1
																			CHP2				KRAS
																			TNF				NFKBIA
																			TNFRSF10B				CD4
																			IFNAR1				MAP2K1
																			CSF2				VAV1
																			PIK3CB				IKBKB
																			MAPK3				PIK3R3
																			GRB2				CHP1
																			ZAP70				IFNG
																			FASL				SOS2
																			NFATC4				AKT1
																			HRAS				PTPN6
																							NFATC2
																							MAPK1
																							CARD11
																							PAK7
																							MAP3K8
																							CHP2
																							TNF
																							RHOA
																							CSF2
																							PIK3CB
																							BCL10
																							MAPK3
																							GRB2
																							CD8A
																							PAK3
																							ZAP70
																							NFATC4
																							NFKBIB
																							HRAS
																							IL5
[truncated: 368 more columns]

## Sheet: 5- Selected GSEA sdLN Figure6B
gene_set	Broad process Manual Annotation	Specific process Manual Annotation	Description	original_size	translated_size	translation_rate	min_pval	VC_5dpi_sdln NES	V1_5dpi_sdln NES	V3_5dpi_sdln NES	Genes from gene set
REACTOME_ADENYLATE_CYCLASE_INHIBITORY_PATHWAY	Signal transduction	Signaling by GPCR	http://www.broadinstitute.org/gsea/msigdb/cards/REACTOME_ADENYLATE_CYCLASE_INHIBITORY_PATHWAY	14	14	100	0.021	-1.596			ADCY4	ADCY7	ADCY1	ADCY3	ADCY6	ADCY2	GNAL	ADCY8	ADCY9	ADCY5
KEGG_LEUKOCYTE_TRANSENDOTHELIAL_MIGRATION	Innate Immune	Cell Migration	http://www.broadinstitute.org/gsea/msigdb/cards/KEGG_LEUKOCYTE_TRANSENDOTHELIAL_MIGRATION	119	110	92	0	-1.553			ACTG1	PRKCA	PIK3CA	CLDN4	PIK3CD	RAPGEF3	ACTN3	GNAI3	GNAI1	PLCG1	ITGB1	MAPK13	CLDN15	ITGAM	VAV2	MYL2	RAC2	SIPA1	PIK3R5	MMP2	GNAI2	JAM2	ROCK2	MYL7	RAPGEF4	RAP1B	CDH5	MSN	PIK3CG	CLDN5	RAC1	CLDN8	ESAM	CYBB	ACTN1	PRKCB	MAPK12	CLDN1	CTNNA3
REACTOME_HEMOSTASIS	Hemostasis	Hemostasis	http://www.broadinstitute.org/gsea/msigdb/cards/REACTOME_HEMOSTASIS	467	400	85	0	1.267			TEK	GNB3	PDE1B	PPP2CB	GP1BB	FGG	DOCK3	KIF26A	CALM2	CDK5	WEE1	RAPGEF3	SERPINF2	HRG	SCG3	TUBA4A	NRAS	KIF15	PRKAR2B	F12	CD36	TMSB4X	F11	SLC16A8	PLCG1	PDE6G	ZFYVE20	CRK	ALDOA	STXBP3A	HDAC1	GNG12	SELP	ITGAM	MERTK	SH2B3	RAC2	PIK3R5	JAM2
REACTOME_COLLAGEN_FORMATION	Extracellular matrix organization	Collagen	http://www.broadinstitute.org/gsea/msigdb/cards/REACTOME_COLLAGEN_FORMATION	59	54	91	0.001	1.642			TLL1	COL8A2	COL12A1	COL15A1	BMP1	PPIB	COL6A3	COL9A2	COL23A1	COL17A1	COL4A4	COLGALT2	ADAMTS3	COL24A1	COL1A2	GLT25D1	COL14A1	COL25A1	COL5A1	COL4A1	SERPINH1	COL6A2	PCOLCE	COL27A1	CRTAP	ADAMTS2	LEPREL2	PLOD2	TLL2	COL28A1	PLOD1	P4HB	COL2A1	COL19A1	PCOLCE2	COL10A1	COL8A1	COL6A1	COL9A1
REACTOME_NEGATIVE_REGULATION_OF_FGFR_SIGNALING	Adaptive immune	Neg FGFR	http://www.broadinstitute.org/gsea/msigdb/cards/REACTOME_NEGATIVE_REGULATION_OF_FGFR_SIGNALING	38	34	89	0	1.475			PPP2CB	FRS2	UBA52	FGF17	MKNK1	RPS27A	KLB	FGF6	CBL	KL	FGFR1	PPP2CA	BRAF	FGF10	SPRY2	FGF9	FGFR2	FGF7	FGFR4	FGF22	FGF3	FGF5	FGF23	FGF8	FGF4	FGF1	MAPK1	FGFR3	FGF2	MAPK3	GRB2	FGF18	FGF20
REACTOME_MHC_CLASS_II_ANTIGEN_PRESENTATION	Adaptive immune	Antigen presentation	http://www.broadinstitute.org/gsea/msigdb/cards/REACTOME_MHC_CLASS_II_ANTIGEN_PRESENTATION	92	78	84	0.009	1.55	1.492		SPTBN2	CTSF	KLC2	KIF26A	AP1M2	AP1M1	DNM2	AP2B1	AP1S2	KIF15	OSBPL1A	KIF23	DYNC1I1	CTSD	RILP	DNM1	KIF20A	CTSK	SEC31A	DYNC1H1	SH3GL2	AP2A1	DYNC2LI1	H2_OA	KIF3C	AP1B1	LGMN	DCTN1	SEC23A	KIF2A	DYNC1LI2	SEC13	AP2M1	CTSC	KLC3	DYNC2H1	CTSH	KIF11	SAR1B
BIOCARTA_DC_PATHWAY	Innate immune	DC	http://www.broadinstitute.org/gsea/msigdb/cards/BIOCARTA_DC_PATHWAY	23	21	91	0.002	1.532	1.65		IL13	IL4	CD7	CD2	CD5	IL12A	TLR7	TLR9	ITGAX	TLR4	IFNG	IL3	IFNB1	IL10	CD40	CSF2	IL12B	ANPEP	TLR2	IL5
BIOCARTA_NKT_PATHWAY	Innate immune	Th1/Th2 Differentitiation	http://www.broadinstitute.org/gsea/msigdb/cards/BIOCARTA_NKT_PATHWAY	30	29	96	0	1.707	1.884		CD4	CD40LG	IL12A	IL4RA	CCL3	IFNGR1	IL12RB2	IFNG	IL2	IL12RB1	IL12B	CCR4	CCR7	IL4	TGFB2	CXCR3	IL18R1	CCR1	CCL4	TGFB3	TGFB1	IFNGR2	CCR2	CSF2	CXCR4	CD28	IL5	CCR5
BIOCARTA_41BB_PATHWAY	Adaptive immune	T co-stimulatory signal	http://www.broadinstitute.org/gsea/msigdb/cards/BIOCARTA_41BB_PATHWAY	18	18	100	0.005	1.63	1.685		MAPK8	CHUK	MAPK14	NFKB1	IKBKB	ATF2	RELA	IFNG	IL2	TRAF2	IL4	JUN	MAP4K5	MAP3K1	TNFRSF9	NFKBIA	MAP3K5
KEGG_PROTEASOME	Proteasome	Proteasome	http://www.broadinstitute.org/gsea/msigdb/cards/KEGG_PROTEASOME	49	45	91	0.004	1.681	1.638	1.467	PSMA3	PSME1	PSMB8	PSMD1	PSMA7	PSMC2	PSMD13	PSMD8	PSMB2	PSMC5	PSMC1	PSMB1	PSMB5	PSMD7	PSMA5	PSMD12	PSMC3	PSMA1	PSMA4	PSMB3	PSMC4	PSMB10	SHFM1	PSMA2	PSME2	POMP	PSMA6	PSMD14	PSME4	IFNG	PSMA8	PSMB7	PSMB9	PSMB11	PSMC6	PSMD3	PSMD6	PSMF1	PSMD2
BIOCARTA_ASBCELL_PATHWAY	Immune Response	Immune Response	http://www.broadinstitute.org/gsea/msigdb/cards/BIOCARTA_ASBCELL_PATHWAY	13	11	84	0	1.556	1.585	1.498	CD4	CD40LG	IL4	IL2	CD80	IL10	CD40	FAS	FASL	CD28
REACTOME_INTERFERON_SIGNALING	Adaptive immune	IFN	http://www.broadinstitute.org/gsea/msigdb/cards/REACTOME_INTERFERON_SIGNALING	160	115	71	0		1.503		GBP2	NUP153	UBA52	EIF4E3	PLCG1	RPS27A	RNASEL	AAAS	NCAM1	NUP85	EIF4E2	EIF4A2	CIITA	KPNA1	NUPL1	NUP43	EIF2AK2	SP100	TRIM25	NUP107	MX1	IRF6	EIF4G3	B2M	IP6K2	POM121	ICAM1	EIF4A1	CAMK2B	PML	NUP37	NUP210	IFNGR1	EIF4E	EIF4G1	KPNA2	IFITM1	NUPL2	UBE2L6
REACTOME_IL1_SIGNALING	Innate Immune	IL-1	http://www.broadinstitute.org/gsea/msigdb/cards/REACTOME_IL1_SIGNALING	40	38	95	0.016		1.542		NOD2	IRAK3	SQSTM1	IL1R1	RIPK2	IKBKG	SKP1A	IRAK1	NOD1	BTRC	IL1A	RBX1	PELI1	IRAK2	MAP2K1	IL1B	IKBKB	TAB3	MAP3K8	PELI3	CUL1	PELI2	MAP2K4	TRAF6	CHUK	UBE2N	IL1R2	MYD88	IRAK4	IL1RAP	IL1RN	MAP3K3	TOLLIP	TAB2	TNIP2	TAB1	MAP2K6
BIOCARTA_IL1R_PATHWAY	Innate Immune	IL-1R	http://www.broadinstitute.org/gsea/msigdb/cards/BIOCARTA_IL1R_PATHWAY	34	31	91	0.009		1.512		MAPK8	TRAF6	CHUK	IL1A	IL1B	MAPK14	MAP2K3	NFKB1	IKBKB	IL1RN	RELA	IL1RAP	IFNB1	TOLLIP	TAB1	IRAK3	TGFB2	JUN	IRAK1	TGFB3	MAP3K14	MAP3K1	TGFB1	TNF	ECSIT	IL1R1	MAP2K6	NFKBIA	IRAK2	MYD88
KEGG_LEISHMANIA_INFECTION	Adaptive immune	Leish-Th1	http://www.broadinstitute.org/gsea/msigdb/cards/KEGG_LEISHMANIA_INFECTION	73	53	72	0		1.532		IL12A	ITGB1	MAPK13	ITGAM	JUN	IFNGR2	ELK1	TLR2	H2_OA	TRAF6	RELA	IL10	JAK1	PRKCB	MAPK12	IL4	TGFB2	IRAK1	MAPK11	ITGA4	FOS	MYD88	H2_OB	IL1A	MAPK14	NFKB1	IRAK4	IFNGR1	TLR4	C3	NCF4	MARCKSL1	ITGB2	CYBA	NCF1	TGFB3	NFKBIA	NOS2	IL1B
REACTOME_INTERFERON_GAMMA_SIGNALING	Adaptive immune	IFN-g	http://www.broadinstitute.org/gsea/msigdb/cards/REACTOME_INTERFERON_GAMMA_SIGNALING	64	41	64	0		1.718	1.674	GBP2	NCAM1	CIITA	SP100	IRF6	B2M	ICAM1	CAMK2B	PML	IFNGR1	IRF9	IRF5	OAS3	CAMK2A	IFNG	GBP2B	IRF7	PTPN2	IRF4	PTPN1	CD44	PIAS1	IRF2	IFNGR2	IRF1	GBP5	CAMK2D	JAK1	SUMO1	MT2	IRF8	PTAFR	VCAM1	IRF3	SOCS1	PTPN6	SOCS3	OAS2	PRKCD
BIOCARTA_SET_PATHWAY	Apoptosis	Granzyme A	http://www.broadinstitute.org/gsea/msigdb/cards/BIOCARTA_SET_PATHWAY	12	10	83	0.007			1.682	DFFB	DFFA	ANP32A	PRF1	GZMA	APEX1	NME1	SET	HMGB2
REACTOME_APOPTOTIC_EXECUTION_PHASE	Apoptosis	Apoptosis	http://www.broadinstitute.org/gsea/msigdb/cards/REACTOME_APOPTOTIC_EXECUTION_PHASE	55	49	89	0.014			1.583	ADD1	DNM1L	HMGB1	TJP1	HIST1H1E	LMNA	TJP2	HIST1H1A	KPNA1	FNTA	APC	CDH1	LMNB1	DSP	MAPT	SPTAN1	HMGB2	DFFB	BIRC2	CTNNB1	DFFA	ACIN1	PAK2	H1F0	BMX	BCAP31	VIM	KPNB1	STK24	PLEC	PKP1	CASP8	PRKCQ	2610018G03RIK	DBNL	PTK2	OCLN	CASP3	GSN
REACTOME_CD28_DEPENDENT_PI3K_AKT_SIGNALING	Adaptive immune	Costimulation by the CD28 family	http://www.broadinstitute.org/gsea/msigdb/cards/REACTOME_CD28_DEPENDENT_PI3K_AKT_SIGNALING	23	21	91	0.037			-1.509	MLST8	CD28	RICTOR	THEM4	PDPK1	PIK3R1	TRIB3	AKT3	PIK3R2	AKT1	MAP3K8	MAPKAP1	CD80	PIK3CA	AKT2	FYN	MAP3K14	CD86	MTOR	PIK3R3
REACTOME_IMMUNOREGULATORY_INTERACTIONS_BETWEEN_A_LYMPHOID_AND_A_NON_LYMPHOID_CELL	Adaptive immune	Adaptive immune Lympho Non-Lympho	http://www.broadinstitute.org/gsea/msigdb/cards/REACTOME_IMMUNOREGULATORY_INTERACTIONS_BETWEEN_A_LYMPHOID_AND_A_NON_LYMPHOID_CELL	71	37	52	0.002			-1.772	CD200R1	CD40LG	CD19	ITGB1	HCST	CD3G	CD8B1	CD226	CD160	CD96	CDH1	CRTAM	B2M	ICAM1	KLRK1	LILRB4	ICAM4	CD81	CD3E	CD247	C3	ITGB7	ITGAL	CXADR	ITGB2	VCAM1	AMICA1	IFITM1	CD3D	ICAM2	PVRL2	TYROBP	CD34	CD40	SELL	CD8A
REACTOME_DOWNSTREAM_TCR_SIGNALING	Adaptive immune	TCR	http://www.broadinstitute.org/gsea/msigdb/cards/REACTOME_DOWNSTREAM_TCR_SIGNALING	38	26	68	0.01			-1.736	PIK3CA	CD3G	TRAF6	CHUK	RELA	RIPK2	PRKCQ	IKBKG	UBE2N	PTEN	PDPK1	PIK3R1	CD3E	CD247	PIK3R2	TRAT1	CD3D	MALT1	NFKBIA	CD4	IKBKB	TAB2	CARD11	PIK3CB	BCL10
BIOCARTA_TCR_PATHWAY	Adaptive immune	TCR	http://www.broadinstitute.org/gsea/msigdb/cards/BIOCARTA_TCR_PATHWAY	50	44	88	0.002			-1.386	MAPK8	CD3E	RAF1	RAC1	MAP2K1	PRKCA	VAV1	CALM2	SHC1	CD247	NFKB1	PIK3CA	RELA	LAT	NFATC2	NFATC1	PLCG1	FYN	PRKCB	PTPN7	PPP3CC	CD3G	CALM3	PPP3CB	JUN	NFATC3	CD3D	MAP3K1	PPP3CA	SOS1	PIK3R1	CALM1	ELK1	FOS	RASA1	MAPK3	GRB2	ZAP70	NFKBIA
[truncated: 360 more columns]
