# Supplementary material for: Systems Biology Analysis of the Radiation-Attenuated Schistosome Vaccine Reveals a Role for Growth Factors in Protection and Hemostasis Inhibition in Parasite Survival
Source: Front Immunol. 2021 Mar 11;12:624191. doi: 10.3389/fimmu.2021.624191 (PMC7996093; doi:10.3389/fimmu.2021.624191)
Supplement: Supplementary file 13 [file Table_3.xlsx]

## Sheet: Index
Supplementary Table 3. Final list of genes/probes used to identify DEGs in the sdLN and PBMC microarray derived dataset .
Sheet
1	sdLN Day 5
2	PBMC Day 7
3	PBMC Day 17
4	PBMC Day 7 pc

## Sheet: 1 - Day 5 sdLN
GENE_SYMBOL	INFvsC_log2FC	INFvsC_ttest_Log10P	INFvsC_DEG_P0.001	1VvsC_log2FC	1VvsC_ttest_Log10P	1VvsC_DEG_P0.001	3VvsC_log2FC	3VvsC_ttest_Log10P	3VvsC_DEG_P0.001
0610010F05Rik	0.0751651	0.183061	_	0.500896	0.657448	_	-0.371314	0.581601	_
0610010K14Rik	0.274635	1.17222	_	0.177476	0.596856	_	-0.210276	1.22242	_
0610010O12Rik	-0.193819	0.915144	_	-0.18848	0.802093	_	0.043808	0.134275	_
0610012H03Rik	0.0942018	0.0365223	_	-0.315515	0.23089	_	0.432092	0.123598	_
0610030E20Rik	-0.0695875	0.79629	_	-0.0659306	1.64995	_	-0.19714	2.85926	_
0610037P05Rik	0.183102	1.53593	_	0.189567	1.3459	_	0.073596	0.562686	_
0610040J01Rik	-0.210954	0.54075	_	-0.437303	0.769586	_	-1.11764	2.2836	_
0910001L09Rik	-0.08512	0.964853	_	-0.0599375	0.23363	_	0.057969	0.42589	_
100043387	-0.129989	0.50093	_	-0.133921	0.344784	_	-0.054314	0.109953	_
1010001N08Rik	-0.5313	1.18289	_	-0.230842	0.760722	_	0.0584555	0.394252	_
1100001G20Rik	0.51746	0.765086	_	0.568147	1.45932	_	-0.223849	0.742797	_
1110001A16Rik	0.182429	1.45854	_	0.261245	1.78895	_	-0.0667835	0.472365	_
1110001J03Rik	0.0550753	0.461128	_	-0.0440378	0.145251	_	-0.186561	0.979681	_
1110003E01Rik	-0.143078	1.06065	_	-0.0862538	0.819721	_	-0.0810104	0.859576	_
1110004F10Rik	0.183273	1.16206	_	0.114776	0.576347	_	0.000751477	0.00331845	_
1110008L16Rik	0.14543	0.353934	_	0.339701	0.471931	_	0.379837	1.06933	_
1110012J17Rik	1.11041	0.784795	_	1.03459	0.760577	_	0.267503	0.14989	_
1110012L19Rik	0.105308	0.696309	_	0.142272	0.70467	_	-0.0859521	0.557253	_
1110014N23Rik	-0.141354	0.653959	_	-0.108735	0.590941	_	0.565868	1.92946	_
1110017F19Rik	-0.00542743	0.00266809	_	0.12875	0.0559152	_	-0.426357	0.2856	_
1110018J18Rik	-0.225016	2.16978	_	-0.395531	2.61942	_	-0.509485	2.83463	_
1110020G09Rik	-0.0749972	0.198424	_	-0.227607	0.769471	_	-0.276689	0.724472	_
1110021J02Rik	0.388853	1.67691	_	0.218456	1.05944	_	0.326708	1.72224	_
1110025L11Rik	-0.388686	0.294267	_	-0.313742	0.229463	_	-0.486588	0.380702	_
1110028C15Rik	-0.182141	0.993501	_	-0.176765	1.0878	_	-0.473198	0.649325	_
1110031I02Rik	-0.0944443	1.16562	_	-0.138751	1.26745	_	-0.108539	1.47286	_
1110032A04Rik	0.0289613	0.175743	_	0.101261	0.599479	_	0.139194	0.785457	_
1110032F04Rik	0.322854	0.683491	_	0.0981319	0.156204	_	-0.775882	2.04131	_
1110034B05Rik	0.176308	1.31355	_	0.177332	1.10698	_	0.0861709	0.480929	_
1110037F02Rik	0.0524537	0.209719	_	0.0567798	0.120299	_	-0.225349	0.868314	_
1110038F14Rik	0.0362609	0.273715	_	-0.00289905	0.0131197	_	0.0344128	0.218921	_
1110049F12Rik	0.170913	0.841532	_	-0.0487225	0.335102	_	-0.0985663	0.835258	_
1110051M20Rik	0.150136	0.435492	_	0.255748	0.483765	_	-1.16646	1.38578	_
1110057K04Rik	0.154475	1.19983	_	-0.128923	0.263107	_	-0.333065	2.35036	_
1110059E24Rik	0.303443	1.43157	_	0.304086	1.33474	_	-0.51161	0.261475	_
1110059G10Rik	0.0926921	0.392312	_	0.0557045	0.197267	_	-0.128916	0.765789	_
1110067D22Rik	0.0674618	0.201851	_	-0.0288589	0.0877636	_	-0.284618	1.02275	_
1190002F15Rik	1.03427	4.01949	UP	0.977863	3.10101	UP	0.711926	3.20528	UP
1190005F20Rik	-0.051548	0.413502	_	-0.167349	0.447498	_	-0.342399	3.97072	DOWN
1190007F08Rik	-0.276637	0.821282	_	-0.360614	0.97675	_	-0.345265	0.967367	_
1190028D05Rik	0.310343	0.984892	_	0.200895	0.254042	_	0.223948	0.324404	_
1200014J11Rik	0.320134	3.27866	UP	-0.189172	1.40499	_	-0.193702	1.42575	_
1300010F03Rik	0.132544	1.56805	_	0.147586	1.02725	_	0.123251	0.99714	_
1300017J02Rik	-0.386539	1.13417	_	-0.594612	0.967596	_	-0.605279	1.61298	_
1500002F19Rik	-0.163623	0.403786	_	0.0194993	0.0240541	_	-0.223621	0.714222	_
1500002O20Rik	-0.116848	1.51988	_	-0.0786229	0.826588	_	0.0332442	0.284572	_
1500009C09Rik	-0.274127	0.718108	_	-0.219884	1.15358	_	1.01604	0.59161	_
1500009L16Rik	2.23502	2.60383	_	2.00568	2.29036	_	0.953954	1.15368	_
1500011B03Rik	0.108361	0.668206	_	0.344856	1.77807	_	0.196288	0.83456	_
1500012F01Rik	-0.0547734	0.597131	_	0.0622112	0.532326	_	-0.0924921	0.837506	_
1500012K07Rik	0.247506	0.159026	_	0.180334	0.543194	_	0.864345	0.637981	_
1500035N22Rik	-0.00403894	0.00313557	_	-0.274233	0.192855	_	-0.124157	0.0904788	_
1520402A15Rik	0.158337	0.588727	_	-0.220635	0.346802	_	0.940072	1.81749	_
1600014C10Rik	-0.35769	2.01264	_	-0.253062	1.25711	_	-0.423783	1.02576	_
1600014K23Rik	0.215045	0.590677	_	-0.265452	0.347047	_	0.558417	0.922756	_
1600021P15Rik	0.115393	0.03986	_	0.156062	0.0582258	_	-0.0951845	0.0308641	_
1600027J07Rik	0.0498095	1.45258	_	1.72502	0.45711	_	0.0152129	0.0935734	_
1600027N09Rik	-0.0250159	0.20738	_	0.00356384	0.080027	_	-0.0518248	0.466167	_
1600029D21Rik	-0.201528	0.879337	_	-0.52509	0.738518	_	0.371298	1.66962	_
1600029O15Rik	0.0486682	0.371128	_	-0.0638956	0.414167	_	-0.112626	0.949408	_
1700001C19Rik	0.0491383	0.0364353	_	-0.258522	0.540185	_	-0.221766	0.44707	_
1700001K23Rik	0.9411	0.703713	_	0.360995	0.308985	_	0.0962516	0.265794	_
1700001O22Rik	0.0125646	0.0226971	_	-0.128122	0.256655	_	-0.170234	0.636309	_
1700003F12Rik	0.731664	0.464843	_	-0.306615	0.452269	_	-0.283801	0.294767	_
1700003M02Rik	-0.269515	0.0421448	_	0.463238	0.0687064	_	-0.0546871	0.00806959	_
1700006E09Rik	-0.39182	0.824852	_	-0.382379	0.80311	_	-0.388475	0.813236	_
1700007B14Rik	-0.126249	0.292936	_	0.0199153	0.0324546	_	-0.102927	0.227857	_
1700007E05Rik	-0.042611	0.021669	_	-1.08988	0.677777	_	-0.685115	0.409767	_
1700007G11Rik	-0.57557	0.543055	_	-0.437032	0.387385	_	-0.979592	0.754541	_
1700007H22Rik	0.0502467	0.324259	_	0.443355	0.504027	_	0.290615	1.20475	_
1700007L15Rik	0.0317909	0.258923	_	0.0847817	0.690389	_	0.10929	0.848078	_
1700008J07Rik	0.516621	0.229463	_	-0.281484	0.314245	_	0.173006	0.150184	_
1700008P02Rik	-0.505402	0.617674	_	-0.135568	0.127803	_	-0.0249183	0.0203217	_
1700008P20Rik	-0.436369	0.854773	_	-0.471308	1.11255	_	-0.6436	2.56261	_
1700009N14Rik	0.752003	0.248135	_	-0.530868	0.343786	_	0.27817	0.112983	_
1700010I14Rik	-0.226499	2.85665	_	-0.197451	0.484501	_	0.241338	0.652743	_
1700010M22Rik	-1.82237	0.77286	_	-1.54386	0.656016	_	-1.68422	0.723546	_
1700012B09Rik	-0.588838	0.249529	_	-0.403071	0.159462	_	0.976029	0.343902	_
1700012I11Rik	-0.132475	0.250647	_	-0.238598	0.52009	_	1.79091	2.75261	_
1700012L04Rik	0.469182	1.04674	_	0.300368	0.450007	_	0.348781	0.809954	_
1700013G24Rik	-0.188644	0.520122	_	-0.492027	0.285928	_	-0.0623173	0.0939667	_
1700013N18Rik	0.25864	0.218543	_	-0.178919	0.406004	_	-0.328646	0.507829	_
1700014B07Rik	-0.600665	0.318302	_	-0.640867	0.334815	_	-0.647073	0.324098	_
1700016C15Rik	0.132866	0.264548	_	0.663313	1.10655	_	0.283693	0.709195	_
1700016H13Rik	-0.174933	0.116368	_	-0.146847	0.291878	_	-0.805308	0.805874	_
1700016M24Rik	-0.269584	0.118035	_	-0.495788	0.258316	_	-0.731034	0.404184	_
1700016P04Rik	0.448384	0.601531	_	0.17898	0.912748	_	1.08286	0.547098	_
1700017B05Rik	-0.0430623	0.336585	_	-0.108338	0.454969	_	0.235245	1.51667	_
1700017N19Rik	0.111668	0.219587	_	0.369217	0.691976	_	0.291216	0.69627	_
1700018A14Rik	-0.490755	0.574631	_	-0.106179	0.0719923	_	-0.155275	0.136197	_
1700018B24Rik	0.0330476	0.938075	_	0.0421555	1.0485	_	0.0398099	0.674332	_
1700018G05Rik	-0.198255	0.374254	_	-0.339442	0.921657	_	-0.145197	0.255756	_
1700019E19Rik	-0.140711	0.961392	_	-0.0204692	0.11366	_	-0.250328	1.77753	_
1700019L03Rik	-0.931624	0.742767	_	-0.872748	0.636043	_	-0.591394	0.380798	_
1700019M22Rik	-0.16316	0.390098	_	0.265843	0.249081	_	-0.141432	0.327973	_
1700019N19Rik	0.111143	0.909696	_	0.251213	0.579868	_	0.186263	1.6828	_
1700020A23Rik	1.0463	2.27934	_	1.55747	2.46269	_	1.02681	0.287512	_
1700020D05Rik	-0.137352	1.08907	_	-0.241051	1.12996	_	-0.206144	1.45703	_
1700020D12Rik	-0.393861	0.156862	_	-0.642933	0.289639	_	-0.824446	0.387464	_
1700020L24Rik	-0.0285384	0.247368	_	-0.00734222	0.0131996	_	0.228351	1.47491	_
1700020O03Rik	0.150532	0.792828	_	0.175587	0.42629	_	-0.0433407	0.182417	_
1700021F02Rik	-0.959736	0.29536	_	-0.182209	0.0463659	_	-0.570138	0.143487	_
1700021K19Rik	-0.0744875	0.483015	_	-0.0849015	0.468574	_	0.0846153	0.330995	_
1700022I11Rik	-0.177583	0.650059	_	0.388867	0.853425	_	0.231606	0.204329	_
1700022N22Rik	0.245958	1.03541	_	0.17651	0.539188	_	1.24783	2.64913	_
1700022P22Rik	0.943813	0.698289	_	0.086079	0.702006	_	-0.0679344	0.265278	_
1700023D09Rik	-0.247501	1.22256	_	-0.334529	1.00804	_	-0.337813	1.02868	_
1700023I07Rik	0.0743183	1.4901	_	0.0957322	1.82822	_	0.0569073	1.39308	_
1700024G13Rik	1.09055	0.623337	_	0.0181968	0.0280323	_	-0.10726	0.103332	_
1700024P04Rik	-0.414262	0.881462	_	-0.515869	0.699998	_	0.261224	0.254037	_
1700025K23Rik	0.149533	0.245201	_	-0.16531	0.270046	_	-0.816889	1.43849	_
1700025K24Rik	-0.612412	0.386668	_	-0.492807	0.297259	_	-0.327705	0.182072	_
1700025N23Rik	0.609002	0.417148	_	0.455118	0.354482	_	-0.205825	0.293301	_
1700026D08Rik	-0.309374	0.687886	_	-0.263071	0.559531	_	0.305781	0.202131	_
1700026L06Rik	-0.257043	1.29708	_	-0.307396	3.11858	DOWN	-0.409814	2.23719	_
1700027A23Rik	0.0814194	1.36618	_	0.112722	1.62565	_	0.0594842	1.22208	_
1700027D21Rik	-0.213935	1.53864	_	-0.130093	0.412248	_	0.219385	1.11506	_
1700028E10Rik	-0.128285	0.752348	_	-0.0786724	0.126753	_	0.478888	1.17308	_
1700029E06Rik	1.41352	0.510274	_	0.382231	1.09235	_	0.139526	0.914108	_
1700029F12Rik	-0.33879	0.245045	_	0.945183	0.852255	_	-0.090125	0.059202	_
1700029J11Rik	-0.0551253	0.0768974	_	0.110622	0.0803871	_	0.594333	0.71289	_
1700029M20Rik	0.17378	0.127014	_	0.264552	0.117726	_	0.585829	0.513004	_
1700030J22Rik	-0.219196	0.390853	_	0.0894296	0.0986241	_	0.100701	0.124396	_
1700030K09Rik	0.456256	3.17978	UP	0.208786	1.35523	_	0.212967	1.67926	_
1700031F10Rik	0.115469	0.443649	_	0.388581	1.17852	_	0.158826	0.816001	_
1700034F02Rik	-0.0407939	0.259453	_	-0.0348751	0.210892	_	-0.0254224	0.14319	_
1700034H14Rik	0.229189	2.00423	_	0.152474	1.45415	_	-0.120277	0.799491	_
1700034I23Rik	0.638546	0.61017	_	0.686181	0.628249	_	0.2626	0.739003	_
1700034J05Rik	0.204445	0.381312	_	0.16906	0.577547	_	-0.0308513	0.144397	_
1700037C18Rik	0.3006	1.04875	_	0.126591	0.961496	_	0.20742	1.54117	_
1700037H04Rik	-0.0653254	0.17198	_	-0.102239	0.2458	_	-0.44826	1.16466	_
1700039I01Rik	0.0442727	0.101309	_	-0.154279	0.228257	_	1.07514	2.21072	_
1700039M10Rik	0.040777	0.813842	_	0.0553006	0.796134	_	0.0915908	1.58856	_
1700040D17Rik	-0.173566	0.231286	_	0.359799	0.338261	_	-0.105839	0.123264	_
1700040F15Rik	-0.0493291	0.0895717	_	0.202404	0.340255	_	0.696402	0.586543	_
1700041C23Rik	0.369285	0.671488	_	0.279461	0.914718	_	0.173744	0.937477	_
1700052N19Rik	0.304407	1.8831	_	0.344702	2.07468	_	0.105576	0.639432	_
1700054N08Rik	0.232187	1.93135	_	0.245718	1.19097	_	0.288349	2.69604	_
1700055N04Rik	-0.141576	0.341034	_	1.04404	0.782097	_	2.03453	0.615722	_
1700056E22Rik	0.189671	2.49669	_	0.353655	1.75182	_	0.238948	1.11504	_
1700057G04Rik	0.0401459	1.16456	_	0.0500452	0.948591	_	0.0626958	1.18233	_
1700058C13Rik	0.155031	0.516657	_	0.269092	1.66997	_	0.000308903	0.000712193	_
1700060C20Rik	0.0401772	0.960941	_	0.0524535	1.58538	_	0.0332598	0.59703	_
1700060L04Rik	-0.232801	0.777976	_	-0.0514283	0.0890311	_	0.174121	0.165624	_
1700061I17Rik	0.326322	0.435079	_	0.156373	0.635127	_	-0.304733	0.408561	_
1700063K16Rik	0.473441	0.468779	_	0.315182	0.975923	_	0.0949934	0.507179	_
1700065I17Rik	-1.22548	0.340999	_	-1.05398	0.267898	_	-0.73997	0.191596	_
1700065J11Rik	0.0145925	0.423027	_	0.0220373	0.671067	_	0.245369	0.419861	_
1700066M21Rik	0.266752	1.07211	_	0.498371	1.16919	_	0.148035	1.37233	_
1700067K01Rik	-0.0175355	0.0309333	_	0.313249	0.625236	_	0.285752	0.339776	_
1700069L16Rik	-0.106575	0.234663	_	-0.176689	0.29859	_	0.333935	0.792995	_
1700071A11Rik	0.0271005	0.0642121	_	0.0433377	0.0844883	_	-0.248631	0.733832	_
1700071K01Rik	0.359206	1.61634	_	0.0405958	0.182966	_	-0.163101	0.370406	_
1700072E05Rik	0.572892	0.30682	_	0.713922	0.454311	_	0.0200161	0.455675	_
1700073E17Rik	0.0789457	0.986568	_	0.0130633	0.12158	_	-0.0786119	1.06421	_
1700074P13Rik	-0.0526355	0.058582	_	-0.032533	0.0303313	_	0.209546	0.198925	_
1700080O16Rik	1.39584	0.437586	_	0.108608	0.863784	_	0.00736145	0.0431484	_
1700081L11Rik	-0.378577	3.18976	DOWN	-0.376396	2.36508	_	-0.0556911	1.01238	_
1700084M14Rik	0.368029	0.259826	_	0.819825	0.599959	_	0.0770294	0.0570984	_
1700086D15Rik	-0.091187	0.203089	_	0.34403	0.482769	_	0.659354	1.34662	_
1700088E04Rik	-0.0626542	0.0756744	_	-0.458951	1.22184	_	-0.226842	0.495638	_
1700094D03Rik	-0.287409	1.23113	_	-0.219651	0.937464	_	-0.190438	0.713557	_
1700102H20Rik	0.761537	0.940592	_	0.693495	2.09182	_	-0.460998	0.268842	_
1700106J16Rik	0.701637	0.398758	_	0.400251	0.286905	_	0.219418	0.318024	_
1700108M19Rik	0.181339	0.566702	_	0.268011	0.679712	_	0.249105	0.753882	_
1700109F18Rik	0.904769	1.14857	_	0.166918	0.104058	_	-0.605996	0.577992	_
1700109G14Rik	0.0624829	0.643811	_	0.106967	0.817121	_	0.145025	1.31475	_
1700109H08Rik	-0.270335	0.648616	_	-0.315944	0.664055	_	-0.0235511	0.0193788	_
1700110M21Rik	-0.335075	0.159184	_	-0.558106	0.299058	_	-0.219961	0.103994	_
1700113A16Rik	0.210514	2.39775	_	0.230653	0.737423	_	0.138503	0.8682	_
1700113I22Rik	0.56295	2.85045	_	0.603903	2.78371	_	-0.25861	0.731149	_
1700121C10Rik	-0.114169	0.103762	_	-0.147013	0.126535	_	-0.053173	0.0355493	_
1700122O11Rik	0.178433	1.63147	_	-0.0199055	0.0709707	_	-0.368782	1.86167	_
1700123I01Rik	-0.59151	1.60592	_	0.0903018	0.794694	_	0.195437	0.499866	_
1700123K08Rik	-0.565368	1.3447	_	-0.171735	0.330236	_	0.458211	0.305413	_
1700125D06Rik	0.320839	0.549482	_	0.071002	1.11246	_	0.0748403	1.07138	_
1700125H20Rik	-0.282624	0.468286	_	-0.230089	0.440328	_	-1.57469	0.418509	_
1700128F08Rik	-0.0882819	0.286522	_	-0.0533078	0.156177	_	0.123424	0.283789	_
1700129C05Rik	-0.0558533	0.0913675	_	0.223769	0.361524	_	0.173599	0.304473	_
1810009J06Rik	-1.3694	1.05582	_	-2.20536	2.17074	_	-1.4106	0.960655	_
1810009N02Rik	0.0946161	0.52491	_	-0.0956098	0.273218	_	0.0134944	0.034993	_
1810011O10Rik	-0.39311	0.834636	_	0.238766	0.328005	_	-0.41494	1.80435	_
1810012P15Rik	-0.627592	0.669527	_	-0.89793	1.06039	_	-0.798677	0.977818	_
1810013L24Rik	-0.0483558	0.202918	_	-0.133365	0.342869	_	-0.285637	1.79704	_
1810014F10Rik	-0.115172	0.636457	_	-0.107133	0.579078	_	-0.249907	2.19399	_
1810022C23Rik	0.0744214	1.42606	_	0.070384	1.54642	_	-0.130032	2.98986	_
1810022K09Rik	-0.0432837	0.220981	_	0.11118	0.460154	_	-0.024029	0.861847	_
1810029B16Rik	0.390107	2.60883	_	0.543228	2.24958	_	0.349795	1.22682	_
1810030J14Rik	0.0195863	0.0418167	_	0.685847	0.506664	_	0.208265	0.541164	_
1810031K17Rik	-0.113677	1.2364	_	-0.165322	1.36671	_	-0.0960436	1.29375	_
1810032O08Rik	0.0287461	0.16789	_	0.0995214	0.689675	_	0.0134058	0.0614019	_
1810037I17Rik	0.113749	2.03244	_	0.175944	0.811403	_	-0.0322216	0.108889	_
1810041L15Rik	-0.602309	0.891335	_	-1.36436	1.84453	_	-1.23281	1.65411	_
1810043G02Rik	-0.0496835	0.386825	_	0.123099	1.13556	_	-0.0674855	0.390319	_
1810043H04Rik	0.223494	2.32613	_	0.283662	1.23464	_	0.175469	1.47977	_
1810046J19Rik	0.0577811	0.694786	_	-0.0690649	0.823296	_	-0.106258	0.901139	_
1810048J11Rik	-0.183931	0.489831	_	0.0276662	0.0705299	_	-0.333018	0.990654	_
1810053B23Rik	0.50758	0.458528	_	0.61285	1.08982	_	0.485863	1.62472	_
1810063B05Rik	0.0503618	0.500907	_	-0.140744	1.74389	_	-0.334652	3.0933	DOWN
1810065E05Rik	0.0479278	1.20164	_	0.0625587	2.1123	_	0.0404675	0.883156	_
2010001E11Rik	-0.392389	0.372309	_	0.390275	0.17297	_	0.042749	0.024155	_
2010001M09Rik	0.470909	1.73359	_	0.408206	0.867133	_	1.53629	3.51494	UP
2010005H15Rik	-0.388713	1.84949	_	0.213987	1.12541	_	-0.214778	0.975641	_
2010007E15Rik	-0.0125736	0.0334152	_	0.174689	0.543591	_	0.0948242	0.259785	_
2010007H12Rik	0.0904272	0.280034	_	0.00657696	0.0621224	_	0.191375	0.923476	_
2010011I20Rik	0.0871927	0.396609	_	-0.130156	0.361151	_	-0.282236	1.68518	_
2010106E10Rik	1.34436	0.443712	_	0.182418	1.46752	_	1.5537	0.434537	_
2010109I03Rik	0.496808	0.269841	_	0.050938	0.162259	_	0.461857	1.67695	_
2010109K11Rik	0.411169	2.00633	_	0.43654	2.7366	_	0.153286	1.33731	_
2010111I01Rik	0.276042	1.31167	_	0.375388	1.13354	_	-0.0334225	0.10033	_
2010204K13Rik	0.433223	0.907916	_	0.347034	0.671906	_	0.212377	0.356996	_
2010305A19Rik	0.502806	2.35997	_	0.504269	1.85103	_	-0.132864	0.318072	_
2010315B03Rik	-0.194613	1.00861	_	-0.0308778	0.135706	_	0.0937831	0.515563	_
2010317E24Rik	1.33122	3.44151	UP	1.31157	2.62488	_	1.20647	3.20016	UP
2010321M09Rik	0.194858	2.35874	_	0.193074	1.5345	_	0.0500532	0.542804	_
2210008F06Rik	1.15728	0.79034	_	0.279473	0.173058	_	0.598785	0.43412	_
2210009G21Rik	0.213545	1.14022	_	0.106321	0.701761	_	0.256246	1.49981	_
2210010C04Rik	-0.0433736	0.0488695	_	-0.284631	0.768447	_	-0.26239	0.704868	_
2210012G02Rik	0.335692	1.5947	_	0.33454	0.466558	_	-0.449865	2.01182	_
2210016F16Rik	0.083262	0.611142	_	-0.0645312	0.16198	_	-0.230144	1.03048	_
2210018M11Rik	-0.137828	2.25694	_	-0.244042	3.36045	DOWN	-0.200176	2.02976	_
2210020M01Rik	-0.179957	0.652219	_	-0.314131	0.966764	_	-0.309475	1.1696	_
2210021J22Rik	0.0954586	0.751678	_	-0.0228636	0.161451	_	0.0224838	0.124172	_
2210404J11Rik	-0.285022	2.57005	_	0.534593	2.20075	_	0.140442	1.25862	_
2210407C18Rik	0.0484609	0.787383	_	0.396389	0.535369	_	0.100233	1.54215	_
2210408I21Rik	-0.0195587	0.0191165	_	0.268467	0.408542	_	-0.589208	0.365413	_
2210411K11Rik	0.681921	1.79259	_	0.46824	1.08077	_	0.181365	0.453176	_
2300003K06Rik	0.660174	0.813999	_	1.26193	1.43623	_	0.111134	0.186077	_
2300005B03Rik	0.102208	0.319171	_	-0.193918	0.624597	_	0.297842	0.596603	_
2300009A05Rik	0.0104012	0.0253125	_	0.238675	0.558928	_	-0.0675382	0.218446	_
2310002D06Rik	0.0711374	0.622596	_	0.378071	0.57611	_	0.16033	1.33012	_
2310002L09Rik	0.141906	0.598732	_	0.416389	1.80441	_	0.113129	1.42325	_
2310003H01Rik	0.039875	0.281657	_	-0.12597	0.164569	_	-0.13967	0.229463	_
2310003L06Rik	0.451132	0.612656	_	0.509333	1.14797	_	0.0841615	0.382135	_
2310003L22Rik	0.130312	0.418829	_	0.0740451	0.105543	_	0.21999	0.475383	_
2310005G13Rik	0.0170192	0.0395113	_	0.231713	0.645428	_	0.918636	0.405275	_
2310008H04Rik	0.04911	0.190591	_	0.210918	1.34538	_	-0.093115	0.549199	_
2310009B15Rik	-0.0182299	0.178209	_	-0.0472522	0.305285	_	-0.157997	2.11541	_
2310010J17Rik	-0.068047	0.41689	_	0.096096	0.314511	_	-0.015971	0.105895	_
2310015K22Rik	0.136486	1.25476	_	0.211391	1.38184	_	0.0849628	0.96187	_
2310016C08Rik	0.0560228	0.301724	_	0.265555	1.47602	_	0.175625	0.915767	_
2310016M24Rik	-0.0299288	0.262666	_	-0.112707	0.752778	_	-0.070222	0.536152	_
2310021P13Rik	-0.175985	1.17597	_	-0.101375	0.200405	_	0.0553587	0.284404	_
2310028H24Rik	-0.258383	0.672008	_	-0.13503	0.474524	_	0.249808	0.639111	_
2310028O11Rik	0.185889	2.8389	_	0.129283	0.817606	_	-0.10504	0.902003	_
2310030G06Rik	1.00807	0.387086	_	-0.889933	0.584617	_	0.0483119	0.0113959	_
2310033P09Rik	0.0793841	1.11837	_	0.000375107	0.00162501	_	0.0257647	0.24588	_
2310034C09Rik	-0.449754	0.840838	_	0.875735	0.436014	_	-0.442177	0.821152	_
2310034G01Rik	0.157627	0.455603	_	0.0516381	0.142746	_	-0.0313606	0.0900211	_
2310036O22Rik	0.0115053	0.0562688	_	-0.0268791	0.164379	_	0.113685	0.889912	_
2310040G24Rik	0.0517544	0.304413	_	-0.0907433	0.519368	_	-0.351233	0.929066	_
2310042D19Rik	-0.17019	0.310025	_	-0.150437	0.215685	_	-0.469888	0.799328	_
2310044G17Rik	0.112333	0.385833	_	0.140376	1.07416	_	0.0689354	0.366962	_
2310045N01Rik	0.191352	1.76054	_	0.0964738	0.741765	_	-0.00540846	0.0229423	_
2310046K01Rik	-0.000725763	0.00156671	_	0.0614405	0.181302	_	-0.0977409	0.252177	_
2310046K23Rik	-0.0929289	0.0829678	_	0.0796098	0.0760754	_	-0.398621	0.543718	_
2310046O06Rik	-0.132959	0.612153	_	-0.17178	0.755415	_	-0.288729	1.32618	_
2310047D07Rik	-0.0393355	0.0846424	_	-0.0919784	0.208876	_	-0.117285	0.543609	_
2310047K21Rik	-0.38051	0.710116	_	-0.0114115	0.0144676	_	-0.655406	0.690773	_
2310057B04Rik	-0.149013	0.237958	_	0.632949	0.680378	_	-0.46982	0.293686	_
2310057J16Rik	-0.216433	1.46289	_	-0.271602	1.68087	_	-0.0871344	0.404211	_
2310057J18Rik	0.0978571	1.36959	_	0.147827	1.54223	_	0.0646005	0.896934	_
2310061I04Rik	-0.0688007	0.457598	_	-0.039536	0.181788	_	0.00379568	0.025414	_
2310079F23Rik	0.61967	0.762946	_	0.12219	0.143615	_	-0.174622	0.661304	_
2400001E08Rik	0.0589895	0.684691	_	0.0539409	0.54462	_	-0.0866498	0.466445	_
2410001C21Rik	0.0881951	0.870272	_	0.0508148	0.429929	_	-0.566374	2.73283	_
2410002F23Rik	-0.178922	1.30479	_	0.0702997	0.343301	_	0.15231	0.81027	_
2410002I01Rik	-0.104651	1.58794	_	-0.106117	0.73025	_	-0.0988661	1.53279	_
2410002O22Rik	0.179626	1.73499	_	0.503777	0.722654	_	-0.286488	1.55001	_
2410006H16Rik	-0.0147874	0.0895908	_	0.0551813	0.299511	_	-0.0557958	0.38517	_
2410012M07Rik	0.0912143	0.342575	_	0.0892208	0.369121	_	0.472028	0.380606	_
2410016O06Rik	0.155397	1.14651	_	0.05223	0.150928	_	0.00202533	0.00877289	_
2410018L13Rik	0.154634	0.554047	_	0.101844	0.186369	_	-0.352355	1.51008	_
2410022L05Rik	-0.236777	1.61639	_	-0.477337	1.4976	_	-0.512533	2.24173	_
2410042D21Rik	0.047431	0.956414	_	0.0888833	0.768973	_	-0.0399648	0.83895	_
2410075B13Rik	0.217977	1.36901	_	0.155004	0.761783	_	-0.0896411	0.497232	_
2410076I21Rik	-0.306958	0.592208	_	-0.342449	0.703507	_	-0.456397	0.759519	_
2410089E03Rik	-0.253266	4.05484	DOWN	-0.308465	0.867986	_	-0.212116	0.969135	_
2410091C18Rik	0.105742	2.30807	_	0.113608	3.01557	UP	-0.0403267	0.259492	_
2410125D13Rik	-0.790011	0.641378	_	-0.828331	0.608159	_	0.00105723	0.000637996	_
2410127L17Rik	0.221513	2.86256	_	0.178474	1.01353	_	-0.056684	0.396959	_
2410131K14Rik	0.317447	0.414438	_	-0.0616994	0.0816734	_	-0.210591	0.453082	_
2410137M14Rik	1.90448	0.996632	_	1.09469	0.506044	_	-0.346593	1.11496	_
2500003M10Rik	0.0604474	0.753684	_	0.049678	0.189404	_	-0.107428	0.874344	_
2510003E04Rik	-0.0909705	1.17677	_	-0.208809	1.24243	_	-0.306051	1.77924	_
2600006K01Rik	0.133768	0.557772	_	0.102959	0.326909	_	-0.349763	0.777304	_
2600006L11Rik	-0.86669	1.18792	_	-0.551982	0.569218	_	-0.00847172	0.00538115	_
2610002I17Rik	0.0656938	0.211363	_	0.0319912	0.0758313	_	0.0828378	0.185794	_
2610002J02Rik	0.0529642	0.894153	_	-0.0777813	1.23743	_	-0.106981	1.66381	_
2610002M06Rik	0.253818	1.28416	_	0.29765	0.331325	_	-0.158144	1.46683	_
2610005L07Rik	-0.221938	0.876245	_	-0.0894924	0.487004	_	0.355103	1.15642	_
2610018G03Rik	0.223697	1.21774	_	0.20327	0.435898	_	-0.545165	2.04252	_
2610021K21Rik	-0.406489	0.360954	_	0.862323	0.227577	_	-0.138691	0.101583	_
2610024G14Rik	0.27639	2.48466	_	0.0454249	0.2254	_	-0.0941578	0.604086	_
2610028E06Rik	0.0281809	0.918307	_	0.0421667	0.742833	_	0.0629847	1.41028	_
2610028H24Rik	-0.326374	1.71826	_	-0.153774	0.659696	_	0.0958312	1.18216	_
2610029I01Rik	0.188936	1.72453	_	0.264668	2.35912	_	-0.0255172	0.250911	_
2610034B18Rik	-0.216691	0.878643	_	-0.289841	0.916098	_	-0.636762	2.61422	_
2610042L04Rik	-0.73865	1.01606	_	-0.386554	0.508146	_	-0.715116	0.79144	_
2610044O15Rik	0.13275	0.963275	_	0.196837	0.656579	_	-0.40195	1.71852	_
2610301G19Rik	-0.00632924	0.044484	_	0.0857668	0.690246	_	0.227931	1.46059	_
2610318N02Rik	1.18932	4.53012	UP	1.25398	3.53499	UP	1.02034	3.96835	UP
2610528A11Rik	-0.265094	1.36877	_	-0.453864	1.58013	_	-0.778135	2.3156	_
2610528J11Rik	-0.141124	0.212728	_	-0.100081	0.147845	_	0.169119	0.264795	_
2700007P21Rik	0.318656	1.58695	_	0.279124	1.31513	_	0.109781	1.13	_
2700012I20Rik	0.047018	0.151499	_	-0.0481567	0.0666313	_	-0.219835	0.774122	_
2700046A07Rik	0.0101936	0.573419	_	0.431096	0.434966	_	0.035415	0.879807	_
2700049A03Rik	0.0292826	0.352334	_	-0.116901	1.44848	_	-0.245385	1.58172	_
2700050L05Rik	0.0473422	0.309118	_	-0.0576521	0.276459	_	-0.00103846	0.00455788	_
2700060E02Rik	0.250994	0.564477	_	0.0991556	1.72204	_	-0.0604081	0.509556	_
2700078K21Rik	-0.127531	0.904112	_	-0.0692177	0.35682	_	-0.0467402	0.174963	_
2700090O03Rik	1.44747	0.453109	_	0.163726	1.79684	_	0.02982	0.199576	_
2700094K13Rik	0.643964	3.46528	UP	0.547029	3.05303	UP	0.370518	2.58781	_
2700097O09Rik	0.231066	1.15069	_	0.131554	0.558031	_	0.0742668	0.382813	_
2810004I08Rik	0.133605	0.146621	_	0.163867	0.105712	_	0.169955	0.146864	_
2810004N23Rik	0.409118	2.37739	_	0.256634	1.67033	_	0.0987849	0.441082	_
2810006K23Rik	-0.0767374	0.397865	_	-0.0623133	0.209574	_	0.273516	1.10116	_
2810007J24Rik	-0.0621402	0.38596	_	-0.106015	0.979296	_	-0.0531873	0.566723	_
2810008M24Rik	0.177259	1.20643	_	0.107127	0.599853	_	-0.138301	1.00151	_
2810011L19Rik	-0.0319579	0.0228092	_	-0.415665	0.808068	_	-0.417659	0.809937	_
2810021B07Rik	-0.199492	1.27769	_	-0.0732585	0.597953	_	-0.0648889	0.521701	_
2810021J22Rik	-0.180078	1.83167	_	-0.918874	1.07753	_	-0.300865	0.973603	_
2810039B14Rik	0.0567242	0.165069	_	0.114286	0.193395	_	-0.0253397	0.0787918	_
2810055F11Rik	-0.253548	0.866261	_	-0.240728	0.331915	_	-0.674224	1.3886	_
2810405F15Rik	0.077447	1.81615	_	0.219987	0.97462	_	0.0575329	1.06346	_
2810408M09Rik	0.21896	0.731836	_	-0.155864	0.466202	_	-0.393319	1.83534	_
2810417H13Rik	2.08546	4.12006	UP	1.81942	3.01815	UP	1.50047	2.53265	_
2810422O20Rik	0.0390605	0.148866	_	-0.0295912	0.0653928	_	-0.191201	0.707741	_
2810453I06Rik	0.151592	1.08589	_	-0.253222	3.27478	DOWN	-0.303669	3.88202	DOWN
2810459M11Rik	-0.0313259	0.0342536	_	0.32847	0.3422	_	-0.015814	0.0185022	_
2810474O19Rik	-0.0600962	0.407171	_	-0.060751	0.197125	_	0.116938	0.984344	_
2900010J23Rik	0.158944	2.29633	_	0.077594	0.926814	_	-0.0541814	0.7082	_
2900026A02Rik	0.0216946	0.0480321	_	0.112052	0.330768	_	0.482162	0.283077	_
2900041M22Rik	-0.169713	0.642656	_	-0.336938	2.01435	_	-0.410876	2.86524	_
2900054C01Rik	0.105986	0.087262	_	-0.468832	0.419238	_	-0.180772	0.142822	_
2900073G15Rik	0.194181	1.07476	_	0.077755	0.34369	_	-0.134029	0.573669	_
2900092E17Rik	-0.0772192	0.806763	_	-0.15438	1.05713	_	-0.203142	1.82013	_
2900097C17Rik	-0.178408	1.72484	_	0.245716	0.602148	_	0.139808	0.639418	_
3110003A17Rik	0.14241	1.20821	_	0.134401	1.23046	_	0.029495	0.177283	_
3110007F17Rik	0.432773	0.409601	_	-0.659224	0.66103	_	-1.36611	2.06334	_
3110009E18Rik	0.288145	2.68178	_	0.0517268	0.247432	_	-0.149554	0.906078	_
3110040M04Rik	-0.526699	0.205196	_	-0.383562	0.153911	_	-0.429738	0.154119	_
3110047P20Rik	0.317545	0.682005	_	0.606998	2.03569	_	0.623895	1.95004	_
3110052M02Rik	-0.0574002	0.14442	_	-0.442294	0.716698	_	-0.579056	1.12576	_
3110062M04Rik	0.2741	2.55183	_	0.189643	0.855011	_	-0.596513	0.75813	_
3110079O15Rik	-0.701886	0.669777	_	-0.428201	0.358917	_	-0.319039	0.168257	_
3110099E03Rik	-0.400338	2.33608	_	-0.0789236	0.160861	_	-0.134666	0.460745	_
3200002M19Rik	0.51526	2.81886	_	0.536529	2.65804	_	0.611529	3.08094	UP
3230401D17Rik	-0.0605955	0.932813	_	-0.0494063	0.397803	_	-0.0424016	0.361985	_
3830406C13Rik	0.171351	0.997566	_	0.1755	1.3768	_	-0.174595	0.557827	_
3830417A13Rik	0.443596	0.382191	_	0.398146	0.679808	_	-0.00591152	0.00497958	_
3830431G21Rik	0.299475	0.203031	_	-0.199003	0.331079	_	-0.20176	0.335434	_
4430402I18Rik	-0.301322	0.420228	_	-0.487689	1.00632	_	-0.41899	0.760871	_
4631405K08Rik	-0.402809	0.474691	_	-0.113024	0.105601	_	-0.0504978	0.0470172	_
4732418C07Rik	-0.297641	2.07362	_	-0.304822	3.0719	DOWN	-0.391831	2.55494	_
4732457N14	-0.0489369	0.0629907	_	0.744283	0.988478	_	-0.507805	0.858249	_
4831440D22Rik	0.145948	0.126071	_	-0.178794	0.484793	_	-0.256028	0.520107	_
4833418N02Rik	-0.25841	0.414589	_	0.10496	0.182963	_	-0.0664706	0.111245	_
4833420G17Rik	-0.118353	1.38767	_	-0.0754433	0.625332	_	0.139403	0.96806	_
4833422C13Rik	0.0545041	0.162769	_	0.0156386	0.032159	_	0.0505057	0.12882	_
4833442J19Rik	-0.300697	3.29582	DOWN	0.458096	1.35013	_	-0.124534	0.953185	_
4921501E09Rik	-0.258887	0.541254	_	-0.186553	0.360761	_	0.903291	0.641229	_
4921504A21Rik	0.0712503	1.27959	_	0.108134	1.58386	_	0.0545126	1.30229	_
4921504E06Rik	-0.472583	0.842132	_	-0.399774	0.723036	_	-0.280597	0.584186	_
4921506M07Rik	-0.225127	0.747335	_	0.0156594	0.0262177	_	0.212868	0.488145	_
4921509C19Rik	0.0907657	0.35479	_	0.372574	1.19036	_	0.175903	0.899866	_
4921509O09Rik	0.131999	1.2016	_	0.21299	1.3416	_	0.086121	0.991882	_
4921513D23Rik	-0.106537	0.299792	_	-0.0995871	0.313523	_	0.0804924	0.217069	_
4921516I12Rik	-0.596431	1.94059	_	-0.401529	0.969577	_	-0.35201	1.19548	_
4921517D16Rik	0.0330893	0.0631363	_	0.602243	0.722416	_	0.487093	0.847435	_
4921517D21Rik	-0.106465	0.181157	_	0.346194	0.592189	_	0.734267	0.323824	_
4921517L17Rik	0.16134	0.166009	_	-0.217024	0.280349	_	-0.780448	1.38975	_
4921524J17Rik	0.286036	1.30076	_	0.162297	0.77178	_	-0.142057	0.444898	_
4921524L21Rik	0.136801	0.348314	_	0.367148	0.811725	_	0.262154	0.78396	_
4921531C22Rik	-0.182459	0.5262	_	-0.0525469	0.10949	_	-0.319748	0.800036	_
4921534A09Rik	-0.52893	0.404682	_	1.17601	0.293369	_	0.782664	0.196055	_
4922501C03Rik	-0.281722	2.56452	_	-0.208713	2.17236	_	-0.413835	2.68934	_
4922501L14Rik	-0.0115845	0.039574	_	0.0331081	0.117574	_	-0.0382609	0.145182	_
4922505E12Rik	0.0806019	1.20156	_	0.124777	1.48039	_	0.185651	0.843597	_
4930401B11Rik	0.00825196	0.0666017	_	-0.0263842	0.235807	_	-0.080148	1.03243	_
4930402F06Rik	0.0245325	0.339798	_	0.0480388	0.571374	_	0.0844551	1.20323	_
4930402H24Rik	-0.14099	0.691151	_	-0.204466	0.68977	_	-0.529091	1.11796	_
4930403L05Rik	-0.0240074	0.109082	_	0.427225	0.39365	_	0.0781003	0.349651	_
4930403N07Rik	0.223662	1.02532	_	1.47885	0.565201	_	0.0897309	0.527822	_
4930404H21Rik	-0.276432	0.311659	_	0.484681	0.182774	_	-0.458503	0.698524	_
4930404H24Rik	0.084287	0.181288	_	0.0205783	0.0337912	_	0.823844	1.47327	_
4930406M16Rik	-0.933414	0.503222	_	-0.00358619	0.00259327	_	-0.862662	0.696207	_
4930413G21Rik	0.441888	0.454596	_	-0.0600998	0.0749805	_	-0.197932	0.197711	_
4930415O20Rik	0.278834	0.550598	_	0.687397	0.409701	_	0.194306	0.369973	_
4930417G10Rik	0.861765	0.465209	_	0.21463	2.21562	_	0.204639	0.390534	_
4930425F17Rik	-0.328893	0.513052	_	0.108391	0.0668333	_	-0.282117	0.480424	_
4930427A07Rik	0.611041	3.16797	UP	0.570995	3.00374	UP	0.474142	2.41199	_
4930428E23Rik	-1.13092	2.06917	_	-1.46395	0.959388	_	-1.60622	1.60709	_
4930429E23Rik	0.330208	0.505765	_	0.168538	0.101278	_	-0.07469	0.106553	_
4930430A15Rik	0.0387062	0.819577	_	0.0582699	2.46162	_	0.0241016	0.452505	_
4930430D24Rik	-0.0147026	0.0756155	_	-0.0764728	0.321703	_	-0.120876	1.58009	_
4930432K21Rik	0.171273	0.577466	_	0.126457	0.878055	_	0.0322991	0.163374	_
4930443G12Rik	0.432738	0.756837	_	-0.255357	1.09415	_	-0.28314	1.16706	_
4930444A02Rik	-0.160601	1.55265	_	-0.180957	1.15609	_	0.0218006	0.135349	_
4930444G20Rik	-0.258406	0.363136	_	-0.421396	0.803391	_	-0.0194867	0.0150711	_
4930447J18Rik	0.0794871	0.294299	_	0.491859	1.82215	_	0.161386	0.518363	_
4930448N21Rik	0.171076	0.729473	_	0.410119	1.12888	_	0.135772	0.764937	_
4930449I24Rik	0.561574	0.752357	_	0.204349	0.706102	_	0.231336	0.660966	_
4930451C15Rik	0.326073	0.0774396	_	-1.03737	0.343402	_	-0.525211	0.139644	_
4930451I11Rik	0.0288445	0.0757092	_	0.379398	0.829276	_	0.206222	0.672082	_
4930452G13Rik	0.0474883	1.3233	_	0.0618213	1.10731	_	0.0755284	1.28707	_
4930453N24Rik	0.0664975	0.665397	_	-0.0293805	0.170355	_	-0.231463	1.42512	_
4930455C21Rik	0.470411	1.29434	_	0.887488	1.91741	_	0.567867	1.01327	_
4930455H04Rik	-0.0761993	0.0746965	_	-0.349662	0.739087	_	0.078181	0.0623258	_
4930458A03Rik	-0.403839	0.292591	_	-0.685447	0.668852	_	-0.252551	0.293522	_
4930458L03Rik	0.0763999	0.136801	_	-0.106421	0.262997	_	-0.00147606	0.00436947	_
4930461C15Rik	-0.375094	0.236064	_	-0.379472	0.24596	_	-0.515411	0.35597	_
4930467J12Rik	0.425272	0.897894	_	0.264253	1.37723	_	0.100527	0.89872	_
4930471D02Rik	0.0927559	0.483654	_	0.272671	0.932875	_	0.297226	0.992665	_
4930471E19Rik	0.0121749	0.0483261	_	0.0675863	0.297737	_	0.636476	0.413052	_
4930473A06Rik	0.448347	0.250555	_	-0.155944	0.55544	_	-0.320259	0.69599	_
4930478M13Rik	1.77129	0.383716	_	0.516839	0.309151	_	-0.134587	0.241282	_
4930483J18Rik	-0.0608073	0.0747143	_	0.197948	0.154506	_	0.263437	0.20154	_
4930502E18Rik	-0.0939311	0.243051	_	0.688873	0.364035	_	-0.108365	0.287738	_
4930503B20Rik	0.0614908	0.539044	_	0.199701	1.00831	_	0.231368	0.599987	_
4930503E14Rik	-0.189134	0.42562	_	-0.129996	0.366588	_	1.38634	0.374726	_
4930503L19Rik	0.189176	0.925622	_	0.00384405	0.00790208	_	-0.0293939	0.0793199	_
4930505A04Rik	-0.00700274	0.00987341	_	-0.176941	0.588169	_	1.37556	0.362451	_
4930505M18Rik	0.0465378	1.3566	_	0.0586111	1.13389	_	0.0643959	1.13041	_
4930511I11Rik	-0.00829077	0.012327	_	-0.82893	1.6822	_	0.657339	1.0326	_
4930511M06Rik	0.211937	0.432287	_	0.0136196	0.0670805	_	0.143908	0.286616	_
4930511M11Rik	0.134191	0.267031	_	0.406391	0.245293	_	-0.2518	0.419518	_
4930512B01Rik	0.139214	0.287771	_	1.02314	0.579497	_	0.277961	0.697236	_
4930512J16Rik	-1.60992	1.15507	_	-1.1141	0.533681	_	-1.47936	1.06437	_
4930522H14Rik	-0.0908143	0.260033	_	-0.0786973	0.218997	_	-0.0818026	0.227179	_
4930524L23Rik	0.211673	0.183862	_	-0.598622	0.334847	_	-0.633217	0.521752	_
4930525F21Rik	-0.208347	0.375183	_	0.666341	0.457717	_	-0.207952	0.372895	_
4930526D03Rik	0.313066	0.429567	_	0.0661144	0.120049	_	0.169265	0.263301	_
4930528H21Rik	-0.0163051	0.0319608	_	-0.00290583	0.00557424	_	-0.146039	0.358071	_
4930529M08Rik	0.0673133	0.743271	_	0.120013	0.875494	_	0.135791	1.37415	_
4930534H18Rik	-0.424548	0.432428	_	-0.398728	0.401224	_	-0.371632	0.370014	_
4930539E08Rik	-0.0224347	0.0170582	_	0.323121	0.204635	_	-0.0266437	0.0224134	_
4930542N07Rik	0.147256	0.0630817	_	-0.290185	0.197206	_	-0.398327	0.280126	_
4930544G11Rik	0.0566392	0.84124	_	0.115137	0.966093	_	1.13167	0.489375	_
4930546O09Rik	-0.0111518	0.00736298	_	0.364	0.285124	_	0.490514	0.280064	_
4930547C10Rik	0.0399451	0.612945	_	0.0837756	1.33002	_	2.01003	0.580675	_
4930547H16Rik	0.0610004	0.147323	_	0.575456	0.435746	_	0.336502	0.563233	_
4930547M16Rik	1.62269	0.806893	_	0.201272	2.00443	_	0.380168	0.491529	_
4930547N16Rik	1.85014	2.91087	_	1.51723	3.31009	UP	1.59719	1.41132	_
4930548H24Rik	-0.710061	0.515174	_	-0.69738	0.504115	_	-0.237128	0.134128	_
4930550L24Rik	0.0463933	0.741421	_	0.135469	1.04567	_	1.95953	0.459435	_
4930553J12Rik	0.0921529	1.49023	_	0.142313	1.60186	_	0.965906	0.438939	_
4930555G01Rik	-0.316837	0.421334	_	0.596619	0.863334	_	-0.202068	0.497251	_
4930555I21Rik	2.26307	0.619776	_	0.767113	0.754367	_	0.0081076	0.0193466	_
4930556M19Rik	-0.509488	0.621655	_	-0.278142	0.29289	_	-0.313479	0.306596	_
4930556N09Rik	-0.064804	0.136058	_	0.117163	0.209013	_	1.41481	0.677237	_
4930557B15Rik	-0.402675	0.0760637	_	0.499783	0.0859271	_	0.568077	0.188886	_
4930562F07Rik	0.350259	0.369176	_	-0.00119295	0.00388878	_	0.142117	0.296342	_
4930563D23Rik	0.0225571	0.516343	_	0.0344353	1.21426	_	0.587586	0.535657	_
4930563E22Rik	-0.088883	0.288487	_	-0.266515	0.708017	_	0.0707133	0.112923	_
4930563F08Rik	0.221151	0.505687	_	0.164574	0.769176	_	0.0156649	0.122497	_
4930565O14	-0.067193	0.26729	_	0.0795554	0.161831	_	-0.202011	0.568261	_
4930567H17Rik	-0.0214289	0.0233583	_	0.252338	0.2946	_	-0.195668	0.330406	_
4930570E03Rik	-0.368995	0.471933	_	-0.316371	0.390923	_	0.210709	0.123296	_
4930572J05Rik	0.110861	0.341223	_	0.0824598	0.0783502	_	-0.0912989	0.239804	_
4930578E11Rik	1.78868	0.443551	_	0.354639	0.850466	_	0.0548179	0.289019	_
4930579C15Rik	-0.606849	0.689026	_	0.254987	0.475205	_	-0.438305	0.43173	_
4930579D07Rik	0.0780528	0.267405	_	0.19181	0.628514	_	0.235605	0.86619	_
4930579G22Rik	-0.385141	3.96711	DOWN	-0.436246	1.86832	_	-0.526038	2.0212	_
4930579K19Rik	0.0846175	0.0348901	_	0.0228387	0.00979711	_	-0.264924	0.121736	_
4930595M18Rik	0.00430954	0.0151112	_	0.0993076	0.364196	_	0.154234	0.665357	_
4931403G20Rik	-0.391432	0.69603	_	-0.276878	0.293191	_	-0.73119	1.29723	_
4931406B18Rik	0.0866291	0.164201	_	0.354591	0.639983	_	0.29839	0.697828	_
4931406C07Rik	-0.414833	1.34459	_	-0.284683	0.573011	_	-0.411307	1.28728	_
4931406H21Rik	-0.568197	1.43167	_	-0.561408	1.60023	_	-0.0235749	0.0357642	_
4931406P16Rik	-0.136023	1.05973	_	-0.105049	0.517639	_	-0.103213	0.819552	_
4931407G18Rik	0.298095	0.887311	_	0.179502	0.910463	_	0.17106	1.26504	_
4931408C20Rik	-0.395215	1.50455	_	0.205499	0.290409	_	-0.0683879	0.211366	_
4931409K22Rik	0.15665	1.08962	_	0.318052	1.51576	_	0.109541	0.94091	_
4931414P19Rik	0.334441	0.480607	_	-0.318989	0.18377	_	-0.472932	0.434262	_
4931422A03Rik	0.445495	0.631067	_	0.371048	0.726202	_	0.276222	0.689913	_
4931428F04Rik	-0.058867	0.208432	_	0.103564	0.277549	_	0.15446	0.490378	_
4931440F15Rik	-0.420534	0.700241	_	-0.050216	0.0436011	_	0.416692	0.263814	_
4932411E22Rik	0.177597	0.171758	_	0.222319	0.253322	_	-0.194552	0.216725	_
4932412H11Rik	-0.426687	0.741401	_	-0.0101515	0.00693941	_	-0.412346	0.71102	_
4932414N04Rik	0.0526443	1.36874	_	0.929127	0.477323	_	0.0775327	1.09972	_
4932415M13Rik	0.0343145	0.288613	_	0.0837679	0.687691	_	0.516562	1.99626	_
4932422M17Rik	-0.134719	0.79398	_	-0.0490515	0.0703342	_	0.204323	0.415822	_
4932425I24Rik	2.01765	3.93298	UP	1.61436	1.62779	_	0.270545	1.1102	_
4932435O22Rik	-0.416694	0.391486	_	0.220393	0.0890245	_	-0.336387	0.272858	_
4932438A13Rik	-0.130945	1.74696	_	0.232386	0.754539	_	0.268356	1.94203	_
4932438H23Rik	0.0783825	0.14372	_	-0.0863365	0.451661	_	-0.0952482	0.486858	_
4932441B19Rik	-0.0715465	0.26581	_	-0.0599766	0.212184	_	-0.0348374	0.116394	_
4932441J04Rik	0.0675511	0.138014	_	0.714024	0.793861	_	0.243105	0.669573	_
4933400A11Rik	-0.135484	0.363856	_	0.316823	0.578407	_	0.261315	0.608912	_
4933402J07Rik	-0.585203	0.513976	_	1.02624	1.13887	_	0.257022	0.79955	_
4933402N22Rik	3.78358	3.32255	UP	3.24415	2.75963	_	2.78953	3.01013	UP
4933403G14Rik	0.25424	0.612647	_	-0.00723522	0.00770231	_	-0.251913	0.353785	_
4933404G15Rik	0.117319	0.11882	_	0.158376	0.169549	_	-0.0330724	0.0347349	_
4933406C10Rik	-0.44441	0.505641	_	-0.362737	0.483517	_	0.587211	0.41947	_
4933407C03Rik	-0.18376	2.11684	_	-0.225539	2.58985	_	-0.164477	1.89186	_
4933407H18Rik	0.101913	0.154352	_	0.025235	0.0362415	_	-0.00806301	0.0149684	_
4933408B17Rik	-0.685294	0.683429	_	-0.00911297	0.00773548	_	0.253154	0.294609	_
4933408J17Rik	-0.0454827	0.0534851	_	0.0556354	0.0308458	_	-0.210951	0.392107	_
4933409D19Rik	-1.76279	0.356555	_	-1.92815	0.398439	_	-1.67474	0.334504	_
4933409K07Rik	-0.260714	0.645281	_	-0.650991	1.65199	_	0.247203	0.401814	_
4933411G11Rik	0.0460501	0.992268	_	0.110541	1.13292	_	1.16156	0.469672	_
4933411K16Rik	0.528769	1.53089	_	0.0657709	0.399991	_	-0.180117	0.320759	_
4933413G19Rik	-0.407752	0.425249	_	-0.168411	0.1185	_	-0.417211	0.453218	_
4933416I08Rik	-0.239574	0.335022	_	-0.0408557	0.127526	_	0.906647	0.502139	_
4933416O17Rik	-1.60336	0.32125	_	-1.14325	0.203236	_	-1.96063	0.418141	_
4933421E11Rik	-0.0134552	0.0677328	_	0.0425949	0.190808	_	-0.0171987	0.0541205	_
4933424B01Rik	0.124795	1.62738	_	0.0234199	0.303105	_	0.0869162	0.530497	_
4933425L06Rik	1.21921	0.41659	_	1.00649	1.24109	_	0.557479	0.987407	_
4933425O20Rik	-0.327645	0.590296	_	-0.610532	1.46671	_	0.318187	0.940094	_
4933428M09Rik	-0.535156	0.956278	_	-0.333526	0.511199	_	-0.407607	0.72286	_
4933430H15Rik	-0.853188	0.902325	_	-0.831043	0.526408	_	-0.57164	0.419295	_
4933430I17Rik	0.125063	0.202291	_	0.390739	0.526514	_	-0.323544	0.73373	_
4933431K14Rik	0.265551	1.40707	_	0.172274	0.55962	_	-0.0261857	0.0879844	_
4933432B09Rik	-0.753965	2.66783	_	-0.642949	1.88132	_	-0.234777	0.428317	_
4933434E20Rik	-0.36334	1.881	_	-0.105698	0.685663	_	-0.162848	1.67456	_
4933440N22Rik	0.16869	0.469774	_	0.367423	0.850545	_	-0.240006	0.642111	_
5031425E22Rik	-0.293669	1.30812	_	-0.150077	0.329396	_	0.382792	0.939245	_
5031439G07Rik	0.090069	0.382093	_	0.0532709	0.22204	_	0.48746	1.2392	_
5033417F24Rik	-0.0595598	0.163029	_	-0.679812	0.739887	_	-0.79634	1.09174	_
5033425G24Rik	-0.0757084	0.0892321	_	-0.0888746	0.0959226	_	0.0637102	0.0468138	_
5033430I15Rik	0.62856	2.58026	_	0.552834	3.12621	UP	0.242979	1.61761	_
5133401N09Rik	-0.0861713	1.27747	_	-0.0909577	1.42925	_	-0.0341298	0.644272	_
5330417C22Rik	-0.135958	0.986218	_	-0.140874	0.278519	_	0.0649784	0.258722	_
5330437I02Rik	-0.13005	0.496375	_	-0.235109	0.21482	_	0.103308	0.301134	_
5430403G16Rik	0.0981487	0.292627	_	0.15232	0.464618	_	-0.475232	1.81627	_
5430410E06Rik	-0.270377	1.22804	_	-0.307972	1.21333	_	-0.285411	0.104284	_
5430413K10Rik	-0.523215	0.563088	_	0.578304	0.321481	_	-0.439411	0.458996	_
5430414B12Rik	0.0470029	0.891791	_	0.443157	0.51987	_	0.095651	1.59362	_
5430416N02Rik	-0.155248	0.0503208	_	-0.616984	0.283794	_	0.212348	0.0540037	_
5430416O09Rik	-0.0494391	0.0448623	_	0.340883	0.410566	_	0.122634	0.089471	_
5430419D17Rik	0.0706775	0.744876	_	0.301985	1.08913	_	0.14572	1.36958	_
5430427G11Rik	-0.15609	0.661534	_	0.125638	0.237461	_	-0.140407	0.524705	_
5430427M07Rik	0.311632	0.749345	_	0.49434	0.695142	_	0.268204	0.638038	_
5430431A17Rik	-0.361215	0.308462	_	0.154093	0.0594785	_	0.0147054	0.0220856	_
5730409E04Rik	-0.228515	0.606823	_	-0.289108	1.66126	_	-0.383762	1.36243	_
5730437N04Rik	0.347675	2.0302	_	0.286153	1.33641	_	-0.0842327	0.490284	_
5730488B01Rik	0.18559	0.818599	_	0.266438	0.682349	_	0.55284	2.06386	_
5730528L13Rik	-0.06736	0.241559	_	0.185874	0.756551	_	-0.399955	1.03943	_
5730559C18Rik	0.654922	0.580298	_	1.0721	1.35508	_	0.527171	0.306627	_
5730577I03Rik	-0.170597	0.32572	_	0.148113	0.498173	_	-0.495933	0.291486	_
5830409B07Rik	-0.16351	1.03643	_	0.211581	1.06521	_	0.0740349	0.437431	_
5830415F09Rik	0.762562	0.581517	_	0.567029	0.337024	_	0.983488	0.601603	_
5830416I19Rik	-0.582591	1.16115	_	-0.140469	0.108963	_	-0.596799	1.19247	_
5830416P10Rik	-0.094989	0.17128	_	0.0785084	0.127964	_	0.269438	0.455169	_
5830433M19Rik	0.244178	0.759202	_	0.0969729	0.265804	_	-0.128508	0.332531	_
6030405A18Rik	0.750972	0.477558	_	0.155053	1.72659	_	2.02659	0.925523	_
6030422M02Rik	0.981052	0.342937	_	0.657812	0.580443	_	-0.274345	0.352494	_
6030440G07Rik	0.957162	0.417427	_	0.30178	0.521779	_	0.248778	0.56516	_
6030443J06Rik	-0.194773	0.556446	_	-0.012722	0.0246665	_	0.181014	0.249786	_
6030458C11Rik	-0.038251	0.267585	_	-0.0763038	0.261821	_	0.00921618	0.0581251	_
6030468B19Rik	0.349724	0.633101	_	0.238103	0.254488	_	0.896557	0.502941	_
6230400D17Rik	-0.164962	0.272975	_	0.279544	0.495557	_	-0.138274	0.281052	_
6230409E13Rik	0.0402072	0.17593	_	0.133363	0.577452	_	0.190241	0.866458	_
6330403A02Rik	-0.715866	1.55194	_	-0.80696	0.743703	_	-0.025974	0.0372456	_
6330403K07Rik	-0.25043	0.630429	_	-0.519812	1.4092	_	-0.727319	1.25469	_
6330405D24Rik	-0.380849	0.567408	_	-0.963732	1.31641	_	-1.0133	1.53143	_
6330408A02Rik	-0.064846	0.715863	_	0.118643	0.188796	_	-0.10048	1.08278	_
6330415B21Rik	-0.324386	1.68245	_	-0.263277	0.340594	_	0.260507	1.2911	_
6330415G19Rik	-0.134816	0.354719	_	0.0913547	0.222339	_	0.196316	0.463403	_
6330416G13Rik	-0.0273467	0.192096	_	0.0703015	0.726824	_	-0.150445	1.51616	_
6330439K17Rik	-0.678092	1.32682	_	-0.868259	1.12108	_	-0.845784	1.08997	_
6330527O06Rik	0.0408311	1.16991	_	0.276539	1.12954	_	0.0653095	1.23919	_
6330549D23Rik	0.324538	0.973735	_	0.374423	1.05215	_	0.236633	0.718964	_
6430527G18Rik	-0.185283	1.50012	_	-0.333475	2.25257	_	-0.201423	2.30194	_
6430531B16Rik	-0.152702	0.839225	_	-0.233634	1.76701	_	-0.335877	1.53265	_
6430548M08Rik	-0.25978	1.70704	_	-0.226035	0.741325	_	0.310161	2.1927	_
6430571L13Rik	0.0265821	0.185028	_	0.110376	0.583066	_	0.12677	1.03568	_
6530401N04Rik	0.159288	3.2477	UP	0.232963	1.5272	_	0.212597	2.30479	_
6530403H02Rik	-0.326022	0.433776	_	-0.210962	0.222955	_	0.272533	0.217424	_
6530418L21Rik	-1.17553	0.560529	_	-1.06903	0.56191	_	-1.32827	0.7809	_
6720401G13Rik	-0.534408	1.12534	_	-0.649739	0.858539	_	0.329069	1.59117	_
6720475J19Rik	-0.282429	0.74803	_	-0.180137	1.23459	_	-0.110164	1.05232	_
6720489N17Rik	0.307524	2.30858	_	0.263849	0.88726	_	0.453375	0.31425	_
6820431F20Rik	-0.147391	0.698748	_	-0.290833	1.2409	_	-0.0498128	0.189082	_
7530428D23Rik	-0.642085	0.633334	_	-0.626203	0.615234	_	-0.368436	0.279063	_
8030411F24Rik	-0.743084	1.77677	_	-0.74009	0.740973	_	0.379749	0.691263	_
8030462N17Rik	0.0425132	0.245563	_	-0.132689	0.512807	_	-0.0945089	0.64275	_
8430406I07Rik	0.0157002	0.0658304	_	-0.0631059	0.0725847	_	-0.357845	1.21817	_
8430419L09Rik	0.640464	0.72472	_	0.185355	0.529373	_	-0.434541	2.60307	_
9030025P20Rik	-0.0382863	0.196183	_	0.0397419	0.127918	_	0.220632	1.38345	_
9030224M15Rik	1.50197	0.478421	_	-0.0832437	0.189338	_	1.74786	0.397483	_
9030617O03Rik	-0.264029	1.39047	_	-0.108768	0.658566	_	-0.266329	2.47851	_
9130019O22Rik	-0.779229	1.12318	_	-0.160739	0.349697	_	0.887755	0.768594	_
9130019P16Rik	0.0574573	1.14743	_	0.0859952	1.10882	_	0.0880443	1.16851	_
9130219A07Rik	0.123379	0.724407	_	0.203665	1.02355	_	0.218337	0.499908	_
9130409I23Rik	-0.0053484	0.0651065	_	0.00940713	0.0951035	_	0.0278315	0.364545	_
9230105E10Rik	-0.154989	1.55952	_	-0.0625233	0.370486	_	-1.27486	0.429316	_
9230112D13Rik	-0.0704176	0.165377	_	-0.128172	0.366902	_	0.253925	0.250048	_
9230113P08Rik	0.373857	2.20049	_	0.0620401	2.19335	_	0.0372917	0.811414	_
9330129D05Rik	-0.1561	0.328709	_	-0.269268	0.558244	_	-0.319957	1.41846	_
9330176C04Rik	-0.0316339	0.197283	_	0.151972	0.331742	_	-0.186238	0.49616	_
9330182L06Rik	1.25236	0.502603	_	0.242541	1.30923	_	0.0970545	1.00077	_
9330188P03Rik	0.188632	0.656394	_	0.0610888	1.07378	_	0.078317	1.3684	_
9430008C03Rik	-0.0723891	0.341534	_	0.139827	0.309329	_	0.578619	1.95872	_
9430015G10Rik	-0.0746719	0.88804	_	-0.0672133	0.372135	_	-0.221655	1.02708	_
9430016H08Rik	0.147079	0.765716	_	0.185926	1.08026	_	-0.0243291	0.141238	_
9430020K01Rik	-0.302336	1.67887	_	-0.285898	0.980186	_	-0.285496	1.71639	_
9430023L20Rik	0.0431523	0.447657	_	0.0256443	0.226057	_	0.110863	1.19682	_
9430024F10Rik	0.0841608	0.326679	_	-0.14453	0.461902	_	-0.405039	1.08023	_
9430031J16Rik	-0.247252	0.293711	_	-0.247012	0.300602	_	-0.140109	0.122127	_
9430069I07Rik	1.06545	0.810673	_	-0.340644	0.212684	_	1.19459	0.763905	_
9430076G02Rik	0.437912	0.626494	_	1.43675	0.762854	_	0.378522	0.695293	_
9430077A04Rik	0.257923	0.144922	_	0.0643776	0.0432291	_	0.241738	0.178926	_
9430091E24Rik	-0.364999	1.51487	_	-0.192494	0.901814	_	-0.022193	0.0522096	_
9530003J23Rik	0.10735	0.426737	_	1.03404	1.09824	_	0.205848	0.967823	_
9530036O11Rik	-0.209891	1.09459	_	0.163136	0.199786	_	-0.0529127	0.184249	_
9530057J20Rik	-0.386966	1.36894	_	-0.299586	0.655228	_	1.4647	1.30176	_
9530068E07Rik	-0.0056029	0.0651496	_	0.0491039	0.405917	_	-0.0795662	1.92619	_
9530077C05Rik	0.495703	0.544588	_	0.410631	0.487818	_	-0.225073	0.191757	_
9630028H03Rik	-0.0813983	0.198451	_	1.21531	0.641389	_	0.591274	0.769169	_
9630028I04Rik	-0.340182	0.457546	_	-0.780547	0.548726	_	-0.136233	0.122962	_
9830001H06Rik	-0.257626	2.79761	_	-0.352575	1.53473	_	-0.364123	4.35552	DOWN
9830107B12Rik	-0.458669	1.38971	_	-0.0858479	0.20973	_	-0.442445	1.32756	_
9930012K11Rik	-0.215335	0.892733	_	-0.342888	0.664948	_	-0.516744	0.952429	_
9930013L23Rik	0.606661	0.480619	_	1.19983	0.379644	_	0.249959	0.208009	_
9930021J03Rik	-0.178171	1.13687	_	-0.237881	1.86235	_	-0.328705	2.59751	_
9930111J21Rik1	-0.403208	2.43762	_	-0.270192	1.52698	_	0.181437	0.912866	_
a	2.84439	2.60989	_	2.87383	2.58361	_	3.89791	3.2924	UP
A030003K21Rik	0.0517572	1.23908	_	0.0669876	2.31983	_	0.0424695	1.04261	_
A030005K14Rik	0.542803	0.586316	_	0.245418	0.875243	_	0.0481737	0.19519	_
A130040M12Rik	-0.0953743	0.541499	_	0.0561498	0.140862	_	-0.270836	1.36147	_
A130051J06Rik	0.165496	0.42651	_	0.413433	1.17675	_	-0.00961405	0.0223009	_
A130082M07Rik	-0.0353679	0.163707	_	0.0121125	0.0295651	_	0.138434	0.441886	_
A1bg	0.362951	0.251584	_	-0.101194	0.165623	_	1.05941	0.384029	_
A230001M10Rik	0.0501944	1.18108	_	0.0671697	2.42694	_	0.557955	0.448354	_
A230009B12Rik	2.43274	0.841748	_	0.246308	0.211052	_	-0.190385	0.311485	_
A230028O05Rik	0.0428538	0.103745	_	0.255735	0.617483	_	0.235241	0.643482	_
A230050P20Rik	-0.211072	2.14906	_	-0.0907281	0.550671	_	0.046573	0.356298	_
A230056J06Rik	-1.04202	0.334408	_	-0.219685	0.0522516	_	-1.37073	0.499657	_
A230057D06Rik	-0.145548	0.876134	_	0.814101	0.345617	_	-0.0947131	0.541348	_
A230072C01Rik	0.208746	0.130654	_	-0.837983	0.656284	_	-0.795589	0.57391	_
A230083G16Rik	0.141752	0.171891	_	0.609688	0.29725	_	0.67809	2.08759	_
A230107N01Rik	-0.337628	0.370385	_	-0.959786	0.704957	_	-0.612183	0.629794	_
A2m	-0.0312581	0.0945412	_	0.0376633	0.107721	_	0.363253	0.321695	_
A330009N23Rik	0.0679059	0.237411	_	-0.130406	0.352849	_	-0.0856117	0.0733921	_
A330021E22Rik	0.752934	1.07733	_	0.443101	1.7486	_	0.167699	1.11949	_
A330033J07Rik	-0.0130192	0.00705736	_	0.00990089	0.00560354	_	0.955021	0.428461	_
A330049M08Rik	-0.180784	0.673549	_	-0.458624	1.02551	_	-0.753395	1.604	_
A330050B17Rik	-0.358733	1.47288	_	-0.116897	0.708109	_	-0.159036	0.719731	_
A430033K04Rik	-0.142742	1.15408	_	-0.806316	0.88767	_	0.0464259	0.876698	_
A430060F13Rik	1.19362	0.399296	_	0.941772	1.27693	_	-0.280924	0.302817	_
A430075N02	-0.14395	0.295037	_	-0.196714	0.286405	_	-0.0169209	0.0279965	_
A430089I19Rik	0.612913	0.436537	_	0.0761528	0.673823	_	0.0800775	0.635777	_
A4galt	0.00917108	0.0292928	_	0.200779	0.341177	_	0.114669	0.297326	_
A530001N23Rik	0.160897	1.13389	_	0.583536	0.957834	_	0.0317012	0.146734	_
A530016L24Rik	-0.644915	0.724968	_	-0.914464	1.2012	_	-0.764296	0.949392	_
A530020G20Rik	-0.35588	0.715524	_	0.469611	0.286663	_	0.57964	0.369958	_
A530023O14Rik	-0.106077	0.299627	_	0.00898832	0.0169668	_	0.0467822	0.153384	_
A530099J19Rik	-0.099133	0.314216	_	-0.0417686	0.15131	_	-0.208736	0.885954	_
A630007B06Rik	-0.286521	3.15796	DOWN	-0.230576	1.40936	_	-0.383198	1.2636	_
A630010A05Rik	0.102331	0.219283	_	0.510849	0.927762	_	0.235923	0.658421	_
A630081J09Rik	-0.46548	2.20141	_	-0.271611	1.77015	_	-0.145995	0.254507	_
A630095E13Rik	0.0907784	0.750354	_	0.248056	1.01412	_	1.1357	0.465859	_
A630095N17Rik	-0.334586	0.865949	_	0.452697	0.220671	_	-0.102096	0.129092	_
A730009L09Rik	0.146118	0.083557	_	-0.562502	0.992233	_	-0.487633	0.731631	_
A730013G03Rik	-0.439986	0.537084	_	0.24584	0.17799	_	-0.224874	0.212028	_
A730017C20Rik	-0.0309923	0.0152939	_	0.495038	0.320747	_	-0.707103	1.54005	_
A730020M07Rik	0.416242	2.41183	_	0.24763	2.43404	_	0.111084	0.307358	_
A730028G07Rik	-0.147906	0.437438	_	0.685662	0.386656	_	0.0586418	0.221344	_
A730037C10Rik	-0.15965	0.547884	_	0.249313	0.455217	_	0.49996	1.59069	_
A730045E13Rik	-0.157709	0.237849	_	-0.0917728	0.0546757	_	0.813948	0.4564	_
A730049H05Rik	-0.0419221	0.0193971	_	-0.44139	0.317674	_	0.748916	0.203923	_
A730069N07Rik	-0.55154	1.9956	_	-0.286107	0.450814	_	-0.0951075	0.12613	_
A730082K24Rik	0.0258168	0.0475699	_	0.761346	0.615257	_	0.269026	0.711302	_
A730098P11Rik	-0.141135	0.804427	_	-0.424776	1.67788	_	-0.251756	1.76102	_
A830009L08Rik	0.0417231	0.396444	_	0.0748318	0.666183	_	0.11228	1.04386	_
A830010M20Rik	-0.826897	1.11404	_	-0.515455	0.734116	_	-0.313818	0.400083	_
A830018L16Rik	0.263903	0.742511	_	0.213193	0.866219	_	0.234582	0.370327	_
A830029E22Rik	0.646541	0.425291	_	0.499338	0.922897	_	0.207324	0.605918	_
A830093I24Rik	0.139934	0.818613	_	0.365788	1.0547	_	0.141037	0.979429	_
A930007A09Rik	-0.289036	0.888952	_	-0.159459	0.51863	_	-0.365312	1.56955	_
A930017M01Rik	0.532306	0.381516	_	-0.013123	0.0485024	_	0.290357	0.367368	_
A930018P22Rik	-0.0171671	0.034057	_	-0.397685	1.53517	_	-0.28158	0.723645	_
A930028N01Rik	0.0944673	0.428819	_	-0.0587272	0.512074	_	0.0818068	0.503004	_
A930038C07Rik	0.498864	0.141629	_	-1.24609	1.07882	_	-0.618132	0.439439	_
AA388235	0.245379	1.9999	_	0.05342	0.152372	_	-0.571228	1.84235	_
AA467197	0.774369	2.0598	_	1.83805	1.53056	_	1.66698	3.2602	UP
AA545190	-0.127464	0.373096	_	-0.116311	0.331967	_	-0.102507	0.28684	_
AA881470	-0.0840915	0.410254	_	-0.0141167	0.159351	_	-0.188038	0.776737	_
Aaas	0.228752	1.40762	_	0.209362	1.12427	_	0.259765	1.88066	_
Aak1	-0.136411	1.384	_	-0.28711	3.28092	DOWN	-0.243601	2.72088	_
Aanat	-0.131591	0.439489	_	-0.0828703	0.126431	_	0.453693	1.54504	_
Aard	-0.136705	0.573452	_	0.257874	0.280886	_	0.25314	0.242952	_
Aars	0.10884	1.55798	_	0.188814	1.35598	_	0.301576	2.90385	_
Aasdhppt	0.208692	2.42138	_	0.195489	1.33814	_	-0.357831	1.27921	_
Aass	-0.38568	0.902205	_	-0.34682	0.90661	_	-0.714238	1.28928	_
AB041803	-0.401694	3.03605	DOWN	-0.182556	0.870501	_	0.275221	1.0721	_
AB056442	0.357401	0.513976	_	0.300277	0.270702	_	-0.149828	0.353436	_
AB124611	0.0821028	0.556491	_	0.0648676	0.197467	_	-0.201711	1.29073	_
Abat	1.01912	0.258491	_	0.496981	0.266699	_	0.36944	0.571159	_
Abca1	-0.618397	3.78408	DOWN	-0.675627	3.00327	DOWN	-0.48325	2.61456	_
Abca12	-0.387364	0.295859	_	-0.546895	0.471237	_	0.0369156	0.0161217	_
Abca13	0.634194	1.04804	_	0.0228339	0.874874	_	-0.180587	0.217557	_
Abca15	0.0724244	1.58834	_	0.45662	0.574767	_	0.0553924	1.34478	_
Abca17	-0.0847121	0.226645	_	0.264536	0.623519	_	0.407239	1.11273	_
Abca4	-0.214066	0.410186	_	0.386913	0.489065	_	0.253332	0.189757	_
Abca5	1.37646	0.914133	_	-0.467327	0.492219	_	-0.342386	0.567002	_
Abca6	0.036622	0.307598	_	0.264096	0.702872	_	0.0106253	0.079218	_
Abca7	-0.234759	1.86147	_	-0.259866	1.21787	_	-0.0820686	1.04942	_
Abcb11	-5.87867e-05	4.28391e-05	_	0.147098	0.0575138	_	-0.393665	0.334977	_
Abcb1b	0.262532	1.54797	_	0.211324	0.737626	_	0.11453	0.366079	_
Abcb4	0.0108936	0.112369	_	-0.00331165	0.0143372	_	0.00487226	0.0565172	_
Abcb5	0.0421958	0.93746	_	0.055811	0.855732	_	0.0896448	1.63548	_
Abcb7	0.227708	0.998269	_	-0.0946083	0.349531	_	-0.153117	0.776913	_
Abcc1	-0.0895352	0.513742	_	-0.110489	0.520059	_	-0.306263	1.42791	_
Abcc10	-0.0869712	0.44797	_	-0.072426	0.262827	_	0.00618994	0.0232336	_
Abcc3	-0.311795	1.50368	_	-0.188473	0.497978	_	-0.27545	1.23895	_
Abcc5	-0.358079	3.7614	DOWN	-0.310524	2.84452	_	-0.607711	3.18475	DOWN
Abcc6	-0.0220887	0.108561	_	0.0831459	0.387695	_	0.128299	0.616894	_
Abcc8	-0.480229	0.659126	_	-0.568119	0.470826	_	0.275645	1.20713	_
Abcd1	-0.0305736	0.478258	_	-0.00404932	0.00772642	_	-0.0759683	1.10721	_
Abcd2	-0.74017	1.84307	_	-0.821382	2.5472	_	-0.284584	0.500035	_
Abcd4	-0.236893	1.23809	_	-0.267527	1.02417	_	-0.390061	1.65738	_
Abcf1	0.130587	1.47344	_	0.0892265	0.254128	_	-0.0435398	0.157623	_
Abcg4	0.185546	0.43605	_	-0.368625	0.870415	_	-0.96596	0.912216	_
Abcg5	-0.0577375	0.229453	_	-0.0448506	0.167824	_	0.254975	0.398834	_
Abhd1	0.71551	0.766132	_	0.113716	0.212438	_	0.266816	0.408168	_
Abhd11	-0.015657	0.280855	_	0.0144357	0.204672	_	0.0415581	0.788084	_
Abhd12	-0.046231	0.386151	_	0.0160768	0.0418322	_	-0.322872	2.78594	_
Abhd12b	-0.128169	0.840812	_	-0.194712	0.556558	_	-0.0396259	0.113441	_
Abhd14a	0.187314	0.414692	_	-0.195208	0.759019	_	-0.511237	1.60516	_
Abhd15	-0.229113	1.12644	_	-0.500039	1.40807	_	-0.87457	1.55105	_
Abhd2	0.106154	0.525669	_	0.164971	0.205565	_	0.201562	0.431851	_
Abhd3	0.466126	0.691242	_	0.336153	0.824571	_	0.255757	0.838844	_
Abhd4	-0.254988	2.51225	_	-0.31948	1.87402	_	-0.345477	2.45735	_
Abhd5	-0.0529403	0.131185	_	-0.151174	0.335596	_	-0.523604	2.24294	_
Abi1	0.0318643	0.298714	_	0.00499925	0.0154533	_	-0.165044	1.24965	_
Abi2	0.314692	0.343609	_	-0.0560201	0.234889	_	-0.521963	1.30061	_
Abi3	-0.021703	0.194828	_	-0.0710171	0.516701	_	-0.0805638	0.965204	_
Abi3bp	-0.270771	1.26854	_	-0.28997	1.06609	_	-0.586629	1.56712	_
Abl2	-0.0515487	1.00554	_	-0.043898	0.282847	_	0.0604244	0.467244	_
Ablim1	0.114805	1.45065	_	0.0908092	0.565372	_	-0.130515	1.70155	_
Ablim3	-0.468858	3.58379	DOWN	-0.398293	1.32361	_	-0.359152	2.3464	_
Abp1	0.9483	3.57945	UP	1.14634	3.32889	UP	0.861686	2.15104	_
Abpb	-0.205413	0.0687866	_	0.835615	0.270956	_	1.51885	0.551945	_
Abpz	-0.0902048	0.335056	_	1.75161	0.41784	_	-0.013082	0.0384151	_
Abt1	0.0034481	0.00365696	_	-0.160557	0.334569	_	-0.278156	0.669693	_
Acaa2	-0.218854	0.894362	_	-0.364643	0.636292	_	-0.648509	2.01489	_
Acaca	-0.43889	0.47039	_	0.13637	0.165085	_	-0.365293	0.340315	_
Acacb	-0.716051	1.49469	_	-0.646389	0.587231	_	-0.426362	0.938895	_
Acad10	-0.116442	0.378277	_	-0.0912405	0.158798	_	0.209748	0.489993	_
Acad11	-0.270735	0.866103	_	-0.329613	0.682973	_	-0.417694	1.10843	_
Acad9	0.156411	1.4641	_	0.0199363	0.118353	_	-0.0730851	0.642965	_
Acadl	-0.154152	0.794205	_	0.0646795	0.124154	_	-0.141141	0.70863	_
Acads	-0.0175193	0.0629851	_	0.00036321	0.00056256	_	-0.549403	0.800549	_
Acadsb	-0.121946	0.779724	_	-0.269914	1.13598	_	-0.544617	2.19355	_
Acadvl	-0.274949	0.712503	_	-0.239021	0.48507	_	-0.388401	1.00929	_
Acap1	-0.240438	2.10161	_	-0.1473	1.44425	_	0.0113443	0.0597807	_
Acat2	-0.0323852	0.0659431	_	0.00736512	0.0141253	_	0.0792783	0.176819	_
Acbd3	-0.0052534	0.0963276	_	-0.0461262	0.383074	_	-0.0940395	0.807165	_
Acbd7	-0.58727	0.545028	_	-0.616061	0.49475	_	-1.24551	1.61451	_
Accn3	0.105366	0.225363	_	-0.0128206	0.0169614	_	0.0863206	0.17311	_
Accn5	0.409056	1.00024	_	0.457647	1.18866	_	0.839976	0.416496	_
Accsl	0.0703263	1.46538	_	0.0892651	1.91534	_	0.49754	0.47281	_
Acer1	-0.188586	0.639561	_	0.335579	0.47679	_	0.651789	0.31006	_
Acer2	-0.162125	0.345164	_	-0.388141	0.688244	_	-0.391115	1.48533	_
Acer3	0.397001	1.58881	_	0.281457	1.1402	_	-0.0963963	0.344072	_
Ache	-0.309386	1.07867	_	-0.244635	0.39463	_	-0.543986	1.5244	_
Acnat2	0.188887	1.16071	_	0.386544	1.18871	_	0.160055	0.991476	_
Acot1	-0.473899	2.65138	_	-0.151134	0.167777	_	-0.338543	0.405068	_
Acot10	0.179693	0.79646	_	0.134105	0.371578	_	-0.373489	1.86309	_
Acot3	-0.0335802	0.0284744	_	0.0966702	0.49935	_	0.412593	0.494704	_
Acot4	0.219741	0.990121	_	0.369382	1.34657	_	0.108183	0.670941	_
Acot6	-0.0574062	0.11645	_	0.187625	0.335732	_	-0.348492	0.599936	_
Acot8	0.109725	1.08834	_	0.0885354	0.849372	_	0.106495	1.44999	_
Acox2	1.08925	0.507948	_	0.293785	0.316034	_	0.322489	0.446409	_
Acox3	-0.0601146	0.450526	_	0.0752933	0.469815	_	0.408487	0.532439	_
Acoxl	-0.270787	0.881565	_	-0.0916079	0.161242	_	-0.224382	0.559609	_
Acp1	0.21121	3.45403	UP	0.251546	2.29959	_	-0.504297	1.2719	_
Acp2	-0.253783	1.75197	_	-0.236906	0.766683	_	-0.275751	2.36229	_
Acp5	-0.0376658	0.163057	_	-0.189779	1.22646	_	-0.100749	0.753745	_
Acpl2	-0.159801	1.46553	_	-0.901001	0.708246	_	-0.391457	1.27284	_
Acrv1	0.259566	0.281049	_	0.369965	0.461612	_	0.445888	0.347188	_
Acsf2	-0.279196	2.6766	_	-0.3457	0.714602	_	-0.538324	1.06219	_
Acsl1	-0.398889	0.513816	_	-0.0563945	0.0413751	_	-0.298578	0.322903	_
Acsl4	-0.0308845	0.406842	_	0.0216522	0.18597	_	-0.0693368	1.53235	_
Acsl5	0.150001	0.749839	_	0.194895	0.873093	_	-1.964	0.40064	_
Acsl6	-0.0736803	0.452288	_	-0.843955	0.428343	_	-0.0713342	0.435255	_
Acsm1	-0.47559	0.331711	_	0.283749	0.299411	_	-0.929618	0.767549	_
Acss1	-0.109648	1.49502	_	-0.00078118	0.00671775	_	0.0215787	0.180211	_
Acss2	-0.492408	1.89364	_	-0.308389	1.08275	_	-0.524806	2.06743	_
Acta1	-0.171741	0.0576556	_	0.078626	0.0238248	_	-0.508082	0.149073	_
Acta2	0.543861	3.69925	UP	0.670448	2.01953	_	0.0739552	1.01785	_
Actbl2	0.0501808	1.44976	_	0.238027	0.68161	_	0.0700075	1.0493	_
Actc1	0.320676	0.563206	_	0.499634	0.959637	_	0.180387	0.568258	_
Actg1	0.285829	1.81079	_	0.163051	1.38113	_	0.13232	1.07634	_
Actg2	0.200083	0.726374	_	0.0741573	0.0911054	_	-0.849877	2.26515	_
Actl6b	-0.23663	0.476771	_	-0.14163	0.23571	_	-0.167732	0.361168	_
Actl7a	0.182334	0.437449	_	0.143861	0.232042	_	0.138246	0.539459	_
Actl9	-0.258593	0.50849	_	0.0608307	0.0706226	_	-0.190961	0.21292	_
Actn2	-0.319983	1.20205	_	-0.504167	1.81794	_	-0.847525	2.68424	_
Actn4	-0.0612928	0.854988	_	0.00143446	0.00652618	_	-0.0297146	0.260166	_
Actr1b	0.17954	1.92888	_	0.203973	0.507996	_	-0.193404	1.07713	_
Actr2	0.118866	1.95564	_	0.0436934	0.355819	_	-0.0617138	0.410088	_
Actr3b	0.0281635	0.153143	_	0.0800771	0.45688	_	0.356455	1.17741	_
Actrt1	0.083843	0.171931	_	0.335067	0.633493	_	0.270687	0.652873	_
Acvr1	-0.342333	2.25613	_	-0.404379	2.49519	_	-0.57962	3.35307	DOWN
Acvr1b	-0.203994	1.50135	_	-0.148533	0.770119	_	-0.267216	1.76717	_
Acvr1c	-0.52741	0.556145	_	-0.290094	0.183972	_	-0.761538	0.52114	_
Acvr2a	-0.187338	0.708419	_	-0.037662	0.0710574	_	-0.494753	1.23143	_
Acy1	0.120946	0.402075	_	0.105977	0.208314	_	-0.256291	0.61892	_
Acyp1	-0.242818	0.98188	_	-0.224754	0.505431	_	-0.272129	0.946025	_
Acyp2	-0.153601	0.376099	_	0.142103	0.162744	_	-0.479071	1.21267	_
Adad1	0.0713884	0.181413	_	0.766901	0.533731	_	-0.54128	1.07593	_
Adam10	-0.0098062	0.0647369	_	0.0351717	0.220996	_	-0.0509913	0.414895	_
Adam12	1.44309	1.33921	_	1.1517	1.08462	_	0.09259	0.326121	_
Adam15	-0.0886913	0.805435	_	0.0225517	0.191246	_	-0.146169	1.50204	_
Adam17	0.194687	1.35567	_	0.36618	1.16781	_	-0.0616785	0.245749	_
Adam19	0.3088	2.89962	_	0.393344	2.35333	_	0.2201	1.9691	_
Adam1b	0.0121878	0.343019	_	0.035403	0.622668	_	0.0495394	1.3378	_
Adam22	-1.40943	1.26556	_	-1.56787	1.32135	_	-0.363618	1.40253	_
Adam23	-0.347839	2.37367	_	-0.46144	2.30889	_	-0.600853	3.09918	DOWN
Adam24	0.185415	0.110089	_	-0.454386	0.389735	_	-0.442183	0.377478	_
Adam29	0.0988642	0.382278	_	0.207484	0.707036	_	0.224413	0.975998	_
Adam3	-0.697665	0.372863	_	-0.21449	0.0893588	_	-0.670308	0.357236	_
Adam30	-0.531805	0.351115	_	-0.706839	0.50037	_	-0.734857	0.480807	_
Adam33	-0.484209	2.98667	_	-0.573913	1.9524	_	-0.146	0.136857	_
Adam34	-0.0756126	0.232933	_	-0.188015	0.255046	_	-0.256037	0.382733	_
Adam4	0.372581	0.377116	_	-0.460201	0.731661	_	-0.612112	0.695986	_
Adam7	0.290221	0.273404	_	0.195502	0.155997	_	-0.360237	0.681088	_
Adam9	0.170182	0.70461	_	0.177953	1.01901	_	-0.0615592	0.204537	_
Adamts12	2.07838	0.764324	_	0.450359	0.930028	_	0.220664	1.14672	_
Adamts14	-1.07131	0.390051	_	-1.34949	0.507064	_	0.634669	2.34524	_
Adamts19	0.0281893	0.931382	_	0.0321608	1.12791	_	0.0464447	0.86835	_
Adamts20	0.0335446	0.799649	_	0.046463	1.52667	_	0.0271931	0.447576	_
Adamts3	0.447218	0.445648	_	0.66591	0.622776	_	0.0986009	0.527687	_
Adamts5	0.441809	0.732503	_	0.562576	0.936752	_	-0.436322	1.61818	_
Adamts7	0.532547	2.34803	_	0.320674	0.527901	_	-1.12795	2.83533	_
Adamtsl1	-0.626655	0.88183	_	0.686831	0.418467	_	1.02386	2.98029	_
Adamtsl3	-0.103716	0.207471	_	-0.511607	0.659045	_	-1.07854	2.23927	_
Adamtsl4	-0.296924	1.27875	_	-0.358002	1.81127	_	-0.158766	0.398734	_
Adamtsl5	-0.155885	0.249031	_	-0.242472	1.20335	_	-0.240937	0.719657	_
Adap2	-0.509494	3.06955	DOWN	-0.370249	1.79543	_	-0.325263	2.48322	_
Adar	-0.0755531	0.709788	_	-0.0476531	0.294313	_	0.198468	1.80027	_
Adarb1	-0.160193	0.961536	_	0.0650064	0.124547	_	-0.178842	0.455879	_
Adat1	0.146334	0.977268	_	-0.162205	1.15652	_	-0.136988	0.92768	_
Adc	0.0512639	0.213222	_	0.178171	0.739396	_	0.288138	0.721608	_
Adck1	-0.0908487	0.654204	_	0.00718241	0.0212253	_	-0.153962	1.18299	_
Adck2	-0.0157044	0.0934329	_	-0.0379906	0.187066	_	0.0713728	0.606384	_
Adck4	-0.0136665	0.157804	_	-0.0674427	0.73084	_	-0.0289211	0.13713	_
Adck5	-0.0802337	0.465391	_	-0.0711616	0.357722	_	-0.0589198	0.249974	_
Adcy10	0.190949	0.428535	_	0.383407	0.732975	_	0.28768	0.700327	_
Adcy5	-0.14997	1.07999	_	-0.430299	1.2612	_	-0.707398	2.65365	_
Adcy6	-0.475566	2.87816	_	-0.309906	1.29222	_	-0.568125	3.64163	DOWN
Adcy9	-0.657932	3.0957	DOWN	-0.616893	2.19471	_	-0.532729	3.13027	DOWN
Adcyap1	-0.0184061	0.0488695	_	0.15346	0.571614	_	-0.0927676	0.39865	_
Add1	-0.194617	1.22464	_	-0.123393	0.61014	_	-0.262442	1.78904	_
Add2	0.095197	0.207207	_	0.462987	0.897003	_	0.229687	0.672984	_
Add3	0.0253448	0.242324	_	-0.0347591	0.267288	_	-0.157777	1.19616	_
Adh4	-0.14383	0.160099	_	-0.186102	0.247462	_	0.153488	0.170406	_
Adh6a	-0.820782	0.797356	_	-0.59024	0.522256	_	-0.771064	0.742534	_
Adi1	0.242019	1.64447	_	0.173697	0.516734	_	-0.34323	1.52583	_
Adk	0.549146	3.91698	UP	0.514991	3.29689	UP	0.144305	1.50188	_
Ado	0.0695502	0.638969	_	0.260068	0.530701	_	-0.174539	1.27423	_
Adora2b	0.57266	2.49414	_	0.47498	1.32251	_	-0.222168	0.868635	_
Adpgk	1.097	0.427191	_	0.0710001	0.386129	_	-0.458678	0.884997	_
Adra1b	0.0230935	0.0686014	_	0.0703874	0.280346	_	0.444417	0.695591	_
Adra2b	-0.240826	0.934517	_	-0.0893835	0.139309	_	0.238768	0.629022	_
Adrbk1	-0.0924147	1.17217	_	-0.0837781	0.191937	_	-0.095957	2.11954	_
Adrbk2	-0.381728	5.12124	DOWN	-0.216967	3.46217	DOWN	-0.179529	1.90329	_
Adssl1	-0.409437	2.2485	_	-0.238733	1.87317	_	-0.250628	2.43973	_
Aebp2	-0.155119	1.01764	_	-0.141019	1.696	_	-0.115231	1.45203	_
AF251705	-0.149563	1.37594	_	-0.027668	0.0685306	_	-0.199681	1.70675	_
AF529169	0.416254	0.130793	_	0.25098	0.0891647	_	1.49002	0.510967	_
Afap1	-0.280757	2.0468	_	-0.27339	1.14981	_	-0.300657	1.88325	_
Afap1l2	0.789592	1.47991	_	1.45036	1.83409	_	-0.0316284	0.0278524	_
Aff2	0.897611	0.414679	_	0.173835	0.248048	_	-0.0758832	0.103535	_
Aff3	0.190469	1.23445	_	-0.271275	1.05396	_	-0.435348	2.23759	_
Afg3l1	0.238412	2.17741	_	0.288817	2.05846	_	0.202545	2.7496	_
Afm	-0.105175	0.232982	_	-0.0781702	0.165119	_	0.656703	0.344601	_
Afp	-0.094859	0.427468	_	-0.144508	0.763431	_	-0.235338	1.09906	_
Aftph	-0.11823	0.980689	_	-0.0912283	0.636238	_	-0.11627	0.901603	_
Aga	0.301287	1.04586	_	0.201958	0.590866	_	-0.238153	1.51248	_
Agap3	-0.156032	2.14259	_	-0.218429	1.26274	_	-0.236233	2.32412	_
Agbl2	0.130189	1.37951	_	0.189652	1.50151	_	0.0743535	0.946625	_
Agbl3	-0.459786	0.224963	_	0.21584	0.130168	_	-0.166184	0.105175	_
Agbl4	-0.26552	0.903765	_	-0.390837	0.748968	_	-0.583838	3.02778	DOWN
Agfg2	-0.270377	1.20868	_	-0.237114	0.552505	_	-0.30604	0.924697	_
Agmat	0.268427	2.26222	_	0.242208	0.783786	_	-0.00325956	0.0209527	_
Agpat2	-0.479049	0.568465	_	-0.498037	0.541192	_	-0.456642	0.500552	_
Agr3	-0.610529	0.133698	_	-1.47815	0.392492	_	-1.40949	0.36107	_
Agrp	-0.0511629	0.169563	_	0.41091	1.00468	_	0.249615	0.649977	_
Agt	-0.155852	1.09221	_	-0.10644	0.289385	_	0.259818	2.57753	_
Agtpbp1	0.2421	0.774604	_	0.584481	1.37287	_	0.267538	0.796904	_
Agtr1b	0.0306443	0.97798	_	0.0399742	0.870002	_	0.048461	0.907067	_
Agxt2	0.931951	1.02228	_	-0.0566032	0.381187	_	0.992418	1.27584	_
Agxt2l1	-0.452391	0.75121	_	0.276327	0.506771	_	0.519068	0.252348	_
Ahctf1	-0.0583165	0.737491	_	-0.0635443	0.627736	_	-0.0610963	0.797806	_
Ahcy	0.740859	1.86871	_	0.608023	1.35247	_	-0.217397	0.598639	_
Ahcyl1	0.358423	1.0654	_	-0.0690995	0.302813	_	-0.259757	1.34851	_
Ahcyl2	-0.170885	1.06209	_	-0.145974	0.931418	_	-0.217176	1.30175	_
Ahi1	-0.670569	0.891753	_	0.446024	0.773826	_	-0.388501	1.26329	_
Ahnak	-0.299166	2.506	_	-0.422932	1.07369	_	-0.301383	1.53678	_
Ahr	-0.60112	1.21394	_	0.292163	0.849973	_	-0.0420552	0.339274	_
Ahrr	0.0450894	1.05107	_	0.0645586	2.55924	_	-0.738589	2.37087	_
Ahsa1	0.00263629	0.0190301	_	-0.0931328	1.2569	_	-0.164885	1.50319	_
AI182371	0.353745	0.321773	_	-0.298377	0.267074	_	-0.590958	0.595526	_
AI195470	0.64729	0.434888	_	0.132731	0.571656	_	0.807078	0.337357	_
AI314976	0.104471	0.537918	_	0.0979153	0.308172	_	0.120033	0.556565	_
AI413582	-0.0497166	0.375831	_	-0.0871182	0.63834	_	-0.139751	1.0524	_
AI428936	-0.135308	0.51571	_	-0.107603	0.349169	_	0.189031	0.501162	_
AI462493	0.00596746	0.045196	_	-0.0615471	0.250421	_	-0.1406	1.00759	_
AI464131	-0.233441	0.463971	_	-0.752338	0.63755	_	-1.05276	1.26381	_
AI480653	0.0655169	0.34989	_	-0.0786496	0.221819	_	-0.361995	2.19753	_
AI507597	-0.221441	0.203868	_	-0.00340725	0.00250098	_	0.429611	1.38535	_
AI597468	0.107692	1.61587	_	0.0383272	0.470376	_	-0.0465647	0.231477	_
AI607873	-0.410692	1.03114	_	-0.329808	0.964188	_	-0.129806	0.309462	_
AI661453	-0.226386	0.750979	_	0.410829	0.370046	_	-0.164969	0.692815	_
AI836003	0.668444	1.01968	_	0.243091	0.238446	_	0.355065	0.328345	_
AI846148	-0.453175	0.541167	_	-0.314707	0.285638	_	-0.109332	0.209307	_
AI848258	0.0320487	0.0303211	_	0.624333	0.814987	_	-0.632583	0.687013	_
AI848285	-0.0287079	0.0614087	_	-0.197838	0.46865	_	0.456799	1.06181	_
AI849053	0.152471	0.587042	_	0.289688	1.74831	_	0.0662885	0.300181	_
AI854517	0.0560085	0.783287	_	2.72116	0.852697	_	0.105141	0.857907	_
AI854703	0.0562537	0.132794	_	-0.186899	0.642187	_	-0.505268	1.83368	_
AI987944	0.201779	0.752376	_	0.0621239	0.175562	_	-0.184324	0.624674	_
Aicda	-0.3509	0.349963	_	-0.582533	0.66479	_	1.78385	2.31382	_
Aida	0.0758246	0.610401	_	0.154055	0.655568	_	0.149734	0.882715	_
Aif1	-0.343388	1.9269	_	-0.23289	1.00367	_	-0.0983317	0.68284	_
Aifm2	-0.279875	0.242921	_	-0.141939	0.0998891	_	-0.317782	0.432239	_
Aifm3	1.60877	0.770109	_	0.224335	0.22987	_	0.715649	0.317525	_
Aig1	0.31968	2.09077	_	0.390599	1.40482	_	-0.198561	1.3981	_
Aim1l	-0.232904	0.622706	_	-0.855504	0.616115	_	0.147903	0.335654	_
Aimp1	0.107809	0.843705	_	0.252401	1.82048	_	-0.0390166	0.229373	_
Airn	-0.759473	2.46544	_	-0.72712	1.81323	_	-0.666999	2.16269	_
Ajap1	-0.112326	0.262074	_	0.086436	0.150663	_	0.325419	1.03786	_
Ak2	0.235156	2.46458	_	0.342732	2.12078	_	0.199893	2.2058	_
Ak3	-0.216251	1.91266	_	-0.235064	1.39093	_	-0.230078	2.2173	_
Ak4	0.314799	1.10094	_	0.611004	0.654916	_	0.468054	1.38328	_
Ak5	-0.12269	0.23966	_	1.77346	0.548309	_	0.497121	0.495835	_
Ak7	-0.450904	0.173901	_	-0.750005	0.317183	_	-0.663101	0.268792	_
Ak8	-0.420176	1.90724	_	-0.412098	1.48203	_	-0.494138	2.41538	_
Akap1	-0.50163	0.741845	_	0.176234	0.215198	_	-0.293618	1.21369	_
Akap10	-0.0579285	0.298348	_	0.219223	0.727501	_	0.314744	1.44771	_
Akap11	-0.267062	1.48917	_	0.145445	0.749337	_	-0.295459	1.34371	_
Akap12	0.305775	1.99003	_	0.321849	2.13124	_	0.326643	2.2392	_
Akap17b	-0.39009	1.1658	_	-0.501035	0.776287	_	-0.483644	2.19893	_
Akap2	-0.314484	2.05528	_	-0.267754	1.43579	_	-0.383188	3.49729	DOWN
Akap3	-0.260691	0.449806	_	-0.317617	0.565035	_	-0.0468004	0.0401621	_
Akap4	0.0828508	1.20488	_	-1.21794	1.98276	_	0.059341	1.14626	_
Akap5	0.722065	0.553125	_	-0.096888	0.178123	_	0.558858	0.301245	_
Akap6	0.0247211	0.155101	_	0.281323	0.561327	_	1.07193	0.797911	_
Akap7	-0.595882	3.11913	DOWN	-0.353522	0.568694	_	0.102513	0.524202	_
Akap8	-0.144595	1.84122	_	-0.0563392	0.715641	_	0.00957553	0.0361548	_
Akap8l	-0.307469	3.17031	DOWN	-0.252196	2.53536	_	-0.0783775	0.454275	_
Akirin1	-0.153397	1.39536	_	-0.136708	0.68185	_	-0.302248	2.65052	_
Aknad1	-0.994189	0.698616	_	0.183022	0.404536	_	-1.21403	0.895312	_
Akr1b3	0.093031	0.616043	_	-0.100742	0.665596	_	-0.167299	1.45404	_
Akr1b7	1.08708	0.34543	_	0.424044	0.510707	_	0.552687	0.422872	_
Akr1b8	0.274395	2.68481	_	0.221974	2.77591	_	-0.0554781	0.546213	_
Akr1c12	-0.104689	0.396228	_	-0.244863	1.02039	_	-0.389505	1.38326	_
Akr1c13	-0.169183	1.81689	_	-0.168542	1.11947	_	-0.261538	2.42729	_
Akr1c21	0.133124	0.309303	_	0.363787	0.761006	_	0.262515	0.714271	_
Akr1e1	2.475e-05	0.000155101	_	-0.0552458	0.110168	_	-0.17366	0.905654	_
Akt1	0.0699294	0.483845	_	0.0610872	0.176037	_	-0.090556	1.964	_
Akt3	-0.254609	2.11859	_	-0.186405	1.19783	_	-0.448701	2.79286	_
Aktip	-0.108567	1.10891	_	-0.122125	0.470214	_	-0.371098	2.64766	_
Alad	0.327963	3.0003	UP	0.276144	2.16868	_	0.303753	1.92644	_
Alb	-0.036448	0.0686286	_	1.37536	0.484701	_	0.106635	0.257622	_
Aldh1a1	-0.975076	5.27453	DOWN	-0.936877	2.43672	_	-0.764262	2.09911	_
Aldh1a2	-0.396887	1.04189	_	-0.261731	0.42419	_	-0.301227	1.00641	_
Aldh1a3	-0.460699	1.56997	_	-0.405139	0.947169	_	0.0780826	0.254887	_
Aldh1a7	-0.506465	0.157496	_	-0.332496	0.0865918	_	-1.00781	0.312531	_
Aldh1l1	-0.240708	1.09928	_	-0.150831	0.404621	_	-0.2308	0.857364	_
Aldh2	-0.0646587	0.322918	_	-0.0560255	0.139387	_	-0.21449	1.09864	_
Aldh3a2	-0.126658	0.964433	_	-0.0637011	0.435732	_	0.0603991	0.35794	_
Aldh3b1	-0.114138	0.454956	_	-0.0467781	0.175704	_	-0.114105	0.520769	_
Aldh3b2	-0.137903	0.666839	_	0.650233	0.483393	_	0.175275	0.516047	_
Aldh4a1	-0.201531	1.06261	_	-0.315628	1.22714	_	-0.38628	1.91498	_
Aldh7a1	0.262611	0.308539	_	-0.45259	0.525217	_	-0.123541	0.704242	_
Aldh9a1	-0.0235174	0.136807	_	-0.0057947	0.00954608	_	0.0897578	0.34528	_
Alg1	-0.182181	1.22196	_	-0.0824764	0.618829	_	-0.0631093	0.812393	_
Alg10b	0.309127	1.82029	_	0.205698	0.561127	_	0.0147636	0.0625748	_
Alg12	0.00519157	0.0148172	_	-0.0271831	0.049743	_	0.0342084	0.103936	_
Alg13	0.29486	1.0092	_	0.220565	0.530123	_	-0.236784	0.741341	_
Alg14	0.150243	2.26438	_	-0.123986	0.783718	_	-0.217322	1.17312	_
Alg3	0.293362	2.27933	_	0.284942	0.712586	_	0.182397	1.10329	_
Alkbh3	0.116814	0.521118	_	0.148595	0.665808	_	0.116263	0.51903	_
Alkbh5	0.0861855	1.96017	_	0.0933604	0.124847	_	-0.162	1.26487	_
Alkbh6	-0.150935	1.06689	_	-0.152209	1.11496	_	-0.00916377	0.0395152	_
Alms1	0.26208	0.932958	_	0.185798	0.443691	_	0.336832	2.26238	_
Alox12b	-0.176955	0.47133	_	0.212738	1.08873	_	0.50364	2.91477	_
Aloxe3	-0.960954	0.602257	_	-0.471094	0.208431	_	-0.500578	0.280456	_
Alpi	-0.67767	0.508577	_	-0.667343	0.499476	_	-0.688052	0.51724	_
Alpl	1.16117	3.80882	UP	0.873307	3.59052	UP	1.10654	2.28351	_
Alppl2	-0.0630878	0.220622	_	-0.0477419	0.0449144	_	0.487028	1.81524	_
Als2cr11	0.0534734	0.526892	_	0.0902936	0.749335	_	0.130803	1.16177	_
Als2cr12	0.831945	2.04444	_	0.922547	1.19093	_	0.309799	0.531958	_
Als2cr4	0.153195	0.598497	_	0.144792	0.224036	_	0.00280085	0.00397217	_
Alx1	0.0185837	0.50336	_	0.0265986	0.827611	_	0.0614275	0.409832	_
Alx3	-0.0550764	0.223508	_	-0.151929	0.169676	_	0.307571	1.74414	_
Amacr	-0.0379805	0.511061	_	-0.239308	0.628656	_	-0.184428	1.77896	_
Amdhd1	-0.531442	0.3752	_	-0.974346	0.744732	_	-0.0125844	0.00987577	_
Amfr	-0.0834027	0.598668	_	0.0364031	0.194881	_	-0.0593654	0.60571	_
Amhr2	-0.510952	0.986757	_	-0.629506	0.499799	_	-0.553385	0.771893	_
Amigo3	0.132451	0.413634	_	-0.065821	0.155481	_	0.137581	0.299059	_
Amn	0.0597053	0.0895711	_	0.276179	0.54733	_	-0.0589348	0.0943299	_
Amn1	-0.113265	1.49685	_	-0.0689053	0.220368	_	0.0275311	0.109721	_
Amot	-0.224017	1.10536	_	-0.283572	0.827309	_	-0.741362	1.63283	_
Amotl1	-0.0268682	0.0761297	_	0.119947	0.505588	_	-0.0372639	0.0945843	_
Ampd1	-0.211035	1.18683	_	-0.57931	2.09976	_	-0.80909	2.22788	_
Amtn	1.77014	1.27524	_	0.298525	1.37151	_	0.721568	0.461903	_
Amy1	-1.08699	1.50677	_	-0.838149	0.760151	_	-0.827827	1.01445	_
Amy2a5	-1.21225	1.70868	_	-1.12775	1.35347	_	-0.970126	1.47994	_
Amz1	0.135082	2.76736	_	0.19637	1.58902	_	-0.20518	2.00644	_
Amz2	0.260344	3.31016	UP	0.0977872	0.526853	_	0.162899	1.33392	_
Anapc1	0.166315	0.933353	_	0.216686	1.13416	_	-2.78445	0.406471	_
Anapc11	-0.070286	1.53671	_	-0.161778	1.00214	_	-0.276011	2.80498	_
Anapc13	-0.0202862	0.404345	_	-0.0481365	0.715061	_	-0.0343337	0.538692	_
Anapc16	-0.158035	3.00753	DOWN	-0.123763	0.989768	_	0.0420529	0.240196	_
Anapc4	0.0903838	0.799168	_	0.112254	1.4791	_	-0.00705005	0.0549491	_
Anapc7	0.134285	3.02507	UP	0.096051	1.49727	_	0.0822536	1.04672	_
Ang	-0.0498553	0.215177	_	-0.0136553	0.032893	_	0.0422031	0.168164	_
Angel1	-0.209891	1.10352	_	-0.17572	1.44933	_	-0.144381	1.77267	_
Angpt2	-0.00857243	0.0289185	_	0.188277	0.891874	_	0.023808	0.140346	_
Angpt4	2.30865	0.628156	_	0.274468	0.550539	_	-0.0234963	0.0869966	_
Ank2	0.176706	1.44447	_	0.0305505	0.116606	_	-0.322847	2.28383	_
Ank3	-0.315294	0.940259	_	-0.22746	0.634281	_	-0.260524	0.760423	_
Ankfy1	-0.382824	0.755741	_	-0.490352	0.787567	_	-0.506014	2.06933	_
Ankib1	0.0309473	0.216032	_	0.0559027	0.200956	_	-0.121244	0.689351	_
Ankle1	0.899768	3.30134	UP	1.2156	2.66975	_	0.700806	2.34634	_
Ankmy1	-0.10578	0.134711	_	0.0376718	0.027414	_	-0.351829	0.526684	_
Ankrd1	-0.676591	0.398535	_	-1.01636	0.654934	_	-1.00698	0.631658	_
Ankrd12	-0.356714	3.13957	DOWN	-0.417724	2.23199	_	-0.270454	3.62428	DOWN
Ankrd13c	0.274167	1.79315	_	-0.0286061	0.0838689	_	-0.107434	1.17558	_
Ankrd27	0.149538	0.200584	_	0.0396765	0.451864	_	-0.171467	1.67824	_
Ankrd29	-0.0405277	0.086125	_	0.0973715	0.207554	_	-0.461232	1.65427	_
Ankrd33	0.43189	3.53372	UP	-0.658078	2.15718	_	0.133631	0.558147	_
Ankrd34a	0.519683	1.41973	_	0.141968	0.124813	_	-0.274681	0.6158	_
Ankrd34c	0.0163257	0.42744	_	0.0255252	0.857214	_	0.0168391	0.275349	_
Ankrd40	1.03923	0.884356	_	-0.107997	0.371875	_	-0.155127	1.14645	_
Ankrd42	0.337153	0.697543	_	0.234724	0.14463	_	-0.618885	0.495809	_
Ankrd43	1.56674	0.374897	_	0.346332	0.36068	_	1.05965	0.647289	_
Ankrd50	-0.151379	1.0427	_	0.128312	0.258691	_	-0.213502	1.46702	_
Ankrd53	-0.45401	0.899308	_	0.523834	0.155415	_	-0.258778	0.349856	_
Ankrd55	1.18413	1.35069	_	0.437713	0.445367	_	-0.453177	0.723137	_
Ankrd56	-0.817973	1.96446	_	-0.162393	0.31164	_	-0.246326	0.482651	_
Ankrd57	-0.177823	0.542111	_	-0.328046	2.26713	_	-0.40245	1.88714	_
Ankrd61	0.0796718	0.0906478	_	-0.135314	0.271683	_	-0.394144	1.37765	_
Ankrd7	0.486977	0.206553	_	0.688116	0.431363	_	1.44843	0.380215	_
Anks1	-0.127182	1.03576	_	-0.158781	0.493043	_	-0.190499	1.85389	_
Anks1b	-0.640905	0.468599	_	-0.194577	0.791519	_	-0.442371	2.13357	_
Ankzf1	-0.126845	0.900664	_	0.0204124	0.127122	_	0.0991566	0.6421	_
Ano1	-0.918092	2.38427	_	-1.05133	1.72463	_	-0.814434	2.79091	_
Ano2	0.0197268	0.643917	_	0.0378612	0.667291	_	0.247537	0.538338	_
Ano6	-0.210643	1.44442	_	-0.0259183	0.0612215	_	0.0668923	0.451248	_
Anp32a	0.228602	1.4254	_	0.159756	0.572995	_	-0.481561	1.07821	_
Anp32e	0.772135	2.49059	_	0.62241	1.92782	_	0.291515	1.11238	_
Antxr1	0.221514	1.85074	_	0.148612	0.548134	_	0.156398	1.49234	_
Anxa1	0.443196	2.78086	_	0.411463	1.76309	_	-0.167101	0.685964	_
Anxa11	-0.131916	0.805813	_	-0.0675836	0.232208	_	-0.0195631	0.0608516	_
Anxa3	-0.343375	1.53439	_	-0.403334	1.12495	_	-0.772641	2.8539	_
Anxa4	-0.219173	2.05073	_	0.0446189	0.211137	_	0.0293505	0.3155	_
Anxa8	0.819668	4.0081	UP	0.226167	0.502113	_	-0.356424	0.636024	_
Anxa9	0.0825798	0.204062	_	0.208712	0.534329	_	0.313198	0.772021	_
Aoah	-0.613612	2.71861	_	0.241896	0.242769	_	0.125255	0.482147	_
Aoc2	-0.217051	1.96862	_	-0.0994496	0.48401	_	0.128444	0.519115	_
Aoc3	-0.00116566	0.00187902	_	-0.0899611	0.113595	_	-0.390971	0.498129	_
Aox3l1	0.0995215	1.54643	_	0.175824	1.86975	_	3.53472	0.966498	_
Aox4	0.159089	0.746419	_	0.280673	1.89459	_	0.149143	0.326458	_
Ap1s1	0.263843	3.32897	UP	0.272726	3.81586	UP	0.123806	2.60865	_
Ap1s3	0.226039	4.20827	UP	0.200553	2.28568	_	0.153853	3.6453	UP
Ap2m1	-0.132956	1.06818	_	-0.0791797	0.690461	_	-0.432735	2.50607	_
Ap2s1	0.116756	1.93707	_	0.0458412	0.26572	_	0.0617957	0.600039	_
Ap3b1	-0.0770937	1.46231	_	-0.146948	1.54927	_	-0.132154	3.0218	DOWN
Ap3s1	-0.28572	0.632339	_	-0.129871	1.60194	_	-0.510513	1.13418	_
Ap3s2	-0.219233	2.79417	_	-0.115305	0.590004	_	0.0202604	0.146278	_
Ap4b1	0.0803982	0.477755	_	0.227218	1.07342	_	0.1906	0.971732	_
Ap4m1	0.118427	0.483874	_	-0.010656	0.0287084	_	-0.0902001	0.506989	_
Apbb1ip	-0.192908	1.26201	_	-0.231969	1.73708	_	-0.131044	1.24136	_
Apbb2	-0.301903	1.91352	_	-0.14693	0.291355	_	-0.230785	1.07534	_
Apc	0.324862	0.233286	_	-0.0517238	0.525847	_	0.0823556	0.355139	_
Apc2	-0.0433377	0.362147	_	-0.0359232	0.123699	_	0.132556	0.932369	_
Apcdd1	1.11768	1.37689	_	0.704663	1.16219	_	-0.859867	0.619728	_
Aph1a	-0.159173	1.58164	_	0.209621	0.661058	_	-0.121992	0.829917	_
Apip	0.0806614	0.431641	_	-0.0673566	0.59104	_	-0.106393	0.950459	_
Aplf	0.245591	1.77181	_	0.239613	1.90635	_	-0.442771	1.15216	_
Aplp2	-0.55415	3.84885	DOWN	-0.489728	1.21525	_	-0.588576	3.45169	DOWN
Apoa1	0.0529548	1.69329	_	0.728577	1.06259	_	0.0753781	1.50404	_
Apoa1bp	-0.109173	1.16676	_	-0.135917	1.43403	_	-0.156687	1.10735	_
Apoa2	0.773058	2.4874	_	0.907617	0.941036	_	0.709076	2.63179	_
Apoa5	-0.0358627	0.0854319	_	-0.0834404	0.164136	_	0.217253	0.248509	_
Apobec3	-0.0510073	0.201152	_	0.185602	0.276561	_	0.266912	0.977377	_
Apobec4	1.09442	0.550142	_	0.31575	1.68682	_	0.0675024	0.317907	_
Apoc2	-0.215484	1.05003	_	-0.129603	0.255848	_	-0.147687	0.657581	_
Apoc3	-0.182548	1.49135	_	-0.136179	0.350035	_	-0.457281	0.982784	_
Apod	-0.211753	0.950681	_	-0.217098	0.589305	_	-0.286182	0.729282	_
Apoe	-0.678552	5.88107	DOWN	-0.713682	2.42609	_	-0.496743	4.76405	DOWN
Apof	0.282897	0.473263	_	0.545123	1.07475	_	0.0129144	0.0119116	_
Apol10b	-0.248094	1.45093	_	-0.0687225	0.7359	_	-0.0969107	0.595703	_
Apol7a	-0.60413	1.70388	_	-0.646143	1.33828	_	-1.30174	2.51874	_
Apol9a	-0.356811	1.84008	_	-0.445419	2.45022	_	-0.335054	2.09852	_
Apol9b	-0.490841	2.29594	_	-0.595447	1.9073	_	-0.616454	2.71284	_
Apold1	-0.193363	2.02075	_	0.965581	1.59018	_	0.517447	1.62145	_
Apom	0.478328	0.490746	_	0.342051	0.792243	_	0.130355	0.511855	_
Apon	0.786879	1.12088	_	0.899513	1.22748	_	-0.290401	1.19661	_
Apoo	0.379353	1.71179	_	0.157136	0.653926	_	-0.134985	0.495533	_
Apool	0.22966	2.66949	_	0.130584	1.86016	_	-0.0923868	0.906496	_
Appbp2	0.040498	0.225953	_	-0.0902288	0.246221	_	0.0383893	0.202401	_
Appl1	0.00281489	0.0120251	_	-0.0613955	0.302519	_	-0.116802	0.568492	_
Appl2	-0.40718	1.79117	_	-0.421937	1.79695	_	-0.708308	1.85465	_
Aptx	-0.11249	0.402934	_	0.0543615	0.138937	_	-0.161539	0.440628	_
Aqp1	0.327812	1.67469	_	0.345785	0.878358	_	-0.195269	1.16753	_
Aqp11	-0.309569	1.64679	_	-0.155562	0.576433	_	-0.647072	1.06278	_
Aqp12	0.601939	0.272377	_	0.30966	0.471929	_	1.20297	0.902468	_
Aqp2	-0.00464704	0.0127022	_	-0.00490113	0.00903977	_	0.224817	0.701236	_
Aqp4	0.105521	0.42514	_	0.0342366	0.142172	_	0.184798	0.545807	_
Aqp6	-0.289413	1.29656	_	-0.675372	0.789478	_	-0.367894	0.585169	_
Aqr	0.0537563	0.482737	_	-0.0117106	0.0337091	_	-0.110946	0.861799	_
Araf	-0.156247	2.17078	_	0.363924	0.882805	_	0.0709716	0.901786	_
Arap1	-0.0843963	0.613653	_	-0.243304	2.05371	_	-0.0790901	0.717658	_
Arap2	0.386915	2.3111	_	0.217826	1.8649	_	0.588805	2.61091	_
Arap3	-0.288106	2.77785	_	-0.174546	0.574981	_	-0.358268	3.29269	DOWN
Arcn1	0.18333	2.52724	_	0.0504599	1.08894	_	0.117349	1.02512	_
Arf1	0.0644921	0.88869	_	0.0286284	0.0908775	_	-0.152206	2.40576	_
Arf2	-0.102916	0.921471	_	0.0807194	0.27453	_	0.072285	0.609491	_
Arf4	0.199173	0.729519	_	0.0605237	0.341701	_	0.126455	1.14432	_
Arf6	-0.0185019	0.132349	_	0.0392964	0.1957	_	0.17479	1.10226	_
Arfgap1	-0.225921	1.94258	_	-0.139578	1.45972	_	0.192889	2.3015	_
Arfgap2	0.0527236	0.780129	_	0.0621704	0.527317	_	-0.0253164	0.331053	_
Arfgap3	-0.107503	0.969632	_	-0.103806	0.487253	_	0.0910429	1.65596	_
Arfgef2	0.0746736	0.347611	_	0.118807	0.199526	_	-0.0352048	0.443066	_
Arfrp1	-0.25646	1.41046	_	-0.219514	2.45771	_	-0.114745	1.58342	_
Arg1	1.10848	0.7472	_	1.12763	0.812556	_	1.29125	1.27705	_
Arg2	-0.793568	1.17744	_	-0.827245	0.536106	_	-0.987182	1.02765	_
Arhgap15	-0.275837	1.47072	_	0.158959	0.662225	_	0.36883	0.790641	_
Arhgap20	-0.197172	0.870396	_	-0.120919	0.908869	_	-0.380875	2.14348	_
Arhgap21	-0.207506	1.11039	_	-0.0276134	0.0619487	_	0.0132047	0.0339278	_
Arhgap26	0.352902	0.877879	_	0.621285	1.89445	_	0.306642	1.10565	_
Arhgap27	0.278113	0.296087	_	0.274743	0.361581	_	-0.409545	1.47204	_
Arhgap28	-0.136761	1.66531	_	-0.172708	0.822325	_	-0.21966	1.5847	_
Arhgap33	0.0544982	0.234376	_	0.305646	0.629553	_	0.104023	1.11769	_
Arhgap4	-0.185397	1.21615	_	-0.212833	2.03951	_	-0.141	1.19666	_
Arhgap40	-0.0617567	0.0823003	_	-0.186792	0.227255	_	-0.207703	0.219886	_
Arhgap42	-0.0898584	0.425261	_	-0.518671	1.04003	_	-0.720386	2.00622	_
Arhgap6	-1.44017	1.85764	_	-0.144658	0.391926	_	-0.707065	0.905501	_
Arhgdia	0.0763058	0.815837	_	0.539249	0.429514	_	0.151128	1.38976	_
Arhgdig	0.995203	1.38061	_	0.859822	0.518967	_	0.699285	0.998693	_
Arhgef10l	-0.300452	1.38127	_	-0.265527	1.3487	_	-0.379709	2.32221	_
Arhgef12	-0.36558	2.26534	_	-0.313298	0.991534	_	-0.374754	1.7546	_
Arhgef38	-0.539154	0.405901	_	-0.456543	0.332748	_	0.49608	0.226478	_
Arhgef5	-0.521676	2.09617	_	-0.445131	1.54817	_	-0.528145	2.00636	_
Arid4a	-0.260313	2.1665	_	-0.302201	1.47792	_	-0.358827	1.62196	_
Arid4b	-0.282767	1.32454	_	-0.176019	0.511813	_	0.106885	0.341213	_
Arih2	-0.16198	1.23542	_	-0.0474229	0.306534	_	-0.0514878	0.17135	_
Arl1	0.111226	2.04821	_	0.0796724	0.340447	_	-0.321198	2.47911	_
Arl13a	0.248196	0.465425	_	0.122159	0.559714	_	0.165139	0.761896	_
Arl13b	-0.0750577	1.0577	_	-0.111508	0.997612	_	-0.202471	2.30151	_
Arl15	-0.174366	1.33642	_	-0.346388	1.30212	_	-0.441741	3.18295	DOWN
Arl2bp	0.166776	1.33281	_	0.0792073	0.61351	_	-0.155798	1.13368	_
Arl3	0.0213525	0.0937129	_	-0.0604698	0.299933	_	-0.313621	1.96925	_
Arl4a	-0.0960932	1.07804	_	-0.165606	1.15041	_	-0.325002	1.94968	_
Arl4d	-0.313791	0.882945	_	0.107359	0.148925	_	0.260706	0.975618	_
Arl5b	-0.157532	1.18739	_	-0.150457	0.431293	_	-0.0289472	0.222351	_
Arl5c	-0.0924578	0.641918	_	-0.00983074	0.0514141	_	-0.0657738	0.659891	_
Arl6	0.126516	1.13705	_	0.0466467	0.233371	_	-0.337739	1.68355	_
Arl6ip4	0.207587	1.06376	_	0.0951943	1.14891	_	0.120093	0.64621	_
Arl6ip5	0.113889	0.548553	_	0.129525	0.804845	_	0.00608442	0.0176952	_
Armc1	0.137154	0.904021	_	0.0517941	0.302114	_	-0.182552	1.14939	_
Armc5	0.0300347	0.161439	_	0.0760455	0.51856	_	0.159098	1.06598	_
Armc6	0.185496	1.08554	_	-0.00901442	0.0268802	_	-0.0186512	0.0801441	_
Armcx3	-0.12697	0.338071	_	0.0952124	0.182013	_	0.129469	0.434403	_
Armcx5	-0.0740469	0.319507	_	0.0854904	0.313615	_	-0.0834975	0.370971	_
Arntl2	-0.231001	2.06903	_	-0.156357	0.586767	_	-0.12412	0.180305	_
Arpc2	0.0216443	0.145327	_	0.0322021	0.235185	_	-0.0190535	0.101508	_
Arpp19	0.121653	0.549637	_	-0.0716249	0.109999	_	-0.413268	0.990777	_
Arpp21	-0.276478	0.775326	_	-0.264172	0.732068	_	-0.259541	0.715669	_
Arr3	0.224618	0.724289	_	0.424844	1.61463	_	-0.166263	0.109729	_
Arrb1	-0.409213	3.024	DOWN	-0.338611	1.70509	_	-0.366729	3.22236	DOWN
Arrdc2	-0.297175	2.41283	_	-0.256992	1.6648	_	-0.19263	1.92862	_
Arrdc4	-0.292833	1.98348	_	-0.290414	1.74295	_	-0.424662	1.4449	_
Arsb	-0.271185	1.00776	_	0.139633	0.629745	_	0.166621	0.776895	_
Arsg	-0.242913	1.0866	_	0.031981	0.097157	_	-0.115467	0.394752	_
Arsj	0.546724	0.813418	_	0.744	1.23175	_	0.188211	0.271729	_
Art4	0.103847	0.69999	_	-0.0547795	0.390889	_	-0.507766	3.00904	DOWN
Art5	0.165967	0.178955	_	0.157098	0.503443	_	0.673862	0.280498	_
Arvcf	1.05017	0.928292	_	-0.396196	1.27412	_	-0.589348	2.32866	_
Arxes2	-0.312271	0.330559	_	-0.332847	0.173514	_	-0.493212	0.403468	_
Asah1	-0.148287	1.71232	_	-0.126744	0.336728	_	-0.50534	1.87102	_
Asap2	-0.145021	1.11878	_	-0.195887	0.658456	_	-0.227169	2.31345	_
Asb1	-0.0837092	0.745591	_	-0.127151	1.07649	_	-0.522646	0.790604	_
Asb11	0.925126	0.28054	_	0.686237	0.258885	_	2.03547	0.703836	_
Asb12	0.043667	0.0654496	_	0.327671	0.363674	_	0.104032	0.123815	_
Asb16	-0.0428837	0.108508	_	-0.462557	1.50035	_	1.17958	0.597688	_
Asb17	0.0327136	0.871134	_	1.84643	0.738444	_	0.0733611	1.53193	_
Asb18	-0.293437	0.749515	_	0.406585	0.216108	_	0.436041	0.75902	_
Asb5	0.258433	0.126279	_	-0.722394	0.608714	_	-0.234487	0.211829	_
Asb6	-0.0260543	0.438369	_	-0.111142	1.92431	_	0.0407203	0.610945	_
Asb7	0.122287	1.71352	_	-0.170167	1.33471	_	-0.22661	2.01645	_
Asb8	0.0608519	0.346751	_	0.0929325	2.48189	_	0.121708	3.44605	UP
Ascc2	0.181706	2.14586	_	0.225864	0.804549	_	0.0425537	0.125845	_
Ascc3	-0.21033	1.49581	_	-0.247388	1.46242	_	-0.124882	1.12285	_
Ascl1	-0.298081	1.06092	_	-0.269053	0.803269	_	0.52563	1.10089	_
Asf1a	-0.00685283	0.0191615	_	0.0123217	0.053231	_	-0.251892	0.920936	_
Asgr2	-0.530315	0.88402	_	-0.565638	0.889344	_	0.13441	0.177179	_
Asnsd1	0.225539	1.49567	_	0.181092	1.12266	_	0.0440513	0.376242	_
Aspdh	0.152102	0.228557	_	-0.270523	0.440206	_	-0.483962	0.916911	_
Aspg	-0.376832	0.290578	_	-0.106068	0.0590738	_	-0.305431	0.208761	_
Asph	-0.545915	4.28434	DOWN	-0.560613	1.15183	_	-0.560414	1.93194	_
Aspm	1.26984	3.2865	UP	1.33872	3.27192	UP	1.16151	2.85954	_
Aspscr1	-0.0353793	0.183719	_	0.0745075	0.659809	_	0.175117	1.41573	_
Ass1	0.287457	2.24123	_	0.239143	1.66321	_	0.108179	1.58559	_
Aste1	1.38199	0.426929	_	-0.0263497	0.0144363	_	-0.212462	0.163826	_
Asxl3	-0.181272	0.488501	_	-0.252739	0.611769	_	-0.474329	1.53183	_
Atad2	0.262937	1.9716	_	0.273503	1.39023	_	0.31828	1.93531	_
Atad3a	0.325458	1.76555	_	0.336577	1.00434	_	0.151938	2.02986	_
Atad5	0.612487	1.92492	_	0.598745	1.86527	_	0.516307	1.26591	_
Atat1	0.502006	1.02263	_	-0.221302	0.566612	_	0.622261	1.91811	_
Ate1	-0.0493872	0.338808	_	-0.0701487	0.361172	_	-0.134283	0.613132	_
Atf1	0.165035	1.14421	_	0.128001	0.690353	_	-0.170406	2.98489	_
Atf2	-0.146469	2.10478	_	-0.150518	0.685607	_	-0.243438	1.69457	_
Atf5	-0.313113	2.16538	_	-0.355151	1.81948	_	-0.209405	1.56608	_
Atf6	0.200727	1.41794	_	0.174105	0.744821	_	0.172797	1.17962	_
Atf7ip2	-0.193444	1.24468	_	-0.173339	1.00835	_	-0.193841	1.09281	_
Atg10	0.139712	0.347089	_	0.102241	0.256065	_	-0.363196	1.80973	_
Atg12	-0.0405108	0.234156	_	-0.0784302	0.806131	_	-0.112763	1.07674	_
Atg16l1	0.0246717	0.145895	_	0.166929	0.876642	_	0.0810549	0.8427	_
Atg16l2	0.041668	0.159639	_	0.0399399	0.121366	_	-0.112518	0.393595	_
Atg2a	-0.09057	0.637781	_	-0.0281915	0.0625803	_	-0.0108847	0.0460261	_
Atg7	0.479462	2.1409	_	0.34161	0.516343	_	-0.211475	0.393659	_
Atm	-0.13277	0.897299	_	-0.06185	0.913271	_	-0.220289	2.85796	_
Atoh1	0.0761151	0.533951	_	0.115328	0.650021	_	0.168951	1.0138	_
Atp10d	0.162241	0.385335	_	-0.0775636	0.158415	_	-0.105568	0.235352	_
Atp11b	-0.223371	0.944361	_	-0.143908	0.415556	_	-0.311192	1.93324	_
Atp11c	-0.0416659	0.35966	_	-0.108189	1.4308	_	-0.349221	2.86812	_
Atp12a	1.54141	0.67183	_	0.787957	0.98173	_	2.079	0.870222	_
Atp13a4	-0.50123	0.96335	_	1.18539	0.516496	_	-0.58869	0.834124	_
Atp1a2	-0.82108	1.07502	_	-0.644621	0.467752	_	-0.914007	1.41141	_
Atp1a3	-0.40046	1.88395	_	-0.130658	0.146204	_	0.27928	0.748604	_
Atp1b3	-0.0258885	0.240569	_	0.0184428	0.0557146	_	-0.113372	0.827977	_
Atp1b4	0.0328882	0.153796	_	0.12379	0.577577	_	0.174059	0.841026	_
Atp2a1	-0.0708454	0.0623543	_	-0.102255	0.0822856	_	-0.329611	0.325395	_
Atp2a3	0.0483704	0.456789	_	0.144779	1.89396	_	0.446959	3.49913	UP
Atp2b1	-0.211052	1.74752	_	-0.174908	1.26622	_	-0.215964	1.80363	_
Atp2b3	-0.480675	0.478795	_	-0.432771	0.422641	_	-0.514165	0.517205	_
Atp2c2	-0.0442594	0.0836356	_	0.103813	0.148013	_	0.242832	0.57965	_
Atp5b	0.20232	3.25787	UP	0.1294	0.336816	_	-0.115509	0.595245	_
Atp5c1	0.237737	2.58882	_	0.152907	1.53453	_	-0.0501059	0.607812	_
Atp5e	0.0526904	0.546496	_	0.0371212	0.278265	_	0.123571	0.894617	_
Atp5f1	0.242294	2.27249	_	0.19596	2.30915	_	0.0488921	0.415746	_
Atp5g2	0.120736	2.63179	_	0.153176	1.8892	_	0.17621	3.40221	UP
Atp5g3	0.224651	1.88968	_	0.207348	1.53338	_	0.0580307	0.438174	_
Atp5j2	0.121814	0.777954	_	0.135838	0.585181	_	-0.0613023	0.267527	_
Atp5k	0.111078	0.857523	_	0.13284	0.564966	_	-0.056148	0.327304	_
Atp5l	-0.052237	0.748359	_	0.115292	0.60171	_	-0.185539	2.38264	_
Atp6v0a4	0.729128	0.393761	_	0.0260954	0.14902	_	-0.114748	0.566202	_
Atp6v0d2	1.32506	0.351474	_	0.153164	0.228623	_	-0.226932	0.346167	_
Atp6v0e	0.0476039	0.588299	_	-0.0853813	0.643364	_	-0.184213	2.36565	_
Atp6v1c1	0.0126994	0.0830261	_	0.035154	0.113235	_	-0.150471	1.0041	_
Atp6v1c2	-0.049009	0.135	_	-0.0886333	0.340087	_	-0.17806	0.775623	_
Atp6v1e1	-0.124937	2.81763	_	-0.111	2.68647	_	-0.0726185	1.08761	_
Atp6v1g2	0.826902	0.468898	_	-0.110101	0.374405	_	-0.311655	1.50248	_
Atp6v1g3	-0.402393	0.655259	_	-0.176584	0.170196	_	-0.354407	0.435901	_
Atp8b1	0.722397	0.848313	_	0.547937	0.253711	_	-0.164221	0.146617	_
Atp8b3	0.960868	1.41418	_	1.07014	1.59682	_	0.390156	0.21064	_
Atpaf1	0.133495	0.0783231	_	-0.643637	1.37918	_	-0.908882	3.95454	DOWN
Atpbd4	0.165954	1.11586	_	0.132032	0.44641	_	-0.0787629	0.379759	_
Atrn	-0.174833	1.67172	_	-0.135011	0.743124	_	-0.275408	1.44341	_
Atrnl1	-0.22142	1.10189	_	0.101532	0.218081	_	-0.332197	1.45966	_
Atrx	-0.147338	1.76795	_	-0.201979	1.83145	_	-0.306219	1.72842	_
Atxn10	0.0528581	0.618013	_	0.103497	1.26292	_	0.0767705	2.06641	_
Atxn7	-0.387282	2.47522	_	-0.268729	1.32151	_	0.131351	1.19304	_
Atxn7l1	-0.130839	3.35301	DOWN	0.188491	1.29984	_	-0.139467	1.06692	_
Atxn7l2	-0.0244153	0.113698	_	-0.10263	0.279941	_	0.225434	1.33484	_
AU018091	-0.614421	2.8345	_	-0.16229	0.0959872	_	0.212943	0.421022	_
AU019823	0.0117981	0.0456415	_	0.0260382	0.157199	_	-0.0265952	0.169975	_
AU019990	0.182368	0.710069	_	0.884301	0.574937	_	0.0928609	0.311077	_
AU022751	-0.0693774	0.09647	_	-0.036766	0.0762604	_	0.230624	0.733102	_
AU040320	-0.239221	1.64183	_	-0.183284	1.47195	_	-0.088412	0.672479	_
Auh	-0.0442368	0.840667	_	-0.605871	1.03317	_	-0.0472421	1.03214	_
Aurkaip1	0.0876492	1.21847	_	0.0544874	0.265573	_	-0.0177927	0.110773	_
Aurkc	0.294957	1.91533	_	0.380234	1.3659	_	0.0823827	0.789446	_
AV026068	-0.75291	0.392511	_	-0.726618	0.376339	_	0.493566	0.123677	_
Avil	-0.0382042	0.0656756	_	0.306994	0.684775	_	-0.199574	0.701482	_
Avp	-0.108101	0.0253923	_	-0.782111	0.312919	_	-0.15088	0.0330873	_
Avpi1	-0.189037	1.21972	_	-0.195099	1.04666	_	-0.31564	1.69799	_
Avpr1a	1.58799	1.53133	_	1.3288	1.27363	_	0.226324	0.140763	_
Avpr1b	-1.3832	0.460406	_	-1.34046	0.443799	_	-1.13525	0.357491	_
Avpr2	1.55557	0.827141	_	0.283387	0.617325	_	0.0495473	0.114522	_
AW011738	0.347541	1.3147	_	0.349644	0.703551	_	-0.420023	0.9164	_
AW495222	0.0130601	0.170636	_	0.0313058	0.360031	_	0.580218	0.474684	_
AW549877	-0.189828	1.61741	_	-0.138122	0.904832	_	-0.147454	0.776018	_
AW554918	0.0276677	0.101888	_	0.0180977	0.0485296	_	-0.0851058	0.155145	_
AW555464	-0.153188	0.370344	_	0.100311	0.204353	_	0.304905	1.02197	_
AW742475	-0.823527	1.08909	_	-0.534023	0.613387	_	-0.737184	0.787056	_
Awat1	-0.289072	1.19806	_	0.0193028	0.0325509	_	-0.0357351	0.0969443	_
Axin2	-0.532915	1.95913	_	-0.292271	0.663018	_	-0.441691	1.19079	_
Axl	-0.583701	2.60548	_	-0.500253	1.5495	_	-0.562918	1.99962	_
AY074887	-0.209745	1.05469	_	-0.194215	0.525248	_	1.54824	0.634118	_
AY512915	-0.44246	0.302809	_	-0.834747	1.28967	_	-0.510456	0.944854	_
Aym1	-0.135415	0.693093	_	-0.0836798	0.0949789	_	0.422255	0.888223	_
Azgp1	-0.0597486	0.340947	_	-0.411171	0.694167	_	0.369446	0.997368	_
Azin1	0.444075	4.04691	UP	0.400154	3.81923	UP	0.438814	2.41864	_
B020004J07Rik	0.110732	1.07985	_	0.195057	1.32979	_	0.0769929	1.05161	_
B130034C11Rik	-0.021723	0.0906252	_	0.189362	1.08987	_	0.181292	0.69557	_
B130055M24Rik	-0.0995702	0.262376	_	-0.0405962	0.106332	_	-0.198062	1.75355	_
B230104I21Rik	-0.175594	0.693548	_	0.279423	0.291222	_	1.01046	4.73852	UP
B230120H23Rik	0.0787802	0.101636	_	0.0315049	0.0426058	_	-0.241031	0.348331	_
B230206F22Rik	-0.413349	2.23981	_	-0.384263	2.13037	_	0.264047	0.552553	_
B230216N24Rik	-0.526633	1.59723	_	-0.448243	1.29566	_	0.492924	0.260215	_
B230217C12Rik	0.825549	0.904295	_	0.83409	0.935713	_	0.140163	0.111543	_
B230307C23Rik	0.522555	0.415066	_	0.351981	0.266288	_	-0.186964	0.16161	_
B230311B06Rik	0.0601299	0.181827	_	-0.0377378	0.0922583	_	-0.799806	1.21134	_
B230312A22Rik	-0.310781	3.42016	DOWN	-0.346584	2.60128	_	-0.0433782	0.261241	_
B230344G16Rik	0.757238	0.802197	_	0.169447	0.942351	_	0.877145	0.554725	_
B230369F24Rik	-0.402185	2.9197	_	-0.335565	0.786081	_	0.0370435	0.109413	_
B3galt2	-0.883958	1.19775	_	0.0403794	0.0153365	_	-0.563958	0.690647	_
B3galt5	0.445121	0.204876	_	-0.408691	0.62746	_	0.0104161	0.0231917	_
B3galtl	-0.0235997	0.291699	_	0.000152783	0.00084429	_	-0.0374776	0.275412	_
B3gat1	0.0539395	1.16608	_	0.096822	1.12453	_	-1.56427	1.55051	_
B3gat2	-0.698242	1.0208	_	-0.463727	0.696173	_	-1.24656	2.40912	_
B3gnt2	0.0510949	0.534781	_	0.0856765	0.840415	_	-0.0858644	0.624157	_
B3gnt4	-0.239184	0.732429	_	0.776902	0.752647	_	-0.246874	0.746815	_
B3gnt5	0.09046	0.756834	_	0.162327	0.673099	_	0.212227	2.13696	_
B3gnt7	1.56026	0.581832	_	1.29666	0.795521	_	2.31285	0.972074	_
B3gnt9-ps	0.11289	0.375938	_	-0.0653332	0.116503	_	-0.346896	0.919235	_
B4galnt2	0.00143332	0.00276398	_	0.167607	0.216433	_	-0.105346	0.160515	_
B4galnt4	0.552173	0.858854	_	-0.151694	0.156043	_	0.90775	1.04305	_
B4galt1	-0.0316455	0.237335	_	0.207407	1.44437	_	0.245977	1.74895	_
B4galt4	-0.176465	1.18617	_	-0.157108	0.916913	_	-0.54857	1.97682	_
B4galt5	0.270763	1.63494	_	0.247725	1.29638	_	0.152854	0.727234	_
B930007M17Rik	1.34227	0.43478	_	0.53125	0.638655	_	0.276402	0.726401	_
B930041F14Rik	-0.259467	1.22612	_	-0.13266	0.59311	_	-0.323252	1.11418	_
Baat	0.0327662	0.0637934	_	1.28801	0.485383	_	0.248056	0.574041	_
Bace1	-0.0608477	0.694985	_	-0.206613	1.30365	_	-0.498582	2.04287	_
Bace2	-0.241388	1.74654	_	-0.302942	1.32972	_	-0.290645	1.8802	_
Bach1	-0.116607	1.20506	_	-0.0903856	1.00274	_	-0.277752	1.58141	_
Bach2	-0.263628	1.63435	_	-0.15162	0.802094	_	0.00909344	0.0581786	_
Bad	0.0892702	1.41026	_	0.0389116	0.459777	_	-0.185598	1.89385	_
Bag1	0.0109711	0.103036	_	0.0636598	0.315688	_	-0.0970912	1.01616	_
Bag5	0.125763	1.42508	_	-0.0851233	0.467971	_	-0.245219	1.74752	_
Bahcc1	-0.242437	0.302476	_	0.0270298	0.0159359	_	1.17016	0.318883	_
Bahd1	-0.0471478	0.871034	_	-0.134785	0.758985	_	-0.101702	2.07854	_
Bai1	-0.558642	0.536387	_	0.166308	0.303171	_	0.409949	0.770352	_
Baiap2	0.129532	0.708246	_	0.107977	0.51464	_	0.127143	0.429198	_
Baiap2l1	-0.312145	0.318433	_	-0.196324	0.14913	_	0.00485434	0.003064	_
Bak1	0.325331	2.29525	_	0.299725	1.71632	_	0.281745	1.56334	_
Bambi	0.0552926	0.518621	_	0.100634	0.767572	_	0.149464	1.1496	_
Bank1	0.122365	0.693635	_	0.077136	0.438607	_	-0.0690981	0.322731	_
Barhl1	0.226139	0.325316	_	0.921432	0.570598	_	0.366522	0.983717	_
Barhl2	0.0602075	0.850976	_	0.0976686	0.943835	_	0.108239	1.34054	_
Bat1a	0.380397	2.42533	_	0.368223	1.83115	_	0.198429	1.41398	_
Batf	0.529545	3.70979	UP	0.436641	3.56507	UP	0.207944	2.14809	_
Batf2	0.270168	0.711319	_	0.485084	0.648193	_	0.510623	1.82542	_
Baz1a	0.334829	3.1353	UP	-0.217391	1.65665	_	0.161952	1.11459	_
Baz2a	-0.15824	1.98346	_	-0.067477	0.453974	_	-0.0566184	0.739425	_
BB014433	0.218946	1.02624	_	0.36394	1.33872	_	0.110569	0.708171	_
BB094273	-0.228511	1.61899	_	-0.303981	0.406313	_	-0.0662797	0.243522	_
BB287469	-0.436993	0.514229	_	-0.517636	0.612775	_	-0.573984	0.699223	_
Bbc3	-0.314972	2.40502	_	-0.447622	1.34896	_	-0.055749	0.356046	_
Bbs1	-0.282079	1.38812	_	-0.233329	0.75905	_	-0.427059	1.25173	_
Bbs10	0.274999	0.660664	_	0.167788	0.300929	_	-0.238498	0.437984	_
Bbs2	-0.0324344	0.0691158	_	0.042532	0.0744233	_	-0.390861	1.18967	_
Bbs5	0.209928	0.367414	_	-0.140705	0.472695	_	-0.402432	0.365084	_
BC003266	-0.0840894	0.978572	_	-0.0521081	0.548992	_	-0.126006	1.27637	_
BC003331	-0.0286581	0.250111	_	0.107756	0.404661	_	-0.0359343	0.164755	_
BC004004	0.0883584	1.36132	_	0.137911	2.05882	_	0.186366	2.16685	_
BC005537	-0.128909	0.564558	_	-0.083967	0.439024	_	-0.185647	1.41343	_
BC005561	-0.273645	2.49286	_	-0.308113	1.81386	_	-0.276734	1.39376	_
BC005624	-0.697134	1.67876	_	-0.165323	1.39993	_	-0.0707874	0.644697	_
BC005764	-0.690999	2.75865	_	-0.968963	2.73025	_	-0.561689	2.03581	_
BC006779	-0.193885	1.68733	_	-0.218235	1.34731	_	0.174854	1.73674	_
BC006965	0.128085	1.13865	_	0.220006	1.28856	_	1.27385	0.453879	_
BC013712	0.146033	1.11841	_	0.211769	0.596538	_	0.28919	2.02659	_
BC014805	-0.14368	0.664162	_	-0.128179	0.566244	_	0.660726	0.363455	_
BC016423	-0.316456	2.19055	_	-0.284284	2.05123	_	-0.0908111	1.00707	_
BC016495	0.0263516	0.143027	_	-0.135797	0.386531	_	-0.367805	1.36706	_
BC017612	0.677981	2.40576	_	0.489651	1.68957	_	0.213503	0.721885	_
BC017647	0.0144142	0.0269816	_	0.0988399	0.0602636	_	-0.335627	0.66133	_
BC020535	-0.422796	2.44346	_	-0.280675	0.556615	_	-0.455031	2.55057	_
BC022687	-0.258167	1.06903	_	-0.104239	0.200695	_	-0.336467	1.10556	_
BC023105	-0.0593436	0.034234	_	-0.169937	0.123158	_	-0.441747	0.481449	_
BC023829	0.11527	0.912276	_	-0.097241	0.272977	_	-0.225074	1.77709	_
BC024814	0.168666	1.64048	_	0.22422	0.990665	_	0.127796	0.928676	_
BC026585	-0.232805	0.514657	_	-0.194356	0.329969	_	-0.406349	0.807873	_
BC026590	0.141289	1.46497	_	0.165686	1.43599	_	0.0612144	0.73517	_
BC028777	0.273348	2.02178	_	0.252971	0.715983	_	0.027185	0.0558328	_
BC030307	0.338032	0.714574	_	-0.391789	0.459797	_	0.827818	1.69797	_
BC030336	-0.379748	3.5353	DOWN	-0.378456	2.02624	_	-0.149965	2.09045	_
BC031181	0.105664	3.3916	UP	-0.0964489	1.05157	_	-0.140731	1.64513	_
BC031781	0.145155	1.14417	_	0.0470294	0.0876558	_	-0.219331	1.41273	_
BC039771	-0.0629705	0.188757	_	-0.0489871	0.142945	_	-0.0789791	0.245291	_
BC040756	0.0227616	0.0918282	_	0.115031	0.501843	_	0.110197	0.542818	_
BC048507	0.114437	1.51455	_	-0.237398	1.82235	_	-0.251871	1.82094	_
BC048671	-0.0310104	0.0428186	_	0.0160525	0.00557791	_	-0.200396	0.213451	_
BC048943	0.451071	0.558746	_	0.474815	0.912801	_	0.637671	1.19363	_
BC049265	-0.148128	0.390836	_	-0.148356	0.202518	_	0.396735	1.11224	_
BC049702	0.0472977	1.26859	_	0.058764	1.56737	_	0.292988	0.474508	_
BC049715	-0.353917	2.00684	_	-0.601405	2.32162	_	-0.607456	4.31169	DOWN
BC051019	-0.0336582	0.0639324	_	-0.112759	0.222873	_	1.40895	3.01783	UP
BC051070	1.09766	0.597232	_	0.381627	0.320799	_	-0.485075	0.660183	_
BC051076	0.072287	1.77643	_	0.0839512	1.96299	_	0.0577705	1.1494	_
BC051226	-0.0149884	0.0361699	_	0.17156	0.892848	_	-0.164196	0.441145	_
BC051408	0.139032	0.0692075	_	0.367784	0.166282	_	0.135593	0.0536142	_
BC051665	0.0347482	0.762151	_	0.0508051	1.92574	_	0.0228202	0.377156	_
BC052040	0.321296	0.413388	_	0.0930428	0.175167	_	-0.105199	0.137788	_
BC052688	0.193624	0.782246	_	-0.0572049	0.128445	_	0.0806246	0.0434484	_
BC053393	0.457092	0.295133	_	0.618474	0.304846	_	-0.18381	0.11467	_
BC056474	0.0461647	0.654535	_	0.138292	0.451229	_	0.0817886	1.24298	_
BC060267	0.618521	0.434196	_	0.321382	0.246956	_	0.833655	0.432662	_
BC061194	0.0248489	0.818791	_	-0.480032	0.791852	_	0.0398131	0.732312	_
BC061237	-0.585125	0.843353	_	-0.566463	0.809969	_	-0.56579	0.809497	_
BC067068	0.0257977	0.166217	_	0.0104965	0.0730389	_	-0.0884936	0.567886	_
BC068157	0.290355	0.849795	_	-0.0555611	0.149499	_	-0.295441	0.852972	_
BC068281	-0.267445	1.39337	_	-0.63156	2.13599	_	-0.0456539	0.112861	_
BC085271	0.237484	2.4062	_	0.219221	1.68176	_	0.114669	0.888307	_
BC089491	-0.212152	0.927522	_	-0.184433	0.3422	_	0.207866	0.616091	_
BC089597	0.342708	0.76739	_	1.3569	0.946068	_	0.324849	0.643573	_
BC106175	-0.25488	0.357039	_	0.110278	0.179111	_	-0.327573	1.10521	_
BC106179	0.142103	0.163351	_	0.0965856	0.0720564	_	-0.339942	0.487434	_
BC117090	-0.057187	0.245952	_	-0.0429595	0.171767	_	0.366699	0.753832	_
BC147527	-0.25552	1.8224	_	-0.200677	0.881944	_	-0.0691928	0.338077	_
Bcam	-0.11598	1.01996	_	-0.29083	0.694725	_	-0.0430532	0.0491329	_
Bcap29	0.231977	1.6018	_	0.231351	1.53113	_	0.0322873	0.179828	_
Bcar1	-0.0856087	0.309455	_	-0.258741	0.735139	_	-0.531119	3.45389	DOWN
Bcas1	0.256285	1.1136	_	0.301012	0.834714	_	0.0934916	0.397388	_
Bcat1	1.42693	2.42993	_	0.720694	1.9913	_	0.580817	2.54876	_
Bcdin3d	-0.0410287	0.306898	_	0.00986569	0.0531471	_	-0.111956	0.8568	_
Bcl10	0.0543384	0.473428	_	-0.117902	0.288647	_	-0.16169	0.749155	_
Bcl11b	-0.0479087	0.707418	_	-0.142636	0.77622	_	-0.43046	1.83405	_
Bcl2l1	-0.179074	1.42263	_	-0.242166	1.37797	_	-0.17635	1.86271	_
Bcl2l10	0.043326	1.05301	_	0.056162	1.76971	_	0.0364192	0.691117	_
Bcl2l11	0.480423	1.55846	_	0.455815	1.09207	_	0.858055	0.711423	_
Bcl2l12	0.0992976	0.348444	_	0.204687	0.565786	_	-1.92538	0.389696	_
Bcl2l14	0.108768	0.270247	_	0.381611	1.31474	_	0.516495	1.89397	_
Bcl2l15	0.541402	0.464581	_	-0.243904	0.679214	_	-0.248807	0.688936	_
Bcl2l2	-0.309658	3.42435	DOWN	-0.115898	0.823088	_	-0.132382	1.40124	_
Bcl7c	0.0508503	0.383406	_	-0.11215	0.312023	_	-0.0503182	0.622938	_
Bco2	-0.247955	0.803074	_	-0.289967	0.842117	_	-0.428744	0.497762	_
Bcorl1	-0.150248	1.28961	_	-0.632191	3.34107	DOWN	-0.579043	4.07163	DOWN
Bcs1l	0.125446	0.660106	_	-0.0610047	0.414187	_	0.0696461	0.356622	_
Bdh1	0.297135	3.21105	UP	0.132806	2.01446	_	-0.0870415	1.38644	_
Bdkrb1	0.36916	0.552383	_	0.776935	0.897389	_	0.154552	0.177512	_
Bdp1	-0.0872242	0.500103	_	-0.0710276	0.282904	_	-0.103932	0.806185	_
Becn1	0.127186	0.910527	_	0.0621936	0.324804	_	-0.257912	1.92009	_
Bend4	-0.377751	2.24517	_	-0.472098	1.74048	_	-0.401966	3.18207	DOWN
Bend5	0.217054	0.9792	_	0.0965046	0.556198	_	0.240544	1.95344	_
Bend7	-1.2736	1.09561	_	-0.961736	0.71734	_	-1.24413	1.06877	_
Best1	1.14217	0.438818	_	0.337725	0.676922	_	0.0280927	0.155854	_
Best3	-0.0616955	0.159616	_	-0.00807747	0.0181263	_	-0.102729	0.275745	_
Bet1l	-0.00717367	0.0429225	_	-0.0951241	0.761617	_	-0.0843566	0.542157	_
Beta-s	-0.394129	0.607116	_	-0.409735	0.5589	_	-0.594024	0.947019	_
Bex4	0.490282	0.433884	_	-0.0243426	0.0283417	_	-0.0925467	0.118842	_
Bglap	-0.146647	0.425246	_	0.679926	0.456321	_	-0.0912762	0.243491	_
Bglap2	-0.212967	0.261436	_	-0.231288	0.125113	_	-0.0921836	0.143691	_
Bglap-rs1	-0.411749	0.407233	_	0.966061	0.378528	_	0.232163	0.595399	_
Bhlhb9	0.893955	0.937211	_	0.0959746	0.18667	_	-0.292354	0.711279	_
Bhlhe23	0.726499	0.474828	_	-0.794407	0.822936	_	-0.812961	0.842766	_
Bhlhe40	0.216639	1.02946	_	0.292469	0.759927	_	0.284425	1.10804	_
Bhlhe41	0.858115	1.09687	_	-0.307049	0.95264	_	0.277547	0.325328	_
Bhmt	-0.141221	1.19718	_	1.0052	0.86781	_	-0.546628	1.54782	_
Bicc1	0.0291366	0.223222	_	-0.0539422	0.216134	_	-0.375671	2.02373	_
Bicd1	0.258699	0.809422	_	0.497801	0.781318	_	0.273352	0.998109	_
Bid	0.0334235	0.234748	_	0.0383489	0.158213	_	0.249021	2.13308	_
Bin1	-0.0459989	0.281033	_	-0.143165	0.560139	_	-0.176653	1.17571	_
Bin3	-0.272219	1.98841	_	-0.0699742	0.468987	_	0.100033	0.714577	_
Birc3	-0.359488	1.99405	_	-0.29312	1.79188	_	-0.178949	1.03533	_
Birc5	1.59628	3.62411	UP	1.65712	3.50169	UP	1.22206	2.89183	_
Birc7	0.00436096	0.00321919	_	0.092047	0.273699	_	-0.418868	0.722987	_
Bivm	-1.41544	0.663164	_	-0.860182	0.41352	_	-0.289935	2.72966	_
Blcap	-0.0608807	0.105086	_	0.300002	0.622183	_	0.248604	0.637809	_
Blk	0.12536	0.259958	_	0.137905	0.220382	_	-0.128423	0.305467	_
Blm	0.541583	2.95402	_	0.5178	2.4241	_	0.518142	3.33423	UP
Bloc1s1	0.00967062	0.0534345	_	-0.16505	0.717353	_	-0.184554	1.09283	_
Bloc1s2	0.155535	1.55713	_	0.289027	2.08658	_	0.219103	1.42437	_
Blvrb	-0.0631117	0.389049	_	0.01376	0.0459943	_	-0.0661334	0.542111	_
Bmf	-0.357355	1.99249	_	-0.274753	1.23184	_	-0.26273	1.53229	_
Bmi1	-0.238771	2.90214	_	-0.262901	1.61467	_	-0.318462	1.78742	_
Bmp1	0.562723	5.12454	UP	0.470888	2.16145	_	-0.067486	0.705994	_
Bmp2	-0.654566	3.00135	DOWN	-0.832618	1.84283	_	-0.515231	0.601983	_
Bmp2k	-0.235265	2.07857	_	-0.237646	1.68882	_	-0.197017	2.21998	_
Bmp3	-0.00062467	0.00120184	_	-0.0012991	0.00103782	_	-0.401535	1.6544	_
Bmp8a	-0.511281	2.13249	_	-0.547265	0.955833	_	-0.209271	0.762352	_
Bmper	0.332436	1.104	_	0.302211	0.650596	_	-0.273906	0.417026	_
Bmpr1a	-0.282121	0.609362	_	-0.414549	0.834953	_	-0.473116	1.04371	_
Bmx	-0.0304783	0.233367	_	-0.290307	1.1831	_	-0.0828577	0.435882	_
Bnc1	1.20346	0.497195	_	0.277457	1.99193	_	0.0680827	0.440138	_
Bnip2	-0.137112	1.32812	_	-0.0824955	0.530798	_	-0.336197	2.04256	_
Bnip3	-0.337812	0.950658	_	-0.230244	0.540888	_	-0.590352	0.839874	_
Bnip3l	-0.183123	1.76552	_	-0.161497	1.60298	_	-0.423962	3.14947	DOWN
Bnipl	0.0724947	1.21581	_	0.427605	0.454545	_	0.0556153	1.1227	_
Bola3	0.228762	2.07436	_	0.207978	1.73251	_	0.121564	0.70211	_
Boll	0.34254	0.433798	_	-0.858458	0.562092	_	-1.4776	1.6408	_
Bpil3	-0.650283	2.29497	_	-0.783708	1.13594	_	-0.722781	2.89526	_
Bpnt1	0.204144	1.60574	_	-0.0125773	0.054903	_	-0.317039	2.40264	_
Bptf	-0.253839	3.36559	DOWN	-0.321597	2.95865	_	-0.24847	2.03227	_
Braf	-0.260869	1.43798	_	-0.23842	1.96056	_	-0.228616	1.50341	_
Brap	-0.00737564	0.0459478	_	-0.00159399	0.00916181	_	-0.0914453	0.692442	_
Brca1	0.893054	1.08447	_	1.10904	0.889477	_	-0.0341463	0.0295466	_
Brd2	-0.0824694	1.76531	_	-0.0649637	0.850829	_	0.0867504	0.319243	_
Brd3	-0.0705461	0.396344	_	-0.0586143	0.296068	_	-0.119685	0.803306	_
Brd7	-0.387062	2.62388	_	-0.227036	0.850355	_	-0.0592871	0.674498	_
Brd8	-0.237483	0.836776	_	-0.251242	0.9659	_	0.223139	0.705795	_
Brd9	0.0359312	0.140564	_	0.163884	0.516725	_	0.0334089	0.0889297	_
Brdt	-0.249091	1.07876	_	-0.106055	0.369367	_	-0.222268	0.187318	_
Bre	0.0687181	0.700499	_	0.250249	2.02635	_	0.175717	1.70829	_
Brf2	0.111591	0.544583	_	0.1052	0.266904	_	0.0422149	0.201053	_
Bri3	-0.268145	3.61227	DOWN	-0.234104	2.57032	_	-0.356574	3.61526	DOWN
Brix1	0.250551	2.29962	_	0.24308	2.24312	_	0.0744918	0.681608	_
Brp44	-0.171703	0.659849	_	-0.152195	0.663687	_	-0.291696	1.13651	_
Brpf1	-0.0926376	1.28515	_	-0.240563	2.26695	_	-0.0243864	0.420799	_
Brpf3	-0.131239	1.66759	_	-0.0915455	0.305583	_	-0.261907	2.44487	_
Brs3	0.821196	0.911419	_	0.609191	0.599379	_	-0.196185	0.447523	_
Brsk1	-0.210922	0.309929	_	-0.262526	0.356207	_	-0.178	0.406272	_
Brwd1	-0.0806413	1.04254	_	-0.210101	1.33762	_	-0.134978	0.93715	_
Bspry	0.692909	1.21502	_	0.807402	1.08666	_	0.451415	1.32055	_
Bst1	-0.274812	1.58761	_	-0.165668	0.632973	_	-0.321182	1.38626	_
Btbd1	-0.165631	1.46997	_	-0.195519	1.38765	_	-0.185965	1.34824	_
Btbd10	-0.156069	0.894392	_	-0.108454	0.448052	_	0.0578611	0.234669	_
Btbd17	0.436731	0.485147	_	0.786839	0.572934	_	0.386176	0.428508	_
Btbd19	0.249915	2.05886	_	0.187072	1.50674	_	-0.634944	0.546872	_
Btbd2	-0.0815683	0.483078	_	-0.107263	0.712822	_	0.0363355	0.155706	_
Btbd7	0.338598	0.235652	_	-0.216255	0.46403	_	-0.477732	1.12027	_
Btbd9	-0.31745	2.68387	_	-0.453437	3.15433	DOWN	-0.100365	0.946027	_
Btf3	0.211649	2.00524	_	0.178294	1.31364	_	0.0854612	0.438762	_
Btf3l4	0.208959	2.40895	_	0.262422	2.89524	_	0.0561349	0.864029	_
Btg1	-0.0691023	0.744852	_	-0.0759873	0.947817	_	0.298723	0.788982	_
Btk	0.212788	1.16043	_	0.169843	0.742659	_	0.246771	1.36171	_
Btla	0.103991	0.464152	_	0.359448	1.44564	_	0.246078	0.621985	_
Btn1a1	-0.539124	0.411324	_	-0.736554	0.611362	_	0.304051	0.92148	_
Btn2a2	0.739121	0.384436	_	0.340129	0.586139	_	0.335366	0.734096	_
Btn3a3	-0.0928244	0.244948	_	-0.168885	0.637283	_	-0.171526	0.639353	_
Btnl3	0.51023	1.56322	_	0.456357	1.25478	_	0.597471	2.26575	_
Btnl5	-0.402408	0.584897	_	0.134861	0.5055	_	1.18749	0.819261	_
Btnl6	0.0707033	1.88591	_	0.0839881	1.86738	_	0.0560473	0.941137	_
Btnl9	-0.258328	0.347741	_	-0.368584	0.465115	_	-1.31987	1.52518	_
Btrc	-0.201209	1.34663	_	0.261908	0.779076	_	-0.290389	1.4264	_
Bub1	1.34659	3.91457	UP	1.27593	3.80276	UP	0.963889	3.02642	UP
Bub3	0.189424	1.35681	_	0.0776518	0.640584	_	0.0388776	0.288734	_
Bud13	0.168241	1.26913	_	0.0413001	0.0829113	_	0.201648	0.413035	_
Bud31	0.30116	1.87483	_	0.164034	1.05788	_	0.108939	1.61241	_
Bzrap1	0.0170908	0.137127	_	0.2327	0.723343	_	0.442239	2.11922	_
Bzw1	0.25436	2.54385	_	0.203636	1.81805	_	0.13722	1.48509	_
C030037F17Rik	0.0874803	0.148079	_	0.186045	0.237374	_	-0.0707585	0.374879	_
C030039L03Rik	0.0135187	0.0207384	_	0.0934288	0.144285	_	-0.33211	0.63853	_
C030046I01Rik	0.0453311	0.177105	_	0.0487377	0.156142	_	-0.00482288	0.01294	_
C030048B08Rik	-0.16589	2.01005	_	-0.196081	2.01636	_	0.103221	1.10937	_
C130022K22Rik	-0.10715	0.940596	_	0.0851737	1.25616	_	-0.108663	1.10931	_
C130026I21Rik	-0.237028	1.09546	_	0.0641106	0.201212	_	0.411147	3.67423	UP
C130039O16Rik	-0.220563	1.01146	_	-0.475139	1.32735	_	-0.585288	2.37839	_
C130046B21Rik	0.156929	0.795819	_	0.2673	1.54846	_	0.0118663	0.0554481	_
C130074G19Rik	-0.468553	3.84832	DOWN	-0.506559	2.61786	_	-1.34236	3.61437	DOWN
C1qb	-0.527729	3.34278	DOWN	-0.479398	2.31474	_	-0.244206	1.98193	_
C1qc	-0.59907	3.57322	DOWN	-0.44378	2.45145	_	-0.225341	1.52013	_
C1qtnf5	0.580897	2.4864	_	0.346979	1.04835	_	-0.48739	1.85298	_
C1ra	-0.624502	3.72512	DOWN	-0.541139	3.85736	DOWN	-0.418758	3.3166	DOWN
C1s	-0.347034	3.15108	DOWN	-0.246706	1.24789	_	-1.47521	0.516886	_
C230052I12Rik	0.608516	1.31884	_	0.420983	0.556296	_	-0.139415	0.235775	_
C230072F16Rik	-0.872321	0.749213	_	0.282343	0.1927	_	-0.208503	0.686765	_
C230081A13Rik	-0.386731	4.26314	DOWN	-0.252545	1.30286	_	-0.207979	3.99079	DOWN
C230096C10Rik	0.0996862	0.738001	_	0.129974	0.488603	_	0.166718	1.44798	_
C2cd2l	-0.152097	0.787317	_	-0.160014	1.06729	_	-0.470998	1.05103	_
C2cd3	-0.234146	0.578452	_	-0.509695	1.26163	_	0.0935251	1.45837	_
C2cd4b	-0.759794	0.762324	_	-1.24474	1.25572	_	-0.352258	0.301438	_
C3	-0.541267	3.97692	DOWN	-0.487577	3.63651	DOWN	-0.166838	1.31833	_
C330011M18Rik	-0.190381	0.728461	_	0.607274	0.573643	_	-0.307839	0.596023	_
C330019G07Rik	-0.105429	1.40213	_	-0.0459519	0.51488	_	0.193296	1.13683	_
C330027C09Rik	1.34699	2.05509	_	1.24068	0.7528	_	0.508317	0.643116	_
C430002E04Rik	1.67658	0.43676	_	0.165286	0.967245	_	1.16211	0.431751	_
C530005A16Rik	-0.16823	0.424811	_	0.0150847	0.0196485	_	1.09456	0.342559	_
C530025M09Rik	0.14696	0.854062	_	0.358479	1.07629	_	2.7712	2.05429	_
C630016N16Rik	-0.0662278	0.156709	_	-0.328105	0.489193	_	-0.153185	0.227719	_
C7	-0.124384	0.324515	_	-0.0378237	0.0370252	_	0.765629	2.10639	_
C730002L08Rik	0.0604532	1.88319	_	0.0866695	1.69822	_	0.0353755	0.331239	_
C730027H18Rik	0.30579	0.928532	_	0.25054	1.43858	_	-0.00449608	0.0187449	_
C730048C13Rik	0.0387511	0.0529464	_	0.280842	0.274755	_	-0.10638	0.131062	_
C78653	-0.153694	0.406635	_	-0.231395	0.723213	_	-0.158773	0.413101	_
C79407	1.56408	3.65866	UP	1.43487	3.21144	UP	1.45831	1.61824	_
C80913	-0.0609453	1.02145	_	0.0557813	0.282661	_	0.131625	1.00625	_
C85492	-0.398757	2.24052	_	-0.583459	1.28443	_	-0.977888	2.69643	_
C86695	1.15807	0.54696	_	0.401657	1.20798	_	0.134868	0.708446	_
C87017	-0.137495	0.328576	_	0.519676	0.309528	_	-0.074922	0.16323	_
C87414	0.650548	0.7572	_	0.219574	0.356867	_	0.311946	0.978405	_
C8g	-0.162637	0.691408	_	-0.219053	0.797841	_	-0.157955	0.599443	_
C9	0.201914	1.16501	_	0.399755	2.30718	_	0.110274	0.828414	_
C920006O11Rik	0.257077	0.297745	_	0.252763	0.295895	_	0.202517	0.214891	_
Cab39l	0.123036	1.59468	_	0.185325	0.716472	_	0.326343	1.30049	_
Cabin1	-0.147119	0.919283	_	-0.0966731	0.73702	_	0.0274053	0.340065	_
Cables1	-0.312674	5.10118	DOWN	-0.435184	1.40636	_	-0.309359	3.38291	DOWN
Cables2	-0.0776794	0.498494	_	-0.0367613	0.236313	_	-0.0502272	0.578098	_
Cabp1	0.453665	0.274525	_	-0.707555	0.732063	_	-0.149258	0.39563	_
Cabp2	-0.235281	0.595622	_	-0.240089	0.970169	_	-0.407614	0.919601	_
Cabp5	-0.536251	3.20699	DOWN	-0.392827	0.882362	_	0.170797	0.756814	_
Cabyr	1.25394	0.727949	_	0.261239	0.448986	_	-0.107243	0.10593	_
Cachd1	-0.171928	0.763807	_	-0.0568834	0.169984	_	0.20261	0.543385	_
Cacna1a	-0.19548	1.04281	_	0.115907	0.292414	_	-0.304765	0.850581	_
Cacna1b	-0.0106402	0.00906579	_	1.16796	0.412949	_	-0.304953	0.306718	_
Cacna1c	0.0667727	0.138323	_	-0.126522	0.0779435	_	0.268683	0.188495	_
Cacna1d	-0.568679	1.23634	_	-0.827069	1.47719	_	-0.787979	1.00613	_
Cacna1h	-0.0219283	0.138951	_	0.214302	0.560398	_	1.98838	5.83414	UP
Cacna1s	0.204547	2.09061	_	0.306752	1.29505	_	1.08293	3.28496	UP
Cacna2d1	-0.315819	1.02023	_	0.0936708	0.14417	_	-0.541447	1.86857	_
Cacna2d3	-0.0321752	0.0330923	_	-0.330054	0.468039	_	-0.382294	0.528725	_
Cacng3	-0.131491	0.338812	_	0.00838761	0.0142654	_	0.659179	0.893763	_
Cacng4	0.381527	0.212112	_	-0.30915	2.22106	_	0.80513	0.291516	_
Cad	0.179052	0.163106	_	0.167448	0.514515	_	0.184752	0.683373	_
Cadm1	-0.155835	1.41874	_	-0.157105	0.430714	_	-0.245677	1.27871	_
Cadm2	-0.111843	0.506992	_	-0.280393	0.904869	_	-0.27896	0.911681	_
Cadm3	1.44419	0.842821	_	0.373517	0.381159	_	-0.334619	0.832169	_
Cadps2	-0.553562	2.56655	_	-0.912794	1.57489	_	-0.463672	2.77745	_
Calca	0.0460756	0.555551	_	0.0634341	0.666154	_	0.103818	1.28346	_
Calcb	0.769614	0.534444	_	0.477927	0.906823	_	0.254097	0.68356	_
Calcoco2	-0.473242	1.40271	_	-0.21897	0.718374	_	-0.242686	0.388542	_
Calhm1	0.162336	0.170998	_	0.21639	0.100842	_	-0.0594852	0.0941272	_
Calhm2	-0.0195499	0.228197	_	-0.250821	2.12432	_	-0.0554727	0.481867	_
Calm2	-0.140548	2.48214	_	-0.109238	1.16754	_	-0.141084	2.26905	_
Calml3	0.252278	1.32428	_	0.35957	1.33832	_	0.112083	0.728519	_
Caln1	-0.165647	1.00247	_	0.138775	0.426886	_	-0.0347211	0.172462	_
Calr3	0.231132	0.937472	_	0.116408	0.293126	_	-0.812962	3.2166	DOWN
Calu	0.302305	1.16912	_	0.309856	1.11245	_	-0.032314	0.0876158	_
Camk1	-0.626144	3.2763	DOWN	-0.644547	2.05444	_	-0.797199	3.58224	DOWN
Camk2b	-0.232824	1.85771	_	-0.0960503	0.549874	_	0.0285784	0.256036	_
Camk2d	0.406984	2.23196	_	0.530776	2.71928	_	0.392455	3.26746	UP
Camk2g	-0.0789994	0.280631	_	-0.00569995	0.0173875	_	-0.252958	0.728712	_
Camk2n2	0.318823	1.82559	_	0.214419	0.576463	_	0.140885	0.591953	_
Camk4	0.373874	2.16875	_	0.126448	0.606775	_	-0.258624	2.08455	_
Camkk1	0.275478	1.73251	_	0.147171	0.344316	_	-0.00890006	0.0310849	_
Camkk2	-0.125886	1.31575	_	-0.274652	2.14631	_	-0.119197	1.29754	_
Caml	0.0154787	0.0506973	_	-0.111025	0.284192	_	-0.0669437	0.237154	_
Camsap1	-0.0946573	0.792383	_	-0.306113	1.9801	_	-0.459871	1.81869	_
Camsap1l1	-0.00673972	0.0166315	_	-0.509502	0.85339	_	0.0297556	0.0371633	_
Camta1	0.997572	1.53653	_	1.25482	1.72661	_	1.73475	2.60861	_
Camta2	-0.218373	1.86036	_	-0.239395	1.8421	_	-0.176554	1.31809	_
Cand1	-0.0508932	1.30459	_	-0.0473868	0.146327	_	0.124316	0.81322	_
Cand2	0.176707	0.543011	_	0.00523809	0.00712979	_	-0.411191	1.3754	_
Cap1	0.116647	1.73629	_	0.0983363	0.653763	_	-0.0553708	0.820465	_
Cap2	-0.887759	0.748577	_	-0.782672	1.15628	_	-0.356721	1.0575	_
Capg	-0.0339614	0.466678	_	-0.160719	0.869491	_	-0.0747217	0.999499	_
Capn3	0.0526739	1.40853	_	0.0638478	1.76896	_	-0.489894	1.59608	_
Capn5	0.249709	0.413647	_	0.436629	0.593855	_	0.326448	2.69448	_
Capn7	0.0216076	0.148575	_	-0.0234637	0.11761	_	-0.0994	0.887537	_
Capn8	-0.299095	0.392591	_	-0.210146	0.260112	_	-0.372888	0.499548	_
Capn9	-0.325469	0.972487	_	0.376678	0.212006	_	-0.244466	0.163865	_
Capns1	-0.0974338	1.57552	_	-0.140605	2.59659	_	-0.134705	2.3644	_
Caprin1	0.11622	1.05237	_	0.285773	0.927958	_	0.216774	0.861634	_
Caps2	-0.000128067	0.000260051	_	0.877243	0.481253	_	0.121707	0.340699	_
Capza1	0.210082	1.11465	_	0.222758	0.509792	_	-0.532116	1.91477	_
Capza2	0.0120676	0.0718567	_	-0.0228133	0.0920859	_	-0.13804	0.95898	_
Capza3	0.200068	1.20948	_	0.296745	1.42175	_	0.243485	0.609577	_
Car1	-0.766798	0.97091	_	0.722855	0.367241	_	0.255091	1.39374	_
Car10	0.802339	0.451402	_	0.034181	0.726238	_	0.0465566	0.927559	_
Car12	0.651391	2.17429	_	0.502149	1.39158	_	0.117865	0.262052	_
Car9	0.00943123	0.0205745	_	0.134524	0.362526	_	0.0693802	0.166494	_
Card6	-0.192784	1.19108	_	-0.182635	0.652106	_	-0.20565	1.20503	_
Carf	-0.0910418	0.184722	_	-0.052068	0.0753523	_	0.0569711	0.135988	_
Carhsp1	0.159704	4.35288	UP	0.696302	1.53333	_	0.150944	1.76362	_
Cars	0.197413	3.72331	UP	0.153378	0.673562	_	0.185884	3.10971	UP
Cars2	-0.226005	1.89147	_	-0.243296	1.38926	_	0.0569423	0.698654	_
Cartpt	-0.188667	0.551114	_	0.520251	0.405739	_	-0.427215	1.49199	_
Casc3	-0.159254	2.10965	_	-0.0291988	0.07635	_	0.0209896	0.116867	_
Cask	-0.16098	1.26286	_	-0.0828097	0.888303	_	-0.1336	1.68548	_
Caskin1	-0.219748	0.692082	_	0.350265	0.492457	_	0.167016	0.528246	_
Casp12	0.124237	0.406884	_	-0.00786192	0.012194	_	0.0716473	0.0756326	_
Casp14	0.338517	0.217451	_	-0.016701	0.0237063	_	0.254592	0.573052	_
Casp3	0.274163	1.69956	_	0.317117	1.44292	_	0.210702	2.66637	_
Casp4	0.0703974	0.542958	_	0.219551	1.0398	_	0.0579215	0.228159	_
Casp8	-0.0629007	0.388787	_	0.0195045	0.0644286	_	-0.113641	0.740088	_
Casq2	-1.35088	0.558098	_	-1.28411	0.526108	_	-1.08155	0.400351	_
Cat	-0.0689334	0.209878	_	-0.105315	0.229072	_	-0.365634	0.736939	_
Catsper1	-0.526339	0.194342	_	0.0729965	0.0164708	_	0.437619	0.0888605	_
Catsper2	0.323461	0.516775	_	0.771719	1.25979	_	0.566377	0.851439	_
Catsper3	0.175882	0.454781	_	0.289619	0.559013	_	0.225957	0.52545	_
Catsper4	-0.32819	0.370938	_	0.00804651	0.00546372	_	0.19076	0.60917	_
Cav1	-0.014522	0.052961	_	0.106573	0.140136	_	-0.451554	2.19356	_
Cav2	-0.335196	2.72202	_	-0.407087	1.04394	_	-0.972321	3.43296	DOWN
Cav3	-0.457131	0.198973	_	-0.647655	0.31775	_	-0.827188	0.419673	_
Cbfa2t2	-0.149537	1.34664	_	-0.186561	0.719467	_	-0.240613	1.9721	_
Cbfa2t3	-0.219787	1.86906	_	-0.407142	1.69561	_	-0.568215	3.87202	DOWN
Cbfb	0.0573985	0.450925	_	0.0430185	0.152963	_	-0.122967	0.8265	_
Cblb	-0.220184	2.44046	_	0.0569884	0.26294	_	0.037705	0.720951	_
Cblc	-0.17586	0.643388	_	-0.39987	0.879891	_	-0.0760033	0.229399	_
Cbll1	-0.11584	1.71002	_	-0.0710056	0.698225	_	0.0467896	0.522952	_
Cbln1	0.127258	1.33585	_	0.189107	1.46739	_	0.435989	0.547702	_
Cbln2	-0.0954237	0.168313	_	0.172259	0.187754	_	-0.14582	0.275247	_
Cbln3	0.0191742	0.0960031	_	0.556596	0.483157	_	0.139011	0.703648	_
Cbr3	0.0181367	0.075441	_	-0.0864263	0.296469	_	-0.302153	1.58099	_
Cbs	-0.191414	1.07534	_	0.0525728	0.0784808	_	0.284398	1.58991	_
Cbwd1	0.180251	1.03181	_	0.15817	0.806639	_	-0.0416569	0.142956	_
Cbx1	0.502264	1.36791	_	-0.220407	1.23993	_	-0.0459475	0.0904691	_
Cbx2	0.101237	0.727303	_	-0.00282675	0.00542997	_	-0.238462	1.06452	_
Cbx3	0.262091	1.89052	_	0.266501	1.83532	_	0.344332	2.01407	_
Cby1	0.144727	1.07666	_	0.0688199	0.224113	_	-0.231306	0.729205	_
Ccar1	0.165509	2.03146	_	0.033907	0.182079	_	0.0493586	0.874928	_
Ccbe1	-0.920444	1.13206	_	-1.28831	1.66406	_	-0.552626	1.01921	_
Ccbl1	-0.114997	0.778978	_	-0.122415	0.795998	_	-0.147834	0.93737	_
Ccbp2	0.834926	3.53827	UP	0.716011	2.54813	_	0.799716	2.37078	_
Ccdc103	0.302756	0.402687	_	-0.128104	0.326157	_	-0.427048	0.471218	_
Ccdc109b	0.247112	1.5578	_	0.180719	0.84366	_	-0.518613	2.29252	_
Ccdc110	0.161271	0.0963384	_	0.366828	0.272907	_	-0.20391	0.260717	_
Ccdc111	-0.139418	0.868799	_	-0.0149729	0.104792	_	0.0822578	0.315041	_
Ccdc112	-0.274404	0.60631	_	-0.443977	1.46776	_	-0.924314	1.62497	_
Ccdc114	-0.192995	2.2095	_	0.623522	0.366471	_	0.180144	1.56065	_
Ccdc115	0.0675166	0.76312	_	0.0773466	0.962881	_	0.0629523	0.641472	_
Ccdc116	0.0160162	0.0211996	_	0.261678	0.436504	_	-0.346687	0.376925	_
Ccdc117	-0.0595285	0.697901	_	-0.243084	0.918247	_	-0.359874	1.43042	_
Ccdc122	0.444675	0.904588	_	0.0511708	0.174922	_	-0.2001	0.233758	_
Ccdc127	0.116258	0.538308	_	-0.0629311	0.393481	_	-0.253545	1.40308	_
Ccdc129	0.596331	1.86152	_	0.338111	1.3305	_	1.32954	0.942347	_
Ccdc130	0.124376	0.445706	_	0.0205751	0.0502154	_	-0.183597	0.67916	_
Ccdc132	-0.0266615	0.128982	_	-0.0915907	0.39068	_	-0.143621	0.805422	_
Ccdc138	-0.221367	0.626636	_	0.11685	0.279388	_	0.153881	0.454843	_
Ccdc14	1.95735	0.630423	_	0.188019	1.01015	_	0.425144	0.521157	_
Ccdc141	-0.568669	0.606955	_	0.448132	0.662293	_	0.449586	0.531728	_
Ccdc142	-0.166025	0.733369	_	-0.449109	1.34439	_	-0.174319	0.597894	_
Ccdc15	0.192824	0.727121	_	0.103836	0.207954	_	0.220548	0.778063	_
Ccdc150	1.19932	0.572496	_	-0.197142	0.157651	_	-0.246055	0.193692	_
Ccdc151	0.120906	0.281915	_	0.0483291	0.0528699	_	1.37426	0.640734	_
Ccdc162	-0.240905	0.715238	_	-0.203607	0.538523	_	0.121571	0.145563	_
Ccdc163	-0.077681	0.392407	_	-0.181847	1.13895	_	-0.722947	0.745327	_
Ccdc21	0.129745	0.340145	_	-0.0737462	0.194255	_	-0.410654	1.0811	_
Ccdc22	-0.115556	2.23425	_	-0.189702	3.33654	DOWN	-0.238405	3.70996	DOWN
Ccdc23	-0.260059	1.51272	_	-0.0803233	1.02845	_	-0.180285	2.26823	_
Ccdc24	1.25615	0.586305	_	0.222119	0.413859	_	0.282879	0.382718	_
Ccdc28a	0.0188482	0.067137	_	0.096774	0.429017	_	0.030952	0.105513	_
Ccdc3	-0.167173	0.0751171	_	-0.868909	0.373908	_	0.00935582	0.00244293	_
Ccdc30	-0.296566	0.346444	_	-0.589474	0.552199	_	-0.774621	1.55991	_
Ccdc32	0.000841197	0.00703533	_	0.0427778	0.330163	_	-0.180181	1.31776	_
Ccdc33	0.180847	0.661898	_	0.166239	0.56827	_	0.501264	0.388744	_
Ccdc38	0.0516875	0.0590978	_	-0.205933	0.696039	_	-0.218103	0.735098	_
Ccdc39	-0.446332	0.609772	_	-0.412816	0.555853	_	-0.377141	0.500571	_
Ccdc40	0.291661	0.484005	_	0.282722	0.672697	_	0.428765	1.11219	_
Ccdc41	0.277154	2.60835	_	0.280011	2.16503	_	0.0719786	0.587088	_
Ccdc42	-0.222928	0.63462	_	0.333409	0.640983	_	0.658992	0.593785	_
Ccdc45	-0.101787	1.08652	_	-0.108915	2.37163	_	-0.144554	0.949598	_
Ccdc47	0.146929	1.2176	_	-0.159323	1.67244	_	-0.324911	1.52463	_
Ccdc48	-0.38569	1.19631	_	-0.654226	1.25146	_	-0.389709	0.943199	_
Ccdc51	0.266139	1.60807	_	0.115663	0.627278	_	0.0481883	0.245402	_
Ccdc53	0.155836	1.56728	_	0.0286422	0.212677	_	-0.241862	1.82508	_
Ccdc55	-0.1403	0.43942	_	0.320767	0.477399	_	-0.280352	0.807454	_
Ccdc59	0.0753247	0.666654	_	0.147712	0.717924	_	-0.16777	2.03495	_
Ccdc6	-0.0763873	0.287315	_	-0.0808957	0.387915	_	0.350227	1.21026	_
Ccdc62	-0.189999	0.503728	_	-0.178735	0.470882	_	-0.202626	0.543312	_
Ccdc64	-0.0486369	0.742343	_	-0.176193	0.657141	_	-1.1247	0.978487	_
Ccdc65	0.209783	0.361437	_	0.717631	0.979736	_	0.253075	0.594702	_
Ccdc66	0.164772	1.19936	_	0.20661	0.545306	_	-0.207394	0.963955	_
Ccdc68	0.0936092	0.268346	_	0.48493	1.01011	_	-0.697077	0.952301	_
Ccdc7	0.922428	0.531366	_	0.264204	1.98905	_	1.33721	0.979763	_
Ccdc70	0.0465635	1.34651	_	0.298733	0.567192	_	0.0679191	1.18232	_
Ccdc71	-0.453813	0.479393	_	-0.183253	0.71047	_	-0.144569	0.695073	_
Ccdc72	0.195238	2.37784	_	0.259325	1.71825	_	0.201699	1.85117	_
Ccdc73	0.0642667	0.388134	_	0.13567	0.683048	_	0.192077	1.14829	_
Ccdc75	-0.489233	1.09397	_	-0.0529853	0.412671	_	-0.126861	0.937536	_
Ccdc79	0.768319	1.80782	_	1.35996	2.77685	_	1.78726	1.29426	_
Ccdc8	0.173782	0.116967	_	0.955023	0.611685	_	0.782369	0.450406	_
Ccdc80	0.47885	1.47343	_	-0.327788	1.1388	_	-0.544072	1.2001	_
Ccdc81	-0.132641	0.194422	_	0.114878	0.0890261	_	-0.298514	0.625998	_
Ccdc82	-0.256254	2.10516	_	-0.236152	1.27911	_	-0.154284	0.564832	_
Ccdc85a	-0.491607	1.99167	_	-0.775545	2.00392	_	-0.37964	1.44387	_
Ccdc88b	-0.143222	1.36154	_	-0.174206	1.3729	_	-0.161204	1.29015	_
Ccdc88c	-0.204146	1.30732	_	-0.159417	0.865503	_	-0.342713	0.821131	_
Ccdc89	-0.481769	0.58174	_	0.16641	0.115498	_	0.538919	0.270211	_
Ccdc91	-0.041682	0.313792	_	-0.208874	0.810062	_	-0.327881	1.86287	_
Ccdc92	-0.0334384	0.0795987	_	-0.443707	2.08821	_	-0.382851	2.39738	_
Ccdc93	0.183192	2.37117	_	-0.356793	0.752804	_	-0.496618	1.4332	_
Ccdc97	-0.0870834	1.31462	_	-0.037597	0.387706	_	0.0878627	1.42422	_
Cck	-0.346678	0.515598	_	-0.258977	0.271952	_	-0.150238	0.207187	_
Ccl11	-0.273688	0.709331	_	-0.24931	0.746085	_	-0.0238359	0.0507428	_
Ccl2	0.546066	1.83936	_	0.6199	1.20148	_	-0.419257	0.641475	_
Ccl25	0.958235	1.00412	_	0.25661	0.128114	_	0.257869	0.503555	_
Ccl26	-0.0287635	0.13989	_	-0.012352	0.053476	_	0.00790048	0.0330872	_
Ccl28	1.13826	0.430775	_	0.41251	0.511511	_	0.178538	0.55818	_
Ccl5	-0.816537	3.82433	DOWN	-0.623563	2.38082	_	-0.59298	3.19588	DOWN
Ccl8	-0.142932	0.30355	_	-0.22291	0.605203	_	0.318583	1.20412	_
Ccl9	0.239065	1.11928	_	0.47379	2.40532	_	0.300038	1.83841	_
Ccna1	0.0602296	0.966298	_	0.86337	1.79291	_	0.147216	1.09664	_
Ccna2	1.50264	3.99426	UP	1.44378	3.55348	UP	1.25949	3.04101	UP
Ccnb2	1.55468	4.26047	UP	1.43836	3.55947	UP	1.14393	3.33614	UP
Ccnc	0.208917	1.24361	_	0.237517	0.936117	_	-0.132793	0.530787	_
Ccnd2	-0.20971	1.37818	_	-0.248445	1.42229	_	-0.219096	1.49024	_
Ccnd3	0.097555	0.970685	_	0.0837665	0.462605	_	0.241997	3.24967	UP
Ccndbp1	-0.0442658	0.330888	_	-0.042576	0.351086	_	-0.137504	1.33512	_
Ccne1	1.00575	3.30624	UP	0.958659	3.16372	UP	0.717821	2.5349	_
Ccng1	0.062322	0.541812	_	-0.118955	1.06791	_	-0.258878	1.62717	_
Ccni	-0.0783585	0.596982	_	-0.110933	0.838942	_	-0.196048	1.22181	_
Ccnjl	-0.0848173	0.184388	_	-0.0038662	0.00367665	_	-0.783391	1.82902	_
Ccnl2	-0.150216	0.724523	_	-0.103941	1.85796	_	-0.165052	1.45585	_
Ccno	-0.512713	0.529036	_	-0.272627	0.211154	_	-0.423061	0.479833	_
Ccnt2	0.114251	0.381825	_	0.0456638	0.0781708	_	-0.200796	0.430071	_
Ccny	-0.170781	0.444746	_	0.0253057	0.0525822	_	-0.324879	0.948912	_
Ccnyl1	0.214467	0.792974	_	0.153026	0.454391	_	0.23414	1.29957	_
Ccr10	0.175973	0.367062	_	-0.195812	0.349518	_	-0.493328	0.946545	_
Ccr4	1.56457	2.8872	_	1.31571	2.26141	_	0.0305483	0.0486257	_
Ccr5	0.310657	1.63307	_	0.771854	1.49239	_	0.442266	1.74197	_
Ccr6	0.0352782	0.229564	_	0.0227303	0.0921304	_	0.135556	0.81703	_
Ccr8	-0.417111	2.47664	_	-0.320993	0.863047	_	-0.438053	2.65111	_
Ccr9	-0.36046	1.91421	_	-0.651095	2.76024	_	-0.738522	3.71008	DOWN
Ccrl1	0.122141	0.346386	_	-0.288303	0.809846	_	-0.401617	1.45293	_
Ccrn4l	0.0306184	0.418171	_	-0.00817634	0.0176195	_	-0.175903	1.11208	_
Cct2	0.173697	1.52799	_	0.122412	0.840497	_	-0.303914	2.38148	_
Cct4	0.130178	1.86434	_	0.02951	0.288208	_	-0.142416	1.56086	_
Cct7	0.0824095	0.745294	_	0.0846637	0.327881	_	0.0115334	0.0665875	_
Cct8l1	-0.184957	0.0350786	_	-1.00319	0.270796	_	-1.27127	0.358386	_
Ccz1	0.117483	0.805888	_	0.150352	0.951621	_	0.0796548	0.455233	_
Cd101	-0.226768	2.228	_	-0.0788034	0.709381	_	-0.278754	1.80598	_
Cd109	0.105064	0.154418	_	0.859018	0.919998	_	-0.211211	0.545454	_
Cd163l1	-0.254064	0.641073	_	-0.431578	0.897718	_	-0.504745	2.01708	_
Cd164l2	-0.109143	0.652274	_	-0.0719352	0.197887	_	0.418559	0.204691	_
Cd1d1	-0.221002	2.77743	_	-0.113145	1.4211	_	-0.168215	0.833814	_
Cd2	0.086073	0.770578	_	-0.055182	0.253513	_	-0.258695	2.14914	_
Cd200	0.135619	1.18627	_	0.112805	0.711833	_	0.00710036	0.0212619	_
Cd200r1	0.017121	0.0721611	_	0.0394575	0.198296	_	-0.378815	1.22566	_
Cd200r3	0.0735005	0.0913808	_	0.352906	0.454366	_	-0.136233	0.350461	_
Cd209a	-0.109789	0.371985	_	-0.341739	0.842115	_	-0.326051	1.0351	_
Cd209b	-0.694484	2.81776	_	-0.933948	1.62026	_	-0.833345	2.92931	_
Cd209e	-1.25234	2.84833	_	-1.19993	1.28059	_	-1.1914	2.51015	_
Cd209f	-1.50901	2.43169	_	-1.88511	2.09487	_	-1.6221	2.67563	_
Cd226	-0.291145	4.06865	DOWN	-0.411852	1.87408	_	-0.426602	2.94157	_
Cd247	0.205128	1.13705	_	-0.261302	1.0644	_	-0.671689	2.86992	_
Cd248	1.31294	3.64334	UP	0.938958	2.39664	_	-0.019764	0.0352339	_
Cd24a	0.0275825	0.123928	_	0.00671347	0.0270243	_	0.371957	1.96099	_
Cd27	-0.143266	1.17287	_	-0.278996	1.2418	_	-0.499267	3.43363	DOWN
Cd276	0.348899	0.649944	_	1.28812	0.630163	_	0.234985	0.288583	_
Cd28	0.332457	3.46584	UP	0.28572	2.9287	_	0.00250663	0.0274311	_
Cd300a	-0.150928	0.414084	_	0.250694	0.739144	_	0.360621	1.17453	_
Cd300e	-0.133011	0.257225	_	-0.0399205	0.0753793	_	0.34257	0.760276	_
Cd300ld	-0.439539	0.800065	_	-0.387696	0.622689	_	-0.537242	1.82701	_
Cd300lf	-0.607867	2.02315	_	0.493802	1.49374	_	0.606547	2.14842	_
Cd33	-0.343751	1.92126	_	-0.424576	1.19017	_	-0.460276	1.82202	_
Cd34	-0.218882	1.33258	_	-0.159133	0.753791	_	-0.390769	2.7542	_
Cd36	-0.0994895	0.174433	_	-0.379909	0.605581	_	-0.194	0.16636	_
Cd38	0.09061	0.489847	_	0.221387	0.807394	_	-0.0680869	0.40595	_
Cd3d	-0.0984233	1.17195	_	-0.192014	2.06909	_	-0.36353	2.71889	_
Cd3e	-0.166029	2.93902	_	-0.162725	2.35119	_	-0.234731	1.39377	_
Cd3eap	0.159765	1.06716	_	0.0623349	0.388682	_	-0.0221654	0.173094	_
Cd4	-0.239698	2.026	_	-0.189574	1.08216	_	-0.517151	2.52253	_
Cd40	-0.140592	1.07012	_	-0.140985	1.0629	_	-0.148195	1.05022	_
Cd40lg	-0.0452294	0.0917375	_	0.141672	0.126679	_	-0.111586	0.247526	_
Cd44	-0.103067	1.00819	_	-0.295951	0.464775	_	0.436378	2.02256	_
Cd46	0.140029	0.106432	_	0.405802	0.241622	_	0.444274	0.563452	_
Cd47	0.158133	1.85067	_	0.108987	1.35182	_	-0.09006	0.672638	_
Cd52	0.068552	0.377882	_	0.0384013	0.173467	_	-0.0279877	0.132978	_
Cd53	0.36975	1.49596	_	0.159376	0.416685	_	-0.208608	0.562382	_
Cd55	-0.37986	2.47151	_	-0.421124	1.79763	_	-0.598659	3.20907	DOWN
Cd59b	0.824357	0.388144	_	0.337349	0.831532	_	0.16971	0.603335	_
Cd7	0.0591994	0.412007	_	0.059998	0.252638	_	-0.164801	0.619912	_
Cd72	-0.147737	1.18074	_	0.029816	0.114087	_	0.401154	2.17735	_
Cd74	0.0060077	0.0349164	_	0.160388	1.03196	_	0.466115	3.07329	UP
Cd79a	-0.0467063	0.177191	_	0.0379742	0.0625383	_	0.145908	0.887646	_
Cd79b	0.0771787	0.381467	_	0.121797	0.706824	_	0.221789	1.88045	_
Cd80	-0.323334	2.00297	_	0.32628	1.28803	_	-0.190414	0.932744	_
Cd82	0.0757961	0.604854	_	-0.0462333	0.464859	_	-0.474939	3.0446	DOWN
Cd8a	-0.225275	1.43382	_	-0.371605	1.59618	_	-0.65182	4.17304	DOWN
Cd8b1	-0.251686	1.54394	_	-0.569832	2.06611	_	-0.703323	3.06051	DOWN
Cdadc1	-0.210684	2.33591	_	-0.206452	1.62469	_	-0.303442	2.14438	_
Cdan1	-0.0665057	0.209966	_	0.274976	2.07697	_	0.249064	2.08814	_
Cdc123	0.178108	2.22927	_	0.112497	0.717269	_	0.0641695	0.727323	_
Cdc14a	-0.637364	0.959924	_	-0.15447	0.907625	_	-0.202028	1.53554	_
Cdc14b	-0.203421	1.52388	_	-0.390789	1.62515	_	0.165794	0.341614	_
Cdc25a	0.233	1.00927	_	0.172858	0.704865	_	0.126936	0.481465	_
Cdc27	0.0766902	1.08767	_	0.0758413	0.079619	_	0.0451697	0.433423	_
Cdc37	0.0706281	1.59808	_	-0.0994544	2.73869	_	-0.182902	1.16606	_
Cdc37l1	-0.0532822	1.03785	_	-0.0537965	1.43042	_	-0.129151	1.61749	_
Cdc42ep3	-0.324558	3.03225	DOWN	-0.302831	2.0442	_	-0.353764	2.49047	_
Cdc42ep5	0.0705432	0.336993	_	-0.318971	1.00526	_	-0.498433	1.94734	_
Cdc42se1	0.229559	2.97862	_	0.0644426	0.747308	_	0.144435	1.07582	_
Cdc45	0.580975	2.10998	_	0.622305	1.65812	_	0.326361	1.34334	_
Cdc6	1.56418	4.14454	UP	1.35491	3.47997	UP	0.961331	2.37002	_
Cdca3	1.62152	3.58269	UP	1.59436	3.44548	UP	1.2105	2.90332	_
Cdca4	0.222456	2.52135	_	0.264688	1.00915	_	-0.0621133	1.07072	_
Cdca5	1.32672	3.44236	UP	1.37579	3.65743	UP	1.17447	3.42233	UP
Cdca8	1.33357	2.94414	_	1.2422	2.62009	_	1.10443	2.37271	_
Cdh1	-0.473942	1.49452	_	0.418397	1.29146	_	-0.519706	1.18774	_
Cdh15	-0.233879	0.645307	_	-0.039521	0.0627825	_	0.497806	0.833847	_
Cdh18	-0.054167	0.0507027	_	-0.271322	0.251697	_	-0.488634	0.728413	_
Cdh2	-0.297361	3.45858	DOWN	-0.691743	1.47881	_	-0.588575	3.13762	DOWN
Cdh23	0.070529	0.737355	_	0.130922	0.899688	_	0.14694	1.38702	_
Cdh29	0.0286061	0.541366	_	0.0840525	1.33593	_	1.54993	0.436593	_
Cdh3	2.48191	1.15881	_	2.51967	1.37041	_	1.10578	0.53151	_
Cdh5	-0.329532	1.95962	_	-0.14799	0.58788	_	-0.187291	1.21555	_
Cdh6	-0.244355	0.483963	_	0.0104024	0.0146822	_	0.302229	0.59233	_
Cdhr1	0.0852085	0.256611	_	0.0641123	0.0847593	_	-0.532476	2.14809	_
Cdhr5	-0.541464	1.42768	_	-0.375676	0.976606	_	-0.0575483	0.0988153	_
Cdipt	-0.0381601	0.271786	_	-0.132955	1.53963	_	-0.0255863	0.253191	_
Cdk1	1.72111	3.50191	UP	1.73205	3.27902	UP	1.17318	2.63716	_
Cdk10	-0.122658	1.40905	_	-0.0849188	0.522706	_	0.0521348	0.352963	_
Cdk14	-0.146027	0.814565	_	-0.122676	0.82458	_	-0.227476	1.77477	_
Cdk16	-0.12226	0.819227	_	-0.0728409	0.186405	_	-0.203372	0.90267	_
Cdk20	-0.309303	1.5675	_	-0.371652	1.43374	_	-0.331383	1.99124	_
Cdk2ap1	0.265806	2.47957	_	0.228749	1.27248	_	0.0355895	0.320013	_
Cdk2ap2	0.13032	1.06352	_	0.0486562	0.169594	_	-0.0639381	0.417026	_
Cdk4	0.291734	3.32573	UP	0.244438	2.88906	_	0.272733	2.31561	_
Cdk5r1	0.482873	2.55175	_	0.543458	2.79364	_	0.457637	2.75957	_
Cdk5r2	0.285609	0.536519	_	0.0934075	0.251375	_	0.708192	0.500962	_
Cdk5rap1	0.581589	0.622488	_	0.576795	0.293673	_	0.187659	0.105359	_
Cdk5rap2	0.297867	0.8288	_	0.50074	0.525124	_	-0.323515	1.8539	_
Cdk5rap3	0.0796834	1.16907	_	0.128376	1.08628	_	0.225015	3.14123	UP
Cdk8	-0.391281	3.40901	DOWN	-0.251774	3.61882	DOWN	0.0873368	1.20157	_
Cdkl1	0.212688	0.656501	_	0.149173	0.321105	_	0.046453	0.11564	_
Cdkl3	1.09304	1.26823	_	-0.279885	0.612464	_	0.365203	1.66495	_
Cdkn1a	-0.363084	1.87416	_	-0.464641	0.941525	_	-0.723	1.5923	_
Cdkn2a	-0.155259	1.06406	_	0.465132	0.863927	_	0.26493	1.04283	_
Cdkn2aip	-0.186627	0.263687	_	-0.131293	0.189985	_	-0.451224	0.720621	_
Cdon	-0.0905528	0.701129	_	-0.0801838	0.358682	_	-0.36575	1.88607	_
Cdr2	0.0544353	0.153514	_	-0.065882	0.0608854	_	-0.402836	1.32816	_
Cdr2l	0.229573	1.56081	_	0.342241	1.21666	_	0.112303	0.556943	_
Cds1	-0.333794	0.483593	_	-0.236486	0.166667	_	-0.494944	0.800889	_
Cds2	0.261527	2.8119	_	0.14639	0.842025	_	-0.0254013	0.137001	_
Cdv3	0.277987	1.61271	_	0.231235	1.56545	_	0.327589	3.35119	UP
Cdx1	0.0526701	0.062527	_	0.0134014	0.0179291	_	0.989914	0.76387	_
Cdx2	-0.630364	0.400728	_	-0.437789	0.251727	_	-0.596499	0.375564	_
Ceacam10	-0.110834	0.268167	_	0.393572	0.501068	_	-0.116855	0.355796	_
Ceacam11	0.150867	0.388507	_	0.0751156	0.241537	_	-0.045437	0.150394	_
Ceacam12	-0.429124	0.690293	_	-0.61435	0.368886	_	-0.306769	0.404663	_
Ceacam14	2.00164	0.821343	_	0.322478	0.259865	_	1.26024	0.332754	_
Ceacam15	-0.728199	0.536715	_	-0.473661	0.300463	_	0.608693	0.374473	_
Ceacam18	0.0308504	0.211442	_	0.0915643	0.628207	_	0.128049	0.801912	_
Ceacam2	-0.272454	1.68205	_	-0.573449	1.51313	_	-0.432129	1.47925	_
Ceacam20	-0.10052	0.220202	_	-0.131594	0.408024	_	0.552747	0.830568	_
Ceacam-ps1	0.0547733	1.81869	_	0.347061	0.605151	_	1.49392	0.449253	_
Cebpa	-0.415571	1.41516	_	-0.354616	1.08319	_	-0.494347	1.68509	_
Cebpb	-0.0794766	0.293032	_	0.217808	0.4976	_	0.0572879	0.166895	_
Cebpd	-0.21243	1.28859	_	-0.495439	2.21594	_	-0.5673	2.11758	_
Cebpg	-0.124622	0.939461	_	-0.29318	2.12546	_	-0.458212	2.77517	_
Cebpz	0.0426211	0.281699	_	-0.135208	1.0483	_	-0.161009	1.40746	_
Cecr2	-0.299798	1.12758	_	-0.821501	1.70287	_	0.24384	0.320719	_
Celf2	-0.0837471	1.80325	_	-0.0415741	0.280901	_	-0.189236	1.01538	_
Celf3	-1.10573	1.33719	_	-0.965509	0.889562	_	-0.6322	0.631005	_
Celf4	-0.223094	0.847046	_	-0.287401	1.08753	_	0.928918	2.56674	_
Celf5	0.111762	1.45899	_	0.162077	1.5744	_	0.066161	0.849653	_
Celf6	-0.142749	0.973185	_	-1.29946	0.519892	_	-1.40436	0.568803	_
Celsr2	-0.759027	0.706177	_	-0.596385	1.14721	_	-0.613523	0.54761	_
Cenpc1	0.330991	1.85511	_	0.283914	1.49183	_	0.0823419	0.355096	_
Cenpe	1.18556	3.05071	UP	1.22117	2.75448	_	1.18109	3.00476	UP
Cenpf	0.810367	1.10403	_	0.373323	0.507359	_	1.34599	0.377093	_
Cenpi	1.06263	2.61897	_	1.05116	2.52614	_	0.643645	1.78952	_
Cenpk	1.15666	3.59572	UP	1.15206	3.27654	UP	0.959256	2.77231	_
Cenpl	0.698435	3.07963	UP	0.711858	3.02933	UP	0.317328	1.45592	_
Cenpo	0.472608	1.05993	_	0.224359	0.593484	_	-0.185964	0.605279	_
Cenpp	1.37357	2.76698	_	1.14109	2.34628	_	0.693696	1.43395	_
Cenpq	0.476929	2.09256	_	0.199474	2.2116	_	-0.0546438	0.29569	_
Cenpv	-0.020755	0.115652	_	-0.0348137	0.165525	_	0.276539	1.77395	_
Cep120	0.0985997	0.433095	_	0.120033	0.39708	_	0.0828043	0.599627	_
Cep152	0.00942501	0.0463844	_	0.0913097	0.286977	_	-0.0973512	0.295986	_
Cep164	-0.130743	1.76004	_	-0.22046	1.85509	_	0.0499558	0.391349	_
Cep350	-0.131789	0.973062	_	-0.319849	1.55726	_	-0.200004	1.54004	_
Cep55	0.577686	2.59338	_	1.14102	2.36182	_	0.511881	2.83532	_
Cep68	-0.152496	1.73782	_	-0.193143	0.84294	_	-0.383117	2.48616	_
Cep70	-0.052453	0.197374	_	0.179927	0.984985	_	0.0386275	0.184385	_
Cep72	0.313932	0.373945	_	0.371702	0.354222	_	0.24434	0.217065	_
Cep97	0.161756	1.38564	_	0.215876	1.73317	_	-0.00163555	0.0101159	_
Cercam	0.13937	0.251699	_	0.0839497	0.0980176	_	-0.0120986	0.0141132	_
Cerkl	0.110082	0.18068	_	0.116795	0.135254	_	0.402684	0.543997	_
Ces1a	-0.0981831	0.324016	_	-0.0856437	0.272141	_	-0.0689053	0.213076	_
Ces1b	1.61912	0.443617	_	0.0846048	1.33416	_	3.12828	0.973411	_
Ces1c	0.0314554	0.0432575	_	0.512744	0.250037	_	0.425522	0.245474	_
Ces1d	-1.05943	0.635863	_	-1.0717	0.455163	_	-0.849696	0.41276	_
Ces1e	0.398228	0.248726	_	2.20517	0.594309	_	1.10868	0.366537	_
Ces2e	-0.463493	2.30175	_	-0.661391	1.58457	_	-0.682508	3.07749	DOWN
Ces2h	-1.53815	0.440026	_	-1.49324	0.425037	_	-0.155461	0.0292121	_
Ces3a	0.119096	1.27371	_	0.183395	1.42697	_	0.0742999	1.0434	_
Ces5a	-0.107803	0.714493	_	-0.0686668	0.374669	_	0.642575	0.415149	_
Cfb	-0.323896	2.12407	_	-0.151107	0.609026	_	-0.176872	1.36505	_
Cfc1	1.47213	0.442781	_	0.0516785	0.685707	_	0.0722063	1.11606	_
Cfd	-0.681862	0.504053	_	-0.810185	0.41024	_	-0.227316	0.115129	_
Cfh	-0.713941	2.80201	_	-0.900149	2.04223	_	-1.14459	3.61026	DOWN
Cfhr2	-0.575586	1.88568	_	-0.813149	2.00386	_	-1.13689	2.8247	_
Cflar	-0.344366	3.37685	DOWN	-0.341894	2.02604	_	-0.452142	4.04351	DOWN
Cggbp1	0.080417	0.659152	_	-0.0134337	0.109972	_	-0.187304	1.90384	_
Cgn	-0.909151	1.48906	_	-0.893438	1.46161	_	-0.347539	0.322953	_
Cgnl1	0.134698	0.0586505	_	-0.373527	0.270639	_	-0.289079	0.16065	_
Chac2	0.0189585	0.185102	_	-0.166008	0.69707	_	-0.491828	1.50724	_
Chadl	-0.428447	2.09224	_	-0.520271	2.40368	_	-0.372108	1.8708	_
Chaf1a	0.904749	2.58523	_	1.05813	2.48559	_	0.941011	2.61864	_
Chaf1b	0.742209	3.91356	UP	0.685579	2.13629	_	0.59716	3.22327	UP
Chat	-0.105965	0.543504	_	0.196215	0.22053	_	0.596634	0.76581	_
Chchd10	-0.0865701	0.28436	_	-0.341023	1.07208	_	-0.277825	0.882407	_
Chchd4	0.291921	2.30342	_	0.254368	0.825915	_	0.12632	0.859619	_
Chchd5	0.130937	1.42173	_	0.183066	1.24502	_	0.0942299	0.803079	_
Chd1l	0.0128055	0.0830888	_	0.0327303	0.12495	_	0.0029552	0.0140118	_
Chd2	-0.388714	2.77107	_	-0.367523	1.88782	_	-0.401004	1.56632	_
Chd3	-0.155377	1.13398	_	-0.407543	1.89047	_	-0.346142	1.95488	_
Chdh	-0.311597	1.71422	_	-0.470149	0.476631	_	-0.884532	3.58866	DOWN
Chek2	0.184041	0.508003	_	0.100947	0.21545	_	-0.335124	0.741707	_
Chfr	0.204281	2.04521	_	0.193675	0.446205	_	0.116322	0.954745	_
Chgb	0.28431	0.779784	_	0.36126	1.16202	_	0.273671	0.882094	_
Chi3l3	1.10569	1.30107	_	0.660923	0.988329	_	1.14595	1.25251	_
Chic1	0.891806	2.20086	_	-0.290391	1.02653	_	0.303338	2.34974	_
Chit1	0.133519	0.0990529	_	-0.332649	0.718207	_	-0.0364901	0.0478058	_
Chkb	-0.29007	3.53046	DOWN	-0.213136	1.98422	_	0.0546376	0.722923	_
Chl1	1.41739	2.84111	_	1.67256	2.87758	_	0.510337	1.34754	_
Chm	0.1065	1.29494	_	0.0828135	0.689707	_	-0.138629	0.847853	_
Chml	0.0960507	0.67958	_	-0.0477602	0.146232	_	-0.145402	0.347494	_
Chmp1a	0.0784049	0.999784	_	0.131179	1.62249	_	0.135414	1.21551	_
Chmp2b	-0.101845	0.583851	_	-0.162765	1.35136	_	-0.746116	0.745793	_
Chmp4b	0.154561	1.02801	_	0.249968	1.2521	_	0.0529908	0.61056	_
Chmp7	0.0544891	0.451781	_	-0.0956294	0.263041	_	-0.097395	0.498307	_
Chn1	-0.189532	0.365199	_	0.808196	0.333949	_	0.210425	0.179282	_
Chn2	0.578384	0.349927	_	0.359348	0.444386	_	-0.462654	1.02329	_
Chodl	0.0562435	0.455334	_	0.456979	0.50023	_	0.16143	1.11745	_
Chordc1	0.0130447	0.0727708	_	-0.176852	1.02829	_	-0.205154	0.85465	_
Chpf2	-0.108795	1.03831	_	-0.0207823	0.106661	_	0.178505	1.52054	_
Chpt1	-0.549585	0.61583	_	-0.390603	0.40136	_	-0.839183	1.19885	_
Chrd	-0.0754006	0.182186	_	0.130183	0.685125	_	0.21308	0.763714	_
Chrdl1	-0.710678	3.97253	DOWN	-0.733859	2.62609	_	-0.940294	3.30159	DOWN
Chrm2	-0.165661	0.339804	_	-0.151606	0.30424	_	-0.11668	0.225904	_
Chrm3	-0.552321	0.289824	_	-0.725269	0.538779	_	-1.49927	1.86186	_
Chrm5	-0.0886424	0.0592087	_	0.290447	0.123104	_	-0.473574	0.377421	_
Chrna1	-1.19949	1.48317	_	0.0225081	0.527239	_	-0.495245	0.33203	_
[truncated: 8,001 more rows]

## Sheet: 2 - Day 7 PBMC
gene_symbol	vc_fold_change	vc_p_value	adj.P.Val	INF vs C (P<0.001)	v1_fold_change	v1_p_value	adj.P.Val	1V vs C (P<0.001)	v3_fold_change	v3_p_value	adj.P.Val	3V vs C (P<0,001)
0610007P14Rik	-0.00975977	0.899129	0.975394	_	-0.0652449	0.401397	0.999847	_	0.125627	0.0934388	0.346992	_
0610009B22Rik	-0.00551394	0.96553	0.992466	_	-0.282957	0.0373071	0.999847	_	-0.0121886	0.918564	0.964693	_
0610009O20Rik	0.0550627	0.418083	0.815153	_	-0.025808	0.702236	0.999847	_	0.197932	0.00508873	0.176407	_
0610010F05Rik	-0.146016	0.31192	0.780428	_	-0.102172	0.475966	0.999847	_	0.262198	0.0608503	0.295845	_
0610011F06Rik	-0.0142839	0.848159	0.960837	_	-0.0901054	0.236253	0.999847	_	0.156004	0.0356762	0.248442	_
0610030E20Rik	-0.0215272	0.791637	0.94587	_	-0.180917	0.036947	0.999847	_	-0.0019426	0.979621	0.991558	_
0610037L13Rik	0.0791125	0.438801	0.821393	_	0.00463799	0.963488	0.999847	_	-0.11917	0.217945	0.487479	_
0610040J01Rik	0.331403	0.429006	0.818732	_	-0.296761	0.478039	0.999847	_	0.486629	0.219635	0.488859	_
1110001J03Rik	-0.100415	0.200341	0.753044	_	-0.0271708	0.72325	0.999847	_	0.0441536	0.539358	0.753464	_
1110004E09Rik	0.0179921	0.786679	0.944803	_	-0.0109141	0.869517	0.999847	_	0.0315388	0.612522	0.801535	_
1110004F10Rik	0.0568794	0.406478	0.812145	_	-0.019637	0.772525	0.999847	_	0.0514888	0.420912	0.667275	_
1110007C09Rik	-0.143128	0.156044	0.751735	_	0.119106	0.233804	0.999847	_	0.0315245	0.731097	0.86916	_
1110008F13Rik	-0.0178368	0.837698	0.959225	_	0.0374302	0.667936	0.999847	_	0.177219	0.0402851	0.257808	_
1110008L16Rik	-0.016953	0.905831	0.977466	_	-0.143633	0.322874	0.999847	_	-0.305474	0.0326939	0.242377	_
1110008P14Rik	0.0424072	0.537583	0.862841	_	0.0902581	0.197682	0.999847	_	0.18567	0.00865819	0.186149	_
1110012L19Rik	-0.0976784	0.182736	0.751735	_	-0.08299	0.254359	0.999847	_	0.0393358	0.557681	0.766795	_
1110017D15Rik	0.0775079	0.581078	0.876383	_	0.0370957	0.791022	0.999847	_	-0.374502	0.00941975	0.189683	_
1110032A03Rik	-0.132824	0.624734	0.892006	_	-0.195945	0.472292	0.999847	_	0.257417	0.315539	0.580334	_
1110032F04Rik	-0.0115444	0.941841	0.986749	_	-0.334965	0.0457184	0.999847	_	0.275296	0.0752033	0.320803	_
1110034G24Rik	0.120634	0.188119	0.751735	_	-0.00475664	0.957572	0.999847	_	-0.103081	0.226816	0.495313	_
1110037F02Rik	-0.0451096	0.699838	0.917063	_	-0.143264	0.229403	0.999847	_	0.106946	0.333313	0.596217	_
1110038F14Rik	0.00634408	0.921032	0.982118	_	-0.0532434	0.409893	0.999847	_	0.0186497	0.755371	0.880669	_
1110051M20Rik	0.342133	0.276873	0.767538	_	0.180982	0.560435	0.999847	_	-0.747596	0.0172569	0.206513	_
1110057K04Rik	-0.0493557	0.474693	0.836221	_	-0.10709	0.130558	0.999847	_	0.168941	0.0154486	0.203764	_
1110058L19Rik	-0.170965	0.106571	0.750011	_	-0.0849712	0.409552	0.999847	_	0.10662	0.271631	0.540311	_
1110059E24Rik	-0.0417084	0.689531	0.913279	_	0.0208586	0.84138	0.999847	_	0.102496	0.299649	0.567284	_
1110059G10Rik	-0.0759215	0.459522	0.830436	_	-0.00249934	0.980422	0.999847	_	0.0785553	0.413487	0.661312	_
1110065P20Rik	-0.134134	0.158937	0.751735	_	0.0261618	0.777661	0.999847	_	0.201145	0.0298371	0.238207	_
1190002N15Rik	-0.121244	0.322242	0.785154	_	-0.0531123	0.661	0.999847	_	0.155173	0.18017	0.448096	_
1190005I06Rik	-0.0858794	0.805805	0.949157	_	0.250701	0.475789	0.999847	_	0.704461	0.0418902	0.261669	_
1200014J11Rik	-0.252519	0.0472559	0.750011	_	-0.0492311	0.682883	0.999847	_	0.25588	0.0329555	0.242377	_
1300017J02Rik	0.201541	0.502419	0.850328	_	-0.130937	0.661862	0.999847	_	-0.433843	0.132194	0.393982	_
1500009L16Rik	0.343847	0.0105382	0.750011	_	0.221995	0.0818905	0.999847	_	-0.0848956	0.460366	0.696443	_
1500012F01Rik	-0.115891	0.229519	0.753044	_	0.00632004	0.946666	0.999847	_	0.160361	0.0819698	0.330777	_
1600002H07Rik	0.0764638	0.70148	0.917967	_	-0.13084	0.513559	0.999847	_	0.226873	0.231974	0.500797	_
1600002K03Rik	-0.0049479	0.944468	0.987291	_	-0.114415	0.119786	0.999847	_	0.0544985	0.415883	0.663363	_
1600012H06Rik	-0.103587	0.258593	0.761734	_	-0.0233481	0.795573	0.999847	_	0.102176	0.233889	0.503526	_
1600014C10Rik	0.06976	0.74187	0.930448	_	0.214461	0.317422	0.999847	_	0.268837	0.184542	0.4538	_
1600014C23Rik	-0.254221	0.352586	0.794881	_	-0.116205	0.667874	0.999847	_	0.232451	0.362657	0.619862	_
1600014K23Rik	-0.790846	0.0869027	0.750011	_	0.0236919	0.957334	0.999847	_	-0.422164	0.314499	0.579377	_
1600015I10Rik	0.0133428	0.910294	0.978636	_	-0.0348184	0.768985	0.999847	_	0.0437614	0.693029	0.848669	_
1700001C02Rik	-0.117438	0.558281	0.869734	_	0.248086	0.22375	0.999847	_	0.0631322	0.735392	0.870386	_
1700001C19Rik	0.272528	0.349318	0.792712	_	-0.145823	0.613382	0.999847	_	0.251033	0.355938	0.614546	_
1700001J03Rik	-0.371858	0.149297	0.750011	_	-0.29284	0.250902	0.999847	_	0.369786	0.12621	0.38676	_
1700001K19Rik	0.297792	0.0545457	0.750011	_	0.115169	0.436789	0.999847	_	-0.229717	0.106725	0.364676	_
1700001L19Rik	0.136667	0.5448	0.865347	_	-0.172131	0.44701	0.999847	_	0.328019	0.130203	0.391873	_
1700001O22Rik	-0.511825	0.11183	0.750011	_	-0.00867683	0.977699	0.999847	_	-0.340472	0.249294	0.518797	_
1700001P01Rik	-0.191743	0.515598	0.853425	_	0.203687	0.490122	0.999847	_	-0.111501	0.684603	0.844057	_
1700003E16Rik	-0.784286	0.0175698	0.750011	_	0.276328	0.369169	0.999847	_	-0.335743	0.246457	0.516081	_
1700003F12Rik	0.659994	0.0802042	0.750011	_	0.414779	0.259153	0.999847	_	-1.08094	0.00444544	0.174796	_
1700003M02Rik	0.127297	0.847614	0.960603	_	-0.479181	0.472495	0.999847	_	1.2465	0.0559442	0.288129	_
1700006A11Rik	0.142073	0.602246	0.883879	_	-0.266194	0.333416	0.999847	_	-0.38295	0.143251	0.40729	_
1700006E09Rik	0.156242	0.680942	0.909329	_	0.337108	0.379117	0.999847	_	-0.323867	0.366031	0.621937	_
1700007G11Rik	0.379689	0.305419	0.779352	_	-0.0609838	0.867341	0.999847	_	-0.234904	0.493714	0.720618	_
1700007K09Rik	0.675956	0.0858193	0.750011	_	0.331014	0.385163	0.999847	_	-0.717926	0.0534947	0.284459	_
1700008F21Rik	0.0552745	0.833978	0.957706	_	0.160984	0.543434	0.999847	_	0.189999	0.444099	0.685512	_
1700008O03Rik	-0.821314	0.129683	0.750011	_	-0.707706	0.188024	0.999847	_	-0.553145	0.267248	0.535436	_
1700008P02Rik	0.0857767	0.755076	0.934938	_	-0.255009	0.358829	0.999847	_	0.0577971	0.821861	0.916383	_
1700010B08Rik	-0.227872	0.37762	0.80154	_	-0.158517	0.537066	0.999847	_	-0.308058	0.206981	0.477147	_
1700010I14Rik	-0.0637029	0.576703	0.875267	_	-0.201988	0.0882231	0.999847	_	-0.00597507	0.955109	0.980058	_
1700011A15Rik	-0.178693	0.701724	0.918021	_	-0.179981	0.699688	0.999847	_	-0.348027	0.427785	0.672957	_
1700011E24Rik	-0.412273	0.283906	0.772028	_	-0.649755	0.0987964	0.999847	_	-0.280905	0.430987	0.676057	_
1700011L22Rik	0.281397	0.323596	0.785154	_	-0.148722	0.598247	0.999847	_	-0.137235	0.6027	0.794979	_
1700012A03Rik	0.133887	0.427987	0.81832	_	0.0640364	0.70266	0.999847	_	-0.327324	0.0479626	0.273987	_
1700012B07Rik	0.450926	0.369711	0.801325	_	-0.925359	0.0752565	0.999847	_	-0.225084	0.628938	0.811909	_
1700012P22Rik	-0.254251	0.553305	0.867419	_	-0.523759	0.229291	0.999847	_	-0.654054	0.113531	0.373227	_
1700013F07Rik	-0.297266	0.429439	0.818732	_	0.167602	0.654008	0.999847	_	0.0140029	0.967935	0.985437	_
1700013G24Rik	0.231713	0.573241	0.874442	_	-0.15619	0.70348	0.999847	_	0.323429	0.40258	0.651869	_
1700015G11Rik	0.209736	0.61759	0.889389	_	-0.311442	0.460362	0.999847	_	-0.56666	0.159022	0.42595	_
1700016H13Rik	0.135871	0.394896	0.80754	_	0.0816883	0.606645	0.999847	_	-0.249362	0.10402	0.361931	_
1700016K19Rik	0.276679	0.0532119	0.750011	_	-0.0182308	0.893063	0.999847	_	-0.267282	0.0463424	0.270673	_
1700017B05Rik	-0.168878	0.106165	0.750011	_	0.114575	0.26358	0.999847	_	0.192142	0.0529568	0.284352	_
1700017D01Rik	0.307359	0.282552	0.771157	_	-0.529056	0.0726516	0.999847	_	0.194718	0.462228	0.697561	_
1700018C11Rik	0.318216	0.144211	0.750011	_	0.369457	0.0932287	0.999847	_	-0.205895	0.304299	0.570676	_
1700019A02Rik	0.206254	0.569277	0.872275	_	-0.182982	0.61328	0.999847	_	-1.05122	0.00538943	0.177457	_
1700019B03Rik	-0.21092	0.455588	0.828707	_	-0.110265	0.694828	0.999847	_	0.0306887	0.906771	0.95827	_
1700019D03Rik	0.453186	0.132132	0.750011	_	0.0672462	0.817578	0.999847	_	-0.663309	0.0236844	0.223028	_
1700019G17Rik	0.0317447	0.839243	0.959287	_	-0.039192	0.802296	0.999847	_	0.219002	0.145917	0.410584	_
1700019N19Rik	0.213985	0.353721	0.795079	_	0.186645	0.417221	0.999847	_	-0.061075	0.77449	0.891676	_
1700019O17Rik	0.114613	0.507815	0.852026	_	0.208098	0.235689	0.999847	_	-0.220822	0.180426	0.448205	_
1700020A23Rik	-0.0764012	0.878754	0.971165	_	0.191819	0.702216	0.999847	_	-0.672434	0.162144	0.429313	_
1700020D05Rik	-0.0590069	0.583067	0.877252	_	-0.130072	0.233746	0.999847	_	0.100896	0.319813	0.584034	_
1700020L24Rik	0.169639	0.282668	0.771157	_	0.0483855	0.755721	0.999847	_	-0.357056	0.0225409	0.220266	_
1700021F05Rik	-0.18832	0.100166	0.750011	_	-0.0531246	0.630789	0.999847	_	0.109627	0.294396	0.563415	_
1700021F07Rik	0.0226952	0.950205	0.989385	_	0.251266	0.49221	0.999847	_	-0.691082	0.0537405	0.284459	_
1700021K19Rik	-0.0338688	0.747252	0.931949	_	0.00359138	0.9727	0.999847	_	0.129867	0.195909	0.465232	_
1700022I11Rik	0.388248	0.0865513	0.750011	_	0.155389	0.477392	0.999847	_	-0.503479	0.0215547	0.218239	_
1700023F06Rik	-0.65412	0.0306068	0.750011	_	0.0505307	0.858179	0.999847	_	0.379821	0.161937	0.429204	_
1700024G13Rik	-0.222287	0.559892	0.86999	_	0.256007	0.502608	0.999847	_	0.542188	0.138332	0.401701	_
1700024P04Rik	0.477535	0.226455	0.753044	_	0.497	0.208851	0.999847	_	0.4972	0.179753	0.447902	_
1700025F22Rik	-0.22334	0.588697	0.87957	_	-0.154487	0.707782	0.999847	_	-0.604651	0.12801	0.388954	_
1700025G04Rik	-0.0603708	0.530611	0.859304	_	0.0408793	0.670181	0.999847	_	0.285669	0.00456211	0.174796	_
1700026L06Rik	-0.202338	0.0806015	0.750011	_	-0.0505006	0.649554	0.999847	_	0.315765	0.0062834	0.18381	_
1700028K03Rik	0.0633005	0.896683	0.975322	_	0.547667	0.269467	0.999847	_	-0.195254	0.668844	0.834596	_
1700028P14Rik	0.0215543	0.961613	0.991978	_	0.24478	0.586237	0.999847	_	0.533262	0.212549	0.482609	_
1700029F12Rik	0.366431	0.037149	0.750011	_	0.134938	0.418048	0.999847	_	-0.447304	0.0087411	0.186252	_
1700029H14Rik	-0.0490192	0.837679	0.959225	_	0.399128	0.107827	0.999847	_	0.176705	0.432997	0.677375	_
1700029I15Rik	0.0171591	0.886523	0.972608	_	0.0422772	0.725522	0.999847	_	0.281418	0.0204904	0.215991	_
1700029J07Rik	-0.109741	0.160007	0.751735	_	-0.0694269	0.366075	0.999847	_	0.256624	0.00175944	0.159203	_
1700029P11Rik	0.0920422	0.595597	0.881974	_	0.132129	0.448032	0.999847	_	-0.312778	0.0649981	0.304116	_
1700030F18Rik	-0.278047	0.335706	0.787482	_	-0.195901	0.494761	0.999847	_	0.433699	0.115978	0.375597	_
1700030J22Rik	-0.217773	0.515499	0.853425	_	0.272271	0.417754	0.999847	_	-0.258894	0.409649	0.657981	_
1700030K09Rik	0.0733436	0.620919	0.890286	_	0.111663	0.45354	0.999847	_	0.114553	0.411218	0.659443	_
1700034E13Rik	0.309338	0.550753	0.867276	_	-0.402516	0.439131	0.999847	_	0.285474	0.555553	0.764795	_
1700034J05Rik	0.29625	0.323726	0.785154	_	0.0411892	0.889379	0.999847	_	-0.397611	0.162155	0.429313	_
1700034O15Rik	0.0476205	0.691554	0.91411	_	-0.0286388	0.81115	0.999847	_	-0.162213	0.158794	0.42595	_
1700037C18Rik	0.019127	0.857198	0.963866	_	-0.139316	0.200276	0.999847	_	0.173555	0.0931646	0.346852	_
1700037H04Rik	0.1627	0.179619	0.751735	_	0.031385	0.790725	0.999847	_	-0.239161	0.0413641	0.261122	_
1700040L02Rik	-0.522449	0.0855729	0.750011	_	0.225033	0.443481	0.999847	_	0.517505	0.0696791	0.312857	_
1700042G07Rik	-0.166652	0.647468	0.897555	_	-0.112643	0.756876	0.999847	_	0.400761	0.246796	0.516397	_
1700049G17Rik	-0.204229	0.113227	0.750011	_	-0.234269	0.0722202	0.999847	_	0.0633854	0.586953	0.784591	_
1700052N19Rik	0.0836762	0.401532	0.810397	_	-0.131067	0.195079	0.999847	_	0.0295279	0.74926	0.877145	_
1700056E22Rik	0.0347079	0.709914	0.920165	_	0.138291	0.149487	0.999847	_	-0.103582	0.242958	0.512364	_
1700061G19Rik	0.327716	0.0318101	0.750011	_	-0.212153	0.149221	0.999847	_	0.0386873	0.772022	0.89016	_
1700066B19Rik	-0.128592	0.132198	0.750011	_	0.0499154	0.548074	0.999847	_	0.119038	0.135531	0.398386	_
1700066M21Rik	-0.761881	0.0260959	0.750011	_	0.412269	0.206051	0.999847	_	0.680944	0.0323381	0.242377	_
1700067K01Rik	0.269341	0.0982298	0.750011	_	-0.0949156	0.546526	0.999847	_	-0.303937	0.0494601	0.277149	_
1700067P10Rik	0.447894	0.273222	0.765877	_	0.687962	0.0996585	0.999847	_	-0.396531	0.298283	0.566443	_
1700074P13Rik	-0.00814504	0.9846	0.996416	_	-0.00276126	0.994779	0.999847	_	0.27487	0.488605	0.717666	_
1700080E11Rik	-0.0179592	0.920944	0.982118	_	0.243177	0.189764	0.999847	_	0.233229	0.178787	0.447144	_
1700084C01Rik	0.0653177	0.885638	0.972494	_	-0.464755	0.313035	0.999847	_	0.0254902	0.952079	0.978466	_
1700092M07Rik	-0.00570747	0.95886	0.991304	_	0.115755	0.302795	0.999847	_	-0.177789	0.0982042	0.354427	_
1700101E01Rik	-0.0633503	0.768587	0.939431	_	0.725943	0.00303766	0.999847	_	-0.129524	0.521549	0.740637	_
1700102P08Rik	-0.145943	0.645399	0.896891	_	0.181286	0.568222	0.999847	_	0.256298	0.390579	0.642067	_
1700106J16Rik	-0.596919	0.181311	0.751735	_	-0.270651	0.536279	0.999847	_	-0.8176	0.0564392	0.288386	_
1700109H08Rik	-0.107	0.598272	0.882839	_	0.284748	0.170601	0.999847	_	0.582274	0.00586375	0.181822	_
1700112E06Rik	0.239984	0.445434	0.824506	_	-0.264842	0.400578	0.999847	_	-0.446355	0.137778	0.400994	_
1700113H08Rik	-0.120061	0.755806	0.935231	_	-0.476511	0.226153	0.999847	_	-1.02261	0.00999571	0.191482	_
1700122O11Rik	0.0650683	0.678787	0.909329	_	-0.0605164	0.700034	0.999847	_	-0.162004	0.276683	0.544888	_
1700123I01Rik	-0.0671069	0.897307	0.975322	_	-1.16614	0.0354068	0.999847	_	-1.38647	0.00965801	0.191018	_
1700123O20Rik	-0.0929712	0.260447	0.762587	_	-0.114173	0.170736	0.999847	_	0.0394112	0.604461	0.796501	_
1700125H20Rik	-0.317402	0.375277	0.80154	_	-0.09016	0.799138	0.999847	_	-0.22846	0.492574	0.720189	_
1810011H11Rik	-0.285787	0.253715	0.75999	_	-0.360822	0.153893	0.999847	_	-0.07086	0.757916	0.881655	_
1810011O10Rik	0.232806	0.716788	0.922975	_	-0.9351	0.156126	0.999847	_	0.203209	0.734594	0.870358	_
1810013L24Rik	-0.09489	0.369754	0.801325	_	-0.0719253	0.494506	0.999847	_	0.208545	0.0441435	0.265925	_
1810022K09Rik	-0.081787	0.276891	0.767538	_	-0.0994122	0.189709	0.999847	_	0.125531	0.0819808	0.330777	_
1810024B03Rik	0.339318	0.160764	0.751735	_	-0.259507	0.277955	0.999847	_	0.234639	0.293192	0.562195	_
1810026J23Rik	0.0294493	0.827299	0.955743	_	-0.0340672	0.800795	0.999847	_	0.167824	0.193647	0.46357	_
1810030O07Rik	-0.0741695	0.374705	0.80154	_	-0.0290367	0.725706	0.999847	_	0.180181	0.0293489	0.236636	_
1810041L15Rik	-0.107104	0.734147	0.9284	_	0.368633	0.250599	0.999847	_	0.136721	0.643073	0.820522	_
1810043G02Rik	0.0596679	0.530817	0.859304	_	0.143065	0.142843	0.999847	_	0.0716755	0.421963	0.667994	_
1810043H04Rik	-0.127823	0.143559	0.750011	_	-0.0627509	0.462466	0.999847	_	0.117851	0.148558	0.413417	_
1810046K07Rik	-0.674102	0.0627505	0.750011	_	0.116181	0.736373	0.999847	_	0.152061	0.637685	0.817841	_
1810055G02Rik	-0.325884	0.159108	0.751735	_	0.336586	0.146588	0.999847	_	0.334164	0.124281	0.385211	_
1810062G17Rik	-0.286433	0.249425	0.758637	_	-0.201035	0.414462	0.999847	_	-0.0114917	0.959796	0.981974	_
2010002M12Rik	-0.139936	0.172765	0.751735	_	-0.245506	0.0227433	0.999847	_	0.162267	0.0949985	0.3491	_
2010003K11Rik	-0.0165198	0.943712	0.98713	_	0.151857	0.518776	0.999847	_	-0.655755	0.00701682	0.18381	_
2010005H15Rik	0.351289	0.177389	0.751735	_	0.0266806	0.916266	0.999847	_	-0.582038	0.0227947	0.221054	_
2010012O05Rik	-0.168497	0.215551	0.753044	_	0.020485	0.877722	0.999847	_	0.298291	0.0256636	0.226456	_
2010107E04Rik	-0.0916538	0.136825	0.750011	_	-0.0257557	0.666872	0.999847	_	0.115375	0.050262	0.27889	_
2010109A12Rik	0.385849	0.0663832	0.750011	_	0.00229921	0.990836	0.999847	_	-0.150587	0.424903	0.670467	_
2010109I03Rik	0.164974	0.414411	0.81379	_	-0.271121	0.186621	0.999847	_	-0.474386	0.0192208	0.213419	_
2010111I01Rik	-0.0748603	0.350752	0.79389	_	-0.0614489	0.441874	0.999847	_	0.199289	0.0137547	0.198247	_
2010300C02Rik	0.629709	0.0648618	0.750011	_	0.0424971	0.895889	0.999847	_	-0.675028	0.0367204	0.249506	_
2010315B03Rik	0.112906	0.521576	0.855549	_	-0.193131	0.278204	0.999847	_	0.244113	0.14768	0.412608	_
2200002D01Rik	0.0113424	0.945483	0.987367	_	0.0946018	0.570206	0.999847	_	-0.130342	0.4049	0.654054	_
2210010C04Rik	-0.486324	0.231376	0.753349	_	0.040312	0.919353	0.999847	_	-0.447627	0.238052	0.507676	_
2210011C24Rik	0.158731	0.52105	0.855532	_	0.170688	0.490546	0.999847	_	0.39599	0.097537	0.353546	_
2210016F16Rik	0.0106851	0.873712	0.969849	_	-0.0134263	0.841731	0.999847	_	0.0974576	0.132894	0.394615	_
2210016L21Rik	-0.0459857	0.625029	0.892033	_	-0.0451289	0.631448	0.999847	_	0.0856237	0.334787	0.597599	_
2210018M11Rik	-0.0824671	0.303164	0.778786	_	-0.0311632	0.693455	0.999847	_	0.104599	0.167272	0.434244	_
2210404O09Rik	-0.168032	0.188516	0.751735	_	-0.0693501	0.579633	0.999847	_	0.260907	0.0356111	0.248151	_
2300003K06Rik	-0.114429	0.709309	0.920106	_	-0.00176317	0.995408	0.999847	_	-0.620774	0.0411724	0.260312	_
2300005B03Rik	0.299172	0.0932642	0.750011	_	0.193795	0.265955	0.999847	_	-0.0209983	0.89554	0.952941	_
2300009A05Rik	-0.0351267	0.680123	0.909329	_	-0.0870737	0.312652	0.999847	_	-0.0295976	0.709866	0.858301	_
2310003H01Rik	-0.0847231	0.485793	0.842678	_	-0.164401	0.184209	0.999847	_	0.0849146	0.455048	0.69169	_
2310007B03Rik	0.43164	0.232135	0.753868	_	-0.0139724	0.96851	0.999847	_	-0.172278	0.603726	0.795855	_
2310007L24Rik	0.371745	0.0893908	0.750011	_	0.151247	0.474473	0.999847	_	-0.354951	0.0830743	0.332064	_
2310009B15Rik	-0.14232	0.088288	0.750011	_	-0.0450111	0.575725	0.999847	_	0.122058	0.115359	0.375281	_
2310011J03Rik	0.0255237	0.806484	0.949372	_	0.158227	0.140696	0.999847	_	0.161895	0.108691	0.368382	_
2310014L17Rik	0.00910527	0.973324	0.994456	_	0.606268	0.0366339	0.999847	_	-0.135991	0.594398	0.790527	_
2310022A10Rik	-0.0572495	0.422773	0.81689	_	-0.00283265	0.968071	0.999847	_	0.148161	0.0355629	0.248151	_
2310022B05Rik	-0.0828885	0.325322	0.785468	_	0.00760001	0.927152	0.999847	_	0.12344	0.124372	0.385211	_
2310030G06Rik	0.352362	0.573156	0.874419	_	-0.0176833	0.977341	0.999847	_	0.0867157	0.881517	0.946253	_
2310033P09Rik	0.203087	0.289273	0.773547	_	0.0627667	0.739663	0.999847	_	-0.420596	0.0262976	0.22839	_
2310034C09Rik	0.316894	0.283042	0.771354	_	-0.167601	0.565633	0.999847	_	-0.327038	0.237305	0.506845	_
2310035C23Rik	0.0168977	0.912218	0.979351	_	0.0171056	0.911142	0.999847	_	0.27574	0.0665734	0.307218	_
2310036O22Rik	0.0715926	0.252165	0.759819	_	0.0219806	0.720654	0.999847	_	0.0350015	0.543567	0.756118	_
2310039H08Rik	-0.105144	0.201984	0.753044	_	-0.0534156	0.509637	0.999847	_	0.129039	0.0989905	0.355485	_
2310047M10Rik	-0.0679147	0.543117	0.864608	_	0.107298	0.340409	0.999847	_	0.166448	0.121302	0.381345	_
2310050C09Rik	0.514981	0.0232627	0.750011	_	-0.0637849	0.762234	0.999847	_	-0.133639	0.499663	0.724212	_
2310057M21Rik	-0.0786906	0.415712	0.81379	_	-0.0960149	0.322864	0.999847	_	0.0864373	0.340289	0.602305	_
2310061I04Rik	0.17983	0.122927	0.750011	_	0.0639459	0.572029	0.999847	_	-0.239898	0.0328726	0.242377	_
2310067B10Rik	-0.291879	0.347075	0.791882	_	0.167522	0.586285	0.999847	_	0.250303	0.387136	0.638811	_
2310079G19Rik	0.386923	0.185061	0.751735	_	0.0733665	0.796813	0.999847	_	-0.871914	0.00377744	0.172748	_
2410002F23Rik	-0.0529418	0.503691	0.851017	_	-0.155257	0.0607037	0.999847	_	-0.0237999	0.746422	0.875763	_
2410004B18Rik	-0.03697	0.621951	0.890616	_	-0.0130655	0.861245	0.999847	_	0.0903869	0.205681	0.475502	_
2410004P03Rik	0.240576	0.422795	0.81689	_	0.172906	0.562825	0.999847	_	0.0160187	0.954023	0.979504	_
2410015M20Rik	-0.0912094	0.27881	0.768385	_	-0.0133597	0.871893	0.999847	_	0.225171	0.0085544	0.186045	_
2410016O06Rik	-0.0984454	0.365909	0.800188	_	-0.126427	0.249052	0.999847	_	0.0715604	0.479725	0.710554	_
2410089E03Rik	-0.0827166	0.393902	0.807326	_	-0.170345	0.088846	0.999847	_	-0.0210937	0.814232	0.91228	_
2410124H12Rik	0.138867	0.360487	0.79891	_	0.0488399	0.745192	0.999847	_	0.162913	0.253999	0.522953	_
2410127L17Rik	-0.144202	0.102294	0.750011	_	-0.0705175	0.410893	0.999847	_	0.104137	0.199863	0.468747	_
2410131K14Rik	0.0716009	0.56718	0.871864	_	-0.117111	0.353007	0.999847	_	-0.0273835	0.814081	0.91228	_
2410137M14Rik	0.0931731	0.855275	0.963196	_	-0.433564	0.400569	0.999847	_	0.867394	0.0817469	0.330598	_
2410141K09Rik	-0.144342	0.109537	0.750011	_	0.0542372	0.534939	0.999847	_	0.098705	0.233673	0.503211	_
2510002D24Rik	-0.173513	0.0754074	0.750011	_	0.0533813	0.568747	0.999847	_	0.211393	0.0242029	0.223569	_
2510003E04Rik	-0.0770239	0.412218	0.81379	_	0.0162026	0.861802	0.999847	_	0.126761	0.156477	0.423421	_
2510009E07Rik	-0.53833	0.0469142	0.750011	_	-0.156992	0.541622	0.999847	_	0.0847952	0.723236	0.865373	_
2510039O18Rik	-0.0362328	0.689067	0.913043	_	-0.0412058	0.649299	0.999847	_	0.145581	0.0973495	0.353468	_
2610002J02Rik	-0.0835951	0.345187	0.790871	_	-0.134133	0.13725	0.999847	_	0.061469	0.455325	0.69169	_
2610008E11Rik	-0.15068	0.12346	0.750011	_	-0.129242	0.182617	0.999847	_	0.105397	0.241898	0.511141	_
2610015P09Rik	-0.025414	0.790078	0.945276	_	-0.0459599	0.630993	0.999847	_	0.145092	0.116035	0.375597	_
2610020H08Rik	-0.0687008	0.522095	0.855786	_	-0.209957	0.0613956	0.999847	_	-0.0202417	0.839174	0.925237	_
2610028H24Rik	0.0287368	0.609283	0.886793	_	-0.0392783	0.486207	0.999847	_	-0.0123826	0.813096	0.911968	_
2610034B18Rik	0.239461	0.553415	0.867419	_	-0.100661	0.802466	0.999847	_	0.367457	0.33433	0.597077	_
2610044O15Rik8	-0.241783	0.0152158	0.750011	_	-0.139662	0.13868	0.999847	_	-0.0776122	0.368865	0.624293	_
2610301B20Rik	0.0584167	0.759078	0.93716	_	0.250962	0.197641	0.999847	_	0.198228	0.27287	0.541574	_
2610305D13Rik	0.170628	0.6451	0.896841	_	0.709328	0.0672816	0.999847	_	-0.12063	0.727087	0.866697	_
2610318N02Rik	-0.00576888	0.967586	0.992651	_	0.0875846	0.539438	0.999847	_	-0.0293978	0.82469	0.917646	_
2610507B11Rik	-0.0695302	0.356733	0.797158	_	-0.0627878	0.40424	0.999847	_	0.0611821	0.384714	0.636949	_
2610524H06Rik	0.0463915	0.739311	0.930022	_	-0.00575891	0.966999	0.999847	_	0.169215	0.203549	0.472634	_
2610528A11Rik	0.310473	0.339057	0.788835	_	0.361913	0.267273	0.999847	_	0.0148997	0.960317	0.982006	_
2610528J11Rik	0.179227	0.227514	0.753044	_	-0.119765	0.41471	0.999847	_	-0.471559	0.00245487	0.163024	_
2700029M09Rik	-0.118687	0.176401	0.751735	_	-0.0484925	0.572434	0.999847	_	0.185741	0.0299371	0.238213	_
2700049A03Rik	-0.0802934	0.348568	0.792478	_	-0.0557272	0.512609	0.999847	_	0.0647065	0.417267	0.664161	_
2700060E02Rik	-0.106666	0.27628	0.767538	_	-0.0849136	0.383208	0.999847	_	0.167042	0.0760909	0.322166	_
2700081O15Rik	-0.325103	0.339493	0.788989	_	0.415696	0.225663	0.999847	_	0.0911272	0.77181	0.890036	_
2700094K13Rik	-0.136778	0.0358831	0.750011	_	-0.0381586	0.53486	0.999847	_	0.0666369	0.252287	0.521318	_
2700097O09Rik	0.244105	0.135907	0.750011	_	0.0453495	0.775105	0.999847	_	-0.219947	0.149491	0.414224	_
2810004N23Rik	-0.0354489	0.606363	0.885549	_	-0.0573502	0.407321	0.999847	_	-0.0206161	0.747818	0.876676	_
2810006K23Rik	0.380634	0.106463	0.750011	_	0.0972396	0.669334	0.999847	_	-0.622679	0.00810431	0.185487	_
2810007J24Rik	-0.117523	0.211429	0.753044	_	-0.0393976	0.669165	0.999847	_	-0.0165416	0.847398	0.929251	_
2810021J22Rik	-0.440187	0.169515	0.751735	_	0.288164	0.361201	0.999847	_	-0.0881399	0.762544	0.884174	_
2810403A07Rik	-0.00469885	0.961841	0.991978	_	-0.0629059	0.524234	0.999847	_	0.10007	0.283316	0.552012	_
2810408A11Rik	0.0403356	0.670041	0.906189	_	0.014524	0.877789	0.999847	_	-0.125611	0.165947	0.433155	_
2810408M09Rik	-0.251573	0.0728982	0.750011	_	-0.108016	0.424093	0.999847	_	0.254792	0.0536188	0.284459	_
2810417H13Rik	-0.0680389	0.613123	0.888338	_	0.161683	0.2372	0.999847	_	0.133086	0.295546	0.564601	_
2810428I15Rik	-0.162847	0.222203	0.753044	_	-0.0128214	0.921798	0.999847	_	0.355077	0.00855022	0.186045	_
2810459M11Rik	-0.256876	0.27544	0.767538	_	0.191433	0.412874	0.999847	_	0.778488	0.0018383	0.159203	_
2810474O19Rik	-0.0175198	0.819995	0.953869	_	-0.110262	0.163392	0.999847	_	0.0358383	0.619273	0.805714	_
2900026A02Rik	-0.50726	0.202429	0.753044	_	0.00890147	0.981734	0.999847	_	-0.314405	0.391663	0.642608	_
3010026O09Rik	-0.0692679	0.51089	0.852852	_	-0.0760861	0.47075	0.999847	_	0.0794343	0.421066	0.667307	_
3110001I22Rik	-0.373674	0.0314755	0.750011	_	0.0141163	0.930749	0.999847	_	0.252693	0.108548	0.368221	_
3110002H16Rik	0.0616802	0.63042	0.893799	_	-0.058782	0.646473	0.999847	_	-0.232385	0.0639445	0.30217	_
3110007F17Rik	0.247581	0.480699	0.840449	_	0.364214	0.30345	0.999847	_	0.140166	0.66773	0.834001	_
3110009E18Rik	-0.0767538	0.360894	0.798967	_	-0.0726372	0.386644	0.999847	_	0.133743	0.0973848	0.353486	_
3110021N24Rik	0.19519	0.3359	0.787482	_	0.203103	0.317195	0.999847	_	0.251657	0.189217	0.458737	_
3110040N11Rik	-0.0588685	0.47747	0.837963	_	-0.0120123	0.883955	0.999847	_	0.0903405	0.248828	0.518259	_
3110043O21Rik	-0.0778558	0.437502	0.820776	_	-0.0434405	0.663001	0.999847	_	0.0181781	0.844908	0.927775	_
3110052M02Rik	-0.0166201	0.896368	0.975322	_	-0.0461893	0.717803	0.999847	_	0.276323	0.0303302	0.239041	_
3110057O12Rik	-0.201036	0.0930794	0.750011	_	-0.0845891	0.465165	0.999847	_	0.1748	0.116159	0.375597	_
3110062M04Rik	0.204391	0.394808	0.80754	_	-0.00440914	0.985202	0.999847	_	-0.67627	0.00635427	0.18381	_
3110079O15Rik	0.222339	0.40958	0.813416	_	0.192751	0.473622	0.999847	_	0.288353	0.256439	0.525183	_
3110082I17Rik	0.205691	0.0627221	0.750011	_	0.175255	0.108188	0.999847	_	-0.0799212	0.420053	0.666519	_
3300002I08Rik	-0.294563	0.0684247	0.750011	_	-0.263425	0.100105	0.999847	_	0.145292	0.319641	0.58403	_
3425401B19Rik	0.034121	0.932123	0.984161	_	-0.141937	0.723552	0.999847	_	-0.255564	0.497462	0.723052	_
3830417A13Rik	-0.291157	0.462019	0.831306	_	-0.22826	0.563035	0.999847	_	-0.283654	0.443359	0.685115	_
4430402I18Rik	-0.0297231	0.935434	0.985084	_	0.271524	0.462689	0.999847	_	-0.488573	0.165534	0.432761	_
4632428N05Rik	0.0225196	0.781497	0.942818	_	0.0190045	0.814871	0.999847	_	0.0400692	0.59835	0.792263	_
4732456N10Rik	0.14712	0.630745	0.893838	_	0.340822	0.272157	0.999847	_	-0.369138	0.205565	0.475461	_
4833420G17Rik	-0.0735893	0.323612	0.785154	_	-0.0754233	0.312031	0.999847	_	0.116656	0.102193	0.359257	_
4833423E24Rik	0.445616	0.252906	0.759819	_	-0.197589	0.606843	0.999847	_	0.0189972	0.957606	0.980759	_
4833439L19Rik	0.0400249	0.725374	0.92465	_	-0.0295554	0.795169	0.999847	_	-0.271444	0.0184801	0.210078	_
4921504E06Rik	0.484686	0.17098	0.751735	_	0.355718	0.309143	0.999847	_	-0.796185	0.0219719	0.219319	_
4921507P07Rik	-0.66783	0.12262	0.750011	_	-0.768337	0.0787496	0.999847	_	-0.000721286	0.998526	0.9994	_
4921511H03Rik	0.178291	0.248082	0.758637	_	-0.0092403	0.951349	0.999847	_	0.00774841	0.956325	0.980515	_
4921524J17Rik	-0.191526	0.251056	0.758827	_	-0.0165615	0.919451	0.999847	_	0.203435	0.194245	0.463796	_
4930402H24Rik	-0.212202	0.213435	0.753044	_	0.112649	0.502238	0.999847	_	0.266306	0.100253	0.357635	_
4930404N11Rik	-0.338851	0.1306	0.750011	_	-0.429209	0.0600813	0.999847	_	0.29742	0.153987	0.420233	_
4930407I10Rik	0.48834	0.163917	0.751735	_	0.0647328	0.849599	0.999847	_	-0.0800727	0.801819	0.906164	_
4930415F15Rik	-0.126814	0.528843	0.858775	_	-0.142762	0.478998	0.999847	_	-0.24866	0.194415	0.46392	_
4930415L06Rik	0.244692	0.125424	0.750011	_	0.112772	0.46842	0.999847	_	0.0266579	0.85342	0.931894	_
4930415O20Rik	0.335173	0.471523	0.835363	_	0.00241093	0.995837	0.999847	_	-0.0275109	0.949188	0.97751	_
4930427A07Rik	-0.137539	0.268816	0.765563	_	-0.107786	0.38302	0.999847	_	-0.00327724	0.977102	0.990244	_
4930430A15Rik	-0.347159	0.500678	0.849392	_	0.0600783	0.906643	0.999847	_	0.63756	0.193426	0.463223	_
4930430F08Rik	-0.00137386	0.989832	0.997446	_	-0.0911262	0.402651	0.999847	_	0.0518941	0.607702	0.798252	_
4930432K21Rik	0.222522	0.0242432	0.750011	_	-0.0697601	0.450575	0.999847	_	-0.0784412	0.365541	0.621656	_
4930444P10Rik	-0.197989	0.366407	0.800204	_	-0.125337	0.564776	0.999847	_	0.238618	0.247459	0.516936	_
4930451G09Rik	-0.251441	0.208445	0.753044	_	-0.15181	0.441115	0.999847	_	0.0808832	0.658611	0.82918	_
4930451I11Rik	0.207304	0.576719	0.875267	_	0.433128	0.250362	0.999847	_	-0.557424	0.119149	0.379325	_
4930453N24Rik	0.0300553	0.679815	0.909329	_	-0.0409932	0.574287	0.999847	_	0.115728	0.100927	0.358419	_
4930468A15Rik	0.204732	0.668465	0.905777	_	-0.350198	0.466057	0.999847	_	-0.310285	0.489035	0.717911	_
4930480E11Rik	0.0782715	0.345805	0.79128	_	0.056272	0.495298	0.999847	_	-0.0364393	0.635287	0.816565	_
4930486L24Rik	-0.355782	0.00853092	0.750011	_	-0.00379752	0.975208	0.999847	_	0.0741992	0.518189	0.737956	_
4930503B20Rik	0.297707	0.480168	0.840399	_	0.22835	0.587044	0.999847	_	-0.0495413	0.89923	0.954853	_
4930503L19Rik	-0.193321	0.292707	0.775949	_	-0.0186918	0.91769	0.999847	_	0.319671	0.0710485	0.314558	_
4930505A04Rik	0.688443	0.00235652	0.750011	_	0.096261	0.62686	0.999847	_	-0.0381893	0.835991	0.923469	_
4930506M07Rik	-0.0325111	0.863645	0.965534	_	-0.175655	0.359048	0.999847	_	-0.195734	0.276321	0.544512	_
4930513O06Rik	0.281625	0.152081	0.750273	_	0.0866992	0.650711	0.999847	_	-0.0239332	0.893285	0.951686	_
4930523C07Rik	-0.178805	0.0729037	0.750011	_	0.0282983	0.766497	0.999847	_	0.157448	0.0893833	0.341325	_
4930524N10Rik	0.00792343	0.981882	0.995971	_	0.650024	0.075113	0.999847	_	0.33189	0.315528	0.580334	_
4930539E08Rik	-0.333746	0.550852	0.867276	_	0.0311881	0.955325	0.999847	_	0.901619	0.0957706	0.350802	_
4930544D05Rik	-0.239577	0.365743	0.800181	_	-0.0799493	0.760384	0.999847	_	-0.0822215	0.73714	0.871327	_
4930548H24Rik	-0.885326	0.00972139	0.750011	_	-0.343829	0.276155	0.999847	_	0.11101	0.702456	0.854495	_
4930550L24Rik	-1.35012	0.108298	0.750011	_	-0.595546	0.46563	0.999847	_	-0.773629	0.313675	0.579084	_
4930558K02Rik	0.405442	0.279556	0.768825	_	-0.500061	0.185982	0.999847	_	-0.48265	0.172501	0.439648	_
4930562C15Rik	0.46214	0.0434036	0.750011	_	-0.00300147	0.988896	0.999847	_	-0.486862	0.0247395	0.224272	_
4930563D23Rik	-0.165291	0.653499	0.899268	_	-0.31873	0.390332	0.999847	_	0.139708	0.684475	0.844057	_
4930568D16Rik	0.306086	0.353786	0.795101	_	-0.11648	0.721402	0.999847	_	-0.353221	0.255003	0.524124	_
4930571K23Rik	0.0891667	0.781582	0.942818	_	-0.129785	0.6869	0.999847	_	0.218701	0.469488	0.702973	_
4930578I06Rik	-0.3078	0.466716	0.832398	_	0.0884283	0.833236	0.999847	_	-0.147419	0.707496	0.857116	_
4930579F01Rik	0.743545	0.054216	0.750011	_	0.264002	0.474027	0.999847	_	0.5153	0.143934	0.408372	_
4930579G24Rik	-0.29441	0.104086	0.750011	_	0.133041	0.449192	0.999847	_	0.235611	0.159756	0.426408	_
4930583I09Rik	-0.150352	0.680007	0.909329	_	-0.0094275	0.979318	0.999847	_	0.0393798	0.907735	0.958684	_
4930590J08Rik	0.11671	0.767114	0.939183	_	-0.202097	0.608965	0.999847	_	-0.291107	0.432587	0.677008	_
4931406C07Rik	-0.20128	0.112289	0.750011	_	-0.169328	0.177157	0.999847	_	-0.000357954	0.997499	0.998672	_
4931406P16Rik	-0.0333361	0.651264	0.89888	_	0.0544866	0.462189	0.999847	_	0.113755	0.110442	0.37073	_
4931408C20Rik	0.141316	0.597834	0.882839	_	-0.269207	0.319861	0.999847	_	-0.627948	0.0199288	0.215631	_
4931417E11Rik	-0.154111	0.527018	0.857985	_	-0.23191	0.344556	0.999847	_	-0.356452	0.127659	0.388571	_
4931423N10Rik	0.384859	0.0770158	0.750011	_	-0.0427414	0.837319	0.999847	_	0.0742869	0.702877	0.854495	_
4931428F04Rik	0.0344937	0.800847	0.94851	_	-0.0966475	0.482393	0.999847	_	0.213058	0.10777	0.366897	_
4931431F19Rik	0.209657	0.567979	0.872275	_	0.00414736	0.990945	0.999847	_	-0.013494	0.968473	0.985663	_
4932411E22Rik	-0.0443325	0.907058	0.977961	_	0.295303	0.440554	0.999847	_	-0.270682	0.449057	0.687784	_
4932411N23Rik	-0.350995	0.276905	0.767538	_	0.263407	0.411117	0.999847	_	0.691464	0.0295028	0.237095	_
4932438A13Rik	-0.16214	0.0934014	0.750011	_	-0.173294	0.0744954	0.999847	_	-0.0776349	0.375866	0.629734	_
4932443I19Rik	-0.648209	0.0301851	0.750011	_	-0.100537	0.719361	0.999847	_	-0.417946	0.121717	0.381856	_
4933402J07Rik	0.50553	0.0666159	0.750011	_	0.649248	0.0219663	0.999847	_	0.378816	0.134726	0.396998	_
4933402N03Rik	0.0987984	0.843021	0.960319	_	-0.0520855	0.916819	0.999847	_	0.259865	0.578605	0.779515	_
4933402N22Rik	0.512486	0.106369	0.750011	_	0.294988	0.340805	0.999847	_	-0.840349	0.00796722	0.185094	_
4933402P03Rik	0.0409709	0.818495	0.9534	_	0.0436652	0.806807	0.999847	_	0.027305	0.869912	0.939898	_
4933403O08Rik	-0.103963	0.841625	0.960173	_	-0.0273525	0.958051	0.999847	_	-0.367553	0.452913	0.69017	_
4933405L10Rik	0.0797877	0.68633	0.912042	_	-0.113017	0.568202	0.999847	_	0.313164	0.101778	0.358686	_
4933406J08Rik	0.447169	0.0811141	0.750011	_	0.223304	0.368297	0.999847	_	-0.638468	0.01124	0.19503	_
4933408B17Rik	0.0576928	0.893222	0.974875	_	-0.596744	0.176136	0.999847	_	-0.441599	0.279336	0.547779	_
4933411K16Rik	0.236677	0.144851	0.750011	_	0.184741	0.249618	0.999847	_	0.0967613	0.513213	0.734166	_
4933412E24Rik	-0.236578	0.592833	0.881264	_	-0.64326	0.156099	0.999847	_	-0.416558	0.318436	0.582767	_
4933413G19Rik	0.0826327	0.84384	0.960414	_	0.374816	0.376654	0.999847	_	-0.0908503	0.816709	0.913601	_
4933415F23Rik	-0.65521	0.263618	0.763835	_	-0.064501	0.910812	0.999847	_	0.478485	0.378938	0.632454	_
4933421I07Rik	0.456266	0.04873	0.750011	_	0.00580042	0.978853	0.999847	_	0.0170632	0.933486	0.97154	_
4933425L06Rik	0.664823	0.169887	0.751735	_	-0.185032	0.695334	0.999847	_	-0.542946	0.227311	0.495758	_
4933426M11Rik	0.000564337	0.993762	0.99869	_	-0.0163427	0.821017	0.999847	_	0.100796	0.146992	0.412059	_
4933427D06Rik	0.109755	0.225336	0.753044	_	-0.0796523	0.374234	0.999847	_	-0.041489	0.617583	0.805007	_
4933427D14Rik	-0.00113419	0.990323	0.997766	_	-0.0305169	0.744547	0.999847	_	0.131854	0.143322	0.407323	_
4933427G17Rik	0.297352	0.275647	0.767538	_	-0.134228	0.617938	0.999847	_	0.0839021	0.738092	0.871777	_
4933428G20Rik	-0.189147	0.525572	0.857424	_	0.0810057	0.784752	0.999847	_	-0.0845187	0.760389	0.883265	_
4933430I17Rik	-0.281528	0.342352	0.789769	_	-0.175522	0.55075	0.999847	_	-0.163329	0.552298	0.762163	_
4933433C11Rik	0.530149	0.116202	0.750011	_	-0.277827	0.39846	0.999847	_	-0.436632	0.162881	0.430034	_
4933436I01Rik	0.634823	0.153243	0.750662	_	-0.38204	0.381354	0.999847	_	-0.378738	0.353559	0.612862	_
4933440N22Rik	-0.0910474	0.437674	0.820776	_	0.0269733	0.81674	0.999847	_	0.312898	0.00914819	0.189289	_
5031414D18Rik	0.196975	0.319514	0.783752	_	-0.209171	0.291318	0.999847	_	0.0778741	0.669975	0.834702	_
5031439G07Rik	0.259341	0.0223321	0.750011	_	0.256868	0.0234644	0.999847	_	-0.127289	0.20558	0.475461	_
5330417C22Rik	0.221341	0.167639	0.751735	_	-0.0402738	0.796578	0.999847	_	-0.347345	0.0265865	0.229236	_
5430427O19Rik	-0.0543486	0.53045	0.859304	_	0.0827213	0.343164	0.999847	_	0.215428	0.0142283	0.198247	_
5430435G22Rik	0.545329	0.0740814	0.750011	_	0.152173	0.603131	0.999847	_	0.119197	0.662531	0.830971	_
5730409E04Rik	-0.658777	0.0140581	0.750011	_	-0.632511	0.0176834	0.999847	_	0.234291	0.314198	0.579306	_
5730455P16Rik	-0.864217	0.103644	0.750011	_	0.117014	0.819061	0.999847	_	0.119477	0.8026	0.906419	_
5730508B09Rik	-0.171874	0.130602	0.750011	_	7.30341e-05	0.99947	0.999847	_	0.0771947	0.456179	0.692607	_
5730559C18Rik	-0.460401	0.422636	0.81689	_	-0.0719022	0.899452	0.999847	_	-1.16831	0.0388154	0.254128	_
5830411N06Rik	-0.307482	0.325895	0.785468	_	-0.110423	0.721049	0.999847	_	-0.147068	0.611384	0.800928	_
5830415F09Rik	0.245458	0.115753	0.750011	_	-0.00935966	0.950447	0.999847	_	0.0487194	0.729568	0.868377	_
6030419C18Rik	-0.292194	0.426635	0.818048	_	-0.22308	0.542395	0.999847	_	-0.286508	0.404481	0.653798	_
6030458C11Rik	-0.152726	0.113362	0.750011	_	-0.173887	0.0742859	0.999847	_	0.0686788	0.433487	0.677601	_
6030468B19Rik	-0.0661206	0.854145	0.962554	_	0.326943	0.36866	0.999847	_	-0.132341	0.694185	0.849286	_
6030498E09Rik	0.121808	0.741463	0.930448	_	-0.401613	0.283854	0.999847	_	-0.751895	0.0400024	0.257525	_
6330403A02Rik	1.85336	0.0482666	0.750011	_	0.0871736	0.921707	0.999847	_	-0.409379	0.622418	0.80774	_
6330408A02Rik	0.0168289	0.880002	0.9717	_	-0.173442	0.131959	0.999847	_	0.232528	0.0361187	0.248612	_
6330416G13Rik	-0.0727676	0.305368	0.779352	_	-0.0868303	0.224146	0.999847	_	0.0821926	0.218312	0.487496	_
6430531B16Rik	0.111067	0.457124	0.829093	_	0.123066	0.410811	0.999847	_	-0.110203	0.430119	0.675132	_
6430548M08Rik	0.221494	0.112799	0.750011	_	0.018454	0.89107	0.999847	_	-0.335714	0.01451	0.198956	_
6430550D23Rik	0.121825	0.77837	0.942365	_	-0.354259	0.416977	0.999847	_	0.8155	0.0555371	0.287547	_
6820408C15Rik	-0.226477	0.566178	0.871605	_	-0.158637	0.687095	0.999847	_	-0.143045	0.697383	0.851124	_
8030411F24Rik	0.162145	0.771249	0.940727	_	-0.28644	0.608432	0.999847	_	0.55141	0.296818	0.565319	_
8030423J24Rik	0.378232	0.201164	0.753044	_	0.221978	0.446281	0.999847	_	-0.773266	0.00947778	0.189879	_
8030462N17Rik	-0.194566	0.0504159	0.750011	_	0.0744376	0.432896	0.999847	_	0.311905	0.00205861	0.160433	_
8030474K03Rik	0.29913	0.152726	0.750662	_	0.0953884	0.639694	0.999847	_	-0.301704	0.124349	0.385211	_
8430419L09Rik	-0.0339757	0.771443	0.940727	_	-0.0231122	0.843253	0.999847	_	-0.059096	0.589705	0.786997	_
9030617O03Rik	-0.162589	0.142404	0.750011	_	-0.157224	0.155256	0.999847	_	0.217519	0.041371	0.261122	_
9030624J02Rik	-0.0127202	0.855885	0.963436	_	0.0013364	0.98477	0.999847	_	0.0736531	0.268453	0.536684	_
9130008F23Rik	0.021979	0.960346	0.991618	_	-0.325053	0.465526	0.999847	_	-0.0964243	0.815515	0.912924	_
9130011E15Rik	-0.174516	0.302472	0.778772	_	-0.0633613	0.704438	0.999847	_	0.357503	0.0317935	0.241488	_
9130019O22Rik	0.127144	0.631873	0.893838	_	0.22238	0.405172	0.999847	_	-0.0486021	0.844163	0.927292	_
9130023H24Rik	-0.30923	0.14461	0.750011	_	-0.14887	0.472258	0.999847	_	0.0730843	0.704129	0.855014	_
9130401M01Rik	-0.0563657	0.389924	0.805888	_	-0.0223085	0.731366	0.999847	_	0.0647497	0.29296	0.562105	_
9230110C19Rik	-0.0324286	0.60343	0.884225	_	0.00384413	0.950712	0.999847	_	0.0463734	0.42886	0.6739	_
9230110F15Rik	-0.273946	0.551918	0.867276	_	-0.970124	0.045688	0.999847	_	-0.370835	0.391265	0.642239	_
9230112D13Rik	0.00895724	0.988156	0.996917	_	-0.567128	0.353218	0.999847	_	0.212291	0.707035	0.856886	_
9230113P08Rik	0.119176	0.496872	0.847988	_	-0.0375697	0.829411	0.999847	_	-0.170701	0.301734	0.569143	_
9330182L06Rik	-0.60871	0.126223	0.750011	_	-0.419755	0.283383	0.999847	_	-0.0247688	0.945086	0.976688	_
9430007A20Rik	-0.177355	0.186842	0.751735	_	-0.0825716	0.530933	0.999847	_	-0.0764618	0.534502	0.750436	_
9430015G10Rik	0.0182036	0.866572	0.966902	_	-0.249024	0.0315607	0.999847	_	-0.121478	0.239167	0.508462	_
9430016H08Rik	-0.0893909	0.296551	0.778772	_	0.0227843	0.78719	0.999847	_	0.205906	0.016272	0.20431	_
9430020K01Rik	-0.829352	0.00516295	0.750011	_	0.240253	0.368769	0.999847	_	0.0968642	0.695401	0.84974	_
9430038I01Rik	0.017485	0.882354	0.972143	_	0.0732207	0.53753	0.999847	_	-0.0429583	0.697664	0.851365	_
9530068E07Rik	-0.0850929	0.322451	0.785154	_	-0.0350271	0.68032	0.999847	_	0.0634587	0.427305	0.672574	_
9530077C05Rik	0.565004	0.00889161	0.750011	_	0.0702523	0.719576	0.999847	_	0.256159	0.171705	0.439433	_
9630033F20Rik	-0.135521	0.175263	0.751735	_	-0.128775	0.196637	0.999847	_	0.0497745	0.585861	0.783833	_
9830107B12Rik	0.20908	0.53785	0.862841	_	0.0982086	0.771358	0.999847	_	0.395407	0.219765	0.489007	_
9830147E19Rik	-0.163153	0.0961075	0.750011	_	-0.0954053	0.318111	0.999847	_	0.0482066	0.585471	0.783497	_
9930012K11Rik	-0.0917528	0.651208	0.89888	_	-0.124365	0.541006	0.999847	_	0.318577	0.104706	0.36255	_
9930021J03Rik	-0.0667246	0.41274	0.81379	_	-0.0523522	0.518928	0.999847	_	-0.0267424	0.723227	0.865373	_
a	0.147289	0.679498	0.909329	_	0.151434	0.671044	0.999847	_	-0.00421899	0.989868	0.995657	_
A130010J15Rik	-0.393812	0.0796389	0.750011	_	-0.0236407	0.912431	0.999847	_	0.173726	0.391883	0.642722	_
A230046K03Rik	0.0336937	0.790182	0.945276	_	0.0708229	0.577275	0.999847	_	0.0972116	0.415183	0.662681	_
A230050P20Rik	0.0221031	0.759513	0.93716	_	-0.0309567	0.668511	0.999847	_	0.0460795	0.496784	0.722622	_
A230065H16Rik	0.0395182	0.893488	0.974875	_	-0.52752	0.0865995	0.999847	_	1.14318	0.000533395	0.133931	UP
A2m	0.255174	0.451554	0.826918	_	0.126955	0.706301	0.999847	_	-0.207097	0.512268	0.733422	_
A330050F15Rik	0.231346	0.486443	0.842884	_	-0.0766227	0.816592	0.999847	_	0.0325238	0.916023	0.963552	_
A3galt2	-0.123161	0.340248	0.789769	_	-0.00417842	0.973852	0.999847	_	0.220827	0.0763754	0.322729	_
A430005L14Rik	-0.0493379	0.493903	0.84657	_	-0.0610124	0.399196	0.999847	_	0.0484891	0.47202	0.705029	_
A430033K04Rik	-0.0913601	0.359064	0.798447	_	-0.179378	0.081119	0.999847	_	0.0900691	0.333751	0.596625	_
A430078G23Rik	-0.0593646	0.687331	0.912533	_	-0.238902	0.117098	0.999847	_	0.290528	0.0460554	0.270068	_
A430105I19Rik	-0.0448606	0.905796	0.977466	_	0.0955193	0.801192	0.999847	_	-0.366099	0.308309	0.573479	_
A4galt	-0.159722	0.172958	0.751735	_	0.0436986	0.702374	0.999847	_	-0.275792	0.0172535	0.206513	_
A4gnt	0.373629	0.569965	0.872583	_	0.552119	0.40371	0.999847	_	0.121863	0.842149	0.926717	_
A530016L24Rik	0.611424	0.0363087	0.750011	_	-0.465657	0.102064	0.999847	_	0.0678479	0.791209	0.900755	_
A530032D15Rik	0.00424103	0.972119	0.994299	_	0.14878	0.229726	0.999847	_	0.302999	0.014342	0.198247	_
A530054K11Rik	-0.0211729	0.7683	0.93939	_	-0.109464	0.139452	0.999847	_	0.0498273	0.460935	0.696703	_
A530064D06Rik	0.0380057	0.911753	0.979079	_	-0.137565	0.688931	0.999847	_	0.0809081	0.800756	0.90557	_
A530099J19Rik	-0.0151743	0.963292	0.992241	_	0.0745378	0.821271	0.999847	_	0.0783623	0.799356	0.904661	_
A630001G21Rik	0.0872411	0.402424	0.810455	_	0.0752243	0.469188	0.999847	_	0.17567	0.0810598	0.329924	_
A630033H20Rik	0.345678	0.107682	0.750011	_	-0.0343262	0.868356	0.999847	_	-0.542404	0.0107825	0.19343	_
A630081J09Rik	-0.0417485	0.745266	0.931159	_	-0.297228	0.0304627	0.999847	_	0.0836548	0.488223	0.717338	_
A830005F24Rik	0.0483303	0.918072	0.980984	_	0.387778	0.413585	0.999847	_	0.378713	0.393112	0.643928	_
A830010M20Rik	-0.0254563	0.947378	0.988353	_	0.127141	0.742042	0.999847	_	0.209944	0.561975	0.769282	_
A830018L16Rik	0.0998793	0.667561	0.905589	_	0.00504516	0.982646	0.999847	_	-0.315767	0.15679	0.423712	_
A830080D01Rik	-0.0430417	0.630802	0.893838	_	-0.0308586	0.730009	0.999847	_	-0.00612703	0.941434	0.975177	_
A930009A15Rik	-1.56163	0.000503923	0.750011	DOWN	-0.117724	0.753448	0.999847	_	0.162441	0.643248	0.820522	_
A930018P22Rik	0.0593059	0.658318	0.901365	_	0.0933116	0.488315	0.999847	_	-0.212105	0.102317	0.359448	_
AA415398	-0.145919	0.34811	0.792086	_	-0.268025	0.0937465	0.999847	_	0.218493	0.139957	0.403323	_
AA467197	0.399746	0.240873	0.757534	_	0.0440249	0.895221	0.999847	_	-0.397954	0.212553	0.482609	_
AA986860	0.0991551	0.572797	0.874186	_	0.0264338	0.879996	0.999847	_	0.00124292	0.993935	0.997606	_
AA987161	-0.0597817	0.533515	0.861077	_	-0.208134	0.0402889	0.999847	_	0.0375993	0.674151	0.837598	_
Aaas	0.104126	0.170714	0.751735	_	-0.0693098	0.354773	0.999847	_	0.131442	0.0697693	0.31287	_
Aacs	-0.0171615	0.847222	0.960414	_	-0.134098	0.144082	0.999847	_	0.0814015	0.334153	0.596968	_
Aadacl3	0.494348	0.0903353	0.750011	_	0.16145	0.566113	0.999847	_	-0.841752	0.00433157	0.174796	_
Aaed1	-0.241662	0.0563168	0.750011	_	-0.0969988	0.423601	0.999847	_	0.131043	0.251776	0.52083	_
Aagab	-0.0794819	0.253965	0.76004	_	-0.0796853	0.252796	0.999847	_	-0.0242663	0.70465	0.855082	_
Aak1	0.161628	0.317551	0.783447	_	-0.0192131	0.904089	0.999847	_	-0.412951	0.0115538	0.195078	_
Aamdc	-0.162089	0.151397	0.750273	_	-0.0947548	0.392632	0.999847	_	0.400899	0.000905945	0.157298	UP
Aamp	-0.0309796	0.711204	0.920576	_	-0.00883147	0.915793	0.999847	_	0.109236	0.172784	0.439977	_
Aanat	0.237984	0.306623	0.779352	_	0.0605428	0.791984	0.999847	_	-0.757899	0.00211023	0.161144	_
Aar2	0.107392	0.228003	0.753044	_	-0.165378	0.0705992	0.999847	_	-0.0289585	0.722851	0.865278	_
Aars	-0.0806528	0.278314	0.767999	_	-0.00661689	0.927937	0.999847	_	0.146391	0.0434756	0.264625	_
Aars2	0.0547435	0.553803	0.867419	_	-0.0293558	0.750012	0.999847	_	0.0429779	0.618281	0.805097	_
Aarsd1	0.0849818	0.225281	0.753044	_	0.0019706	0.97709	0.999847	_	0.151479	0.0276661	0.232885	_
Aasdh	-0.0799359	0.530674	0.859304	_	-0.166894	0.198597	0.999847	_	0.0457734	0.699753	0.852414	_
Aasdhppt	-0.022845	0.765841	0.938968	_	-0.0816675	0.294018	0.999847	_	0.0312958	0.662769	0.831035	_
Aass	-0.166892	0.616536	0.889247	_	-0.0420416	0.899281	0.999847	_	-0.281748	0.3693	0.62451	_
Aatf	0.0382841	0.713418	0.921694	_	0.0157918	0.879395	0.999847	_	-0.137665	0.168113	0.435605	_
Aatk	-0.265718	0.420258	0.816308	_	-0.587183	0.0850112	0.999847	_	-0.0819475	0.788489	0.899006	_
AB124611	0.241175	0.125884	0.750011	_	0.0858712	0.574725	0.999847	_	-0.241667	0.102283	0.359425	_
Abat	-0.180072	0.49625	0.84758	_	0.226988	0.39288	0.999847	_	-0.168188	0.496338	0.72243	_
Abca1	-0.0159622	0.867814	0.967261	_	-0.150107	0.129791	0.999847	_	0.100509	0.270074	0.538346	_
Abca12	0.00586534	0.979999	0.995822	_	-0.218104	0.357035	0.999847	_	0.172826	0.433127	0.677387	_
Abca13	0.685595	0.0746126	0.750011	_	-0.283314	0.444314	0.999847	_	-0.0285271	0.933749	0.971706	_
Abca14	0.436484	0.103659	0.750011	_	-0.130286	0.615086	0.999847	_	0.558235	0.0305868	0.239094	_
Abca15	-0.342327	0.595867	0.881974	_	0.145433	0.82116	0.999847	_	0.842329	0.172104	0.439469	_
Abca17	-0.0217856	0.887065	0.972909	_	-0.0974876	0.527329	0.999847	_	-0.142607	0.326202	0.589415	_
Abca2	0.0734863	0.499619	0.849103	_	-0.104892	0.338435	0.999847	_	0.197748	0.0626586	0.299302	_
Abca3	-0.0764305	0.267791	0.765563	_	-0.039596	0.560922	0.999847	_	0.0810981	0.21039	0.480327	_
Abca4	0.559482	0.087542	0.750011	_	0.259732	0.412575	0.999847	_	0.00328575	0.991062	0.996215	_
Abca7	-0.0644317	0.379172	0.802397	_	-0.00860151	0.905528	0.999847	_	0.146566	0.0415005	0.261205	_
Abca8a	-0.85663	0.119902	0.750011	_	0.503304	0.350115	0.999847	_	0.0998113	0.840916	0.926198	_
Abca9	-0.00743785	0.973433	0.994456	_	0.103531	0.643965	0.999847	_	0.102236	0.625299	0.80938	_
Abcb10	0.0148323	0.864	0.96571	_	0.0210565	0.80796	0.999847	_	0.0445732	0.583102	0.781995	_
Abcb11	-0.717159	0.13017	0.750011	_	-0.417755	0.367788	0.999847	_	0.085271	0.842292	0.926815	_
Abcb1a	0.129039	0.202925	0.753044	_	0.0173022	0.861344	0.999847	_	0.25744	0.0112996	0.19503	_
Abcb1b	-0.091117	0.389611	0.805888	_	-0.0297844	0.776498	0.999847	_	0.297164	0.00649321	0.18381	_
Abcb4	0.142831	0.389218	0.805888	_	0.114385	0.488843	0.999847	_	-0.147333	0.342834	0.604359	_
Abcb6	0.0402495	0.650026	0.898409	_	-0.100927	0.262397	0.999847	_	0.20526	0.0214622	0.218067	_
Abcb7	0.0603696	0.641061	0.895671	_	-0.148995	0.257135	0.999847	_	-0.0498623	0.679994	0.840791	_
Abcb8	0.00448447	0.953342	0.99004	_	0.0204935	0.789373	0.999847	_	0.0112111	0.875615	0.942651	_
Abcb9	-0.0878998	0.407719	0.812727	_	-0.173997	0.110621	0.999847	_	-0.0211131	0.829908	0.920023	_
Abcc1	0.0460314	0.708426	0.919889	_	0.0237819	0.846574	0.999847	_	0.0442546	0.700374	0.852793	_
Abcc10	-0.0574471	0.543871	0.864761	_	-0.101913	0.286863	0.999847	_	0.17055	0.0649115	0.304116	_
Abcc12	-0.238646	0.603884	0.884225	_	0.0932008	0.838916	0.999847	_	0.614019	0.16305	0.43021	_
Abcc3	0.0257512	0.90803	0.978291	_	-0.122689	0.583585	0.999847	_	-0.254699	0.230754	0.499324	_
Abcc4	-0.0534658	0.687941	0.912563	_	-0.0479329	0.718662	0.999847	_	0.0791031	0.526131	0.743307	_
Abcc5	-0.0044897	0.960469	0.991622	_	-0.0572343	0.529787	0.999847	_	0.0656397	0.441776	0.684303	_
Abcc6	-0.660502	0.0831874	0.750011	_	-0.118767	0.745316	0.999847	_	0.587465	0.0977776	0.353966	_
Abcc8	0.120894	0.391638	0.806881	_	0.0243121	0.861854	0.999847	_	-0.296009	0.0335991	0.244185	_
Abcc9	0.272834	0.508631	0.852357	_	-0.00689821	0.986583	0.999847	_	-0.690745	0.0842418	0.333513	_
Abcd1	0.0238035	0.826196	0.955677	_	-0.0197377	0.855492	0.999847	_	0.139965	0.177827	0.446442	_
Abcd3	-0.134439	0.0999995	0.750011	_	-0.0653527	0.410297	0.999847	_	0.0171766	0.815203	0.912859	_
Abcd4	-0.192207	0.0478798	0.750011	_	-0.05134	0.577647	0.999847	_	0.127634	0.148625	0.413417	_
Abcf1	0.0314382	0.719616	0.92388	_	0.073664	0.404094	0.999847	_	0.151068	0.0770285	0.323551	_
Abcf2	-0.0392676	0.649312	0.898165	_	-0.0307953	0.721082	0.999847	_	0.0559989	0.489277	0.718081	_
Abcf3	0.0338799	0.600728	0.883281	_	-0.119739	0.0760026	0.999847	_	0.0929958	0.134936	0.397278	_
Abcg1	-0.101298	0.209659	0.753044	_	-0.0676819	0.396132	0.999847	_	0.0768239	0.304847	0.571282	_
Abcg2	-0.127577	0.319162	0.783752	_	-0.140577	0.273754	0.999847	_	-0.0547161	0.643746	0.820696	_
Abcg3	-0.313059	0.0959407	0.750011	_	-0.073892	0.683267	0.999847	_	0.0766558	0.650668	0.824605	_
Abhd10	-0.183444	0.418748	0.815422	_	-0.210038	0.355911	0.999847	_	-0.0712826	0.73466	0.870358	_
Abhd11	-0.0807083	0.230748	0.75305	_	-0.0591488	0.375322	0.999847	_	0.161912	0.0158308	0.20431	_
Abhd12	-0.0920259	0.337636	0.788033	_	0.013747	0.884643	0.999847	_	0.0174074	0.844134	0.927292	_
Abhd12b	0.0341874	0.764806	0.938658	_	0.0144737	0.899104	0.999847	_	-0.220733	0.0501757	0.278785	_
Abhd13	0.115041	0.403425	0.810611	_	-0.0604608	0.658288	0.999847	_	0.197983	0.132376	0.393982	_
Abhd14a	-0.0493154	0.652899	0.89918	_	-0.149675	0.182075	0.999847	_	-0.034796	0.733783	0.870112	_
Abhd14b	-0.0873488	0.392148	0.806881	_	-0.202664	0.056937	0.999847	_	0.0126642	0.89327	0.951686	_
Abhd15	-0.0663995	0.72889	0.926082	_	-0.242642	0.214588	0.999847	_	0.13123	0.46602	0.700355	_
Abhd16a	0.0164897	0.901335	0.975954	_	0.0912206	0.495586	0.999847	_	0.132014	0.295486	0.564549	_
Abhd16b	-0.17197	0.671465	0.906915	_	-0.781698	0.0656922	0.999847	_	-0.0387181	0.918387	0.964693	_
Abhd17a	-0.0249039	0.813782	0.952498	_	0.156976	0.149256	0.999847	_	0.11351	0.258757	0.527077	_
Abhd17b	-0.0500249	0.574455	0.875043	_	0.0528954	0.552907	0.999847	_	0.140829	0.101958	0.358893	_
Abhd17c	-0.129484	0.22971	0.753044	_	-0.0479053	0.65103	0.999847	_	0.151246	0.137466	0.400873	_
Abhd2	0.183472	0.239505	0.757092	_	-0.241257	0.12709	0.999847	_	0.198202	0.176542	0.444592	_
Abhd4	0.185677	0.337012	0.787604	_	0.0901143	0.637892	0.999847	_	-0.451107	0.0194766	0.214459	_
Abhd5	0.0585701	0.619525	0.88978	_	0.139175	0.245499	0.999847	_	0.016402	0.881303	0.946253	_
Abhd6	-0.198626	0.0663403	0.750011	_	-0.231896	0.0348752	0.999847	_	0.0607568	0.530209	0.747057	_
Abhd8	-0.130938	0.327479	0.786217	_	-0.0673934	0.610706	0.999847	_	0.263044	0.0441192	0.265925	_
Abi1	-0.198765	0.0651695	0.750011	_	0.11426	0.273707	0.999847	_	0.258415	0.0136569	0.198247	_
Abi2	-0.25123	0.21331	0.753044	_	0.0738675	0.708859	0.999847	_	0.0417556	0.821031	0.915788	_
Abi3	0.13171	0.372052	0.80154	_	0.118235	0.421942	0.999847	_	-0.29007	0.0446821	0.266792	_
Abl1	-0.0184501	0.781907	0.942818	_	-0.025905	0.697808	0.999847	_	0.182718	0.00805201	0.185394	_
Abl2	-0.0216077	0.696654	0.916233	_	-0.115931	0.0476656	0.999847	_	0.00556585	0.914229	0.962617	_
Ablim1	-0.00959503	0.882886	0.972143	_	-0.00241422	0.970424	0.999847	_	0.0431476	0.481235	0.711738	_
Ablim2	0.154046	0.203915	0.753044	_	0.0907206	0.447585	0.999847	_	-0.141596	0.210955	0.480905	_
Ablim3	0.133206	0.323521	0.785154	_	0.0717106	0.591456	0.999847	_	-0.0642789	0.606444	0.797462	_
Abr	0.239294	0.300477	0.778772	_	0.0522002	0.818725	0.999847	_	-0.488517	0.0316725	0.241212	_
Abtb1	-0.156536	0.0940216	0.750011	_	-0.0592893	0.511584	0.999847	_	0.0519284	0.538007	0.752362	_
Abtb2	-0.0346272	0.629333	0.893448	_	-0.00958819	0.893356	0.999847	_	-0.0742012	0.274823	0.543435	_
Acaa1a	-0.0191242	0.800982	0.94851	_	-0.137252	0.0829381	0.999847	_	0.0691546	0.335178	0.597761	_
Acaa1b	0.128106	0.252898	0.759819	_	0.114927	0.303302	0.999847	_	0.0287455	0.779861	0.894835	_
Acaa2	-0.130778	0.102962	0.750011	_	-0.116448	0.143473	0.999847	_	0.0219207	0.761428	0.883628	_
Acacb	0.00815956	0.937439	0.985239	_	-0.135552	0.202652	0.999847	_	0.0164491	0.865545	0.937798	_
Acad10	0.371564	0.109413	0.750011	_	0.224412	0.322535	0.999847	_	-0.449655	0.0426416	0.263482	_
Acad11	-0.0504318	0.65185	0.898912	_	-0.15876	0.165822	0.999847	_	0.155235	0.147955	0.413107	_
Acad8	-0.19308	0.551219	0.867276	_	-0.282752	0.385529	0.999847	_	0.397193	0.19777	0.466638	_
Acad9	-0.0506226	0.439428	0.821785	_	-0.0625744	0.341353	0.999847	_	-0.00826309	0.891653	0.951683	_
Acadl	-0.182912	0.0720096	0.750011	_	-0.0283983	0.770035	0.999847	_	0.152346	0.105556	0.363574	_
Acads	-0.18109	0.20324	0.753044	_	-0.0640699	0.645978	0.999847	_	0.234502	0.0838213	0.333347	_
Acadsb	0.0797187	0.507209	0.851859	_	0.0456781	0.702758	0.999847	_	0.22415	0.0566778	0.288814	_
Acadvl	-0.0436402	0.515676	0.853425	_	-0.0430405	0.521395	0.999847	_	0.049672	0.429698	0.674719	_
Acap2	0.0429678	0.552606	0.867312	_	-0.0323822	0.653775	0.999847	_	0.0526006	0.43808	0.681355	_
Acap3	0.375616	0.129263	0.750011	_	0.208007	0.390203	0.999847	_	-0.518066	0.0305525	0.239094	_
Acat1	-0.110885	0.227852	0.753044	_	-0.0431887	0.632635	0.999847	_	0.165191	0.0618995	0.298017	_
Acat2	-0.0817434	0.447028	0.825197	_	0.0261037	0.80675	0.999847	_	0.224444	0.0346877	0.246426	_
Acat3	-0.457574	0.0213266	0.750011	_	0.452005	0.0227321	0.999847	_	0.480028	0.0110602	0.19503	_
Acbd3	-0.0270043	0.773767	0.941269	_	-0.0139009	0.882266	0.999847	_	0.109949	0.21964	0.488859	_
Acbd4	-0.0171627	0.814219	0.952627	_	-0.0192698	0.791947	0.999847	_	0.072911	0.292518	0.561651	_
Acbd5	-0.0637948	0.608843	0.886532	_	-0.165904	0.192371	0.999847	_	-0.109394	0.351746	0.6113	_
Acbd6	-0.0933983	0.215992	0.753044	_	-0.0468393	0.528262	0.999847	_	0.189763	0.0121276	0.196125	_
Accs	0.0157444	0.855679	0.963369	_	-0.149514	0.096786	0.999847	_	0.0617996	0.448275	0.687667	_
Accsl	-0.925908	0.0300794	0.750011	_	-0.039303	0.921474	0.999847	_	-0.465092	0.221557	0.490382	_
Acd	0.0207183	0.781224	0.942818	_	0.0398577	0.594232	0.999847	_	0.194467	0.0110474	0.19503	_
Ace	-0.163614	0.367088	0.800811	_	0.125615	0.48659	0.999847	_	0.22319	0.193433	0.463223	_
Acer1	-0.286349	0.478941	0.83893	_	0.265606	0.510945	0.999847	_	0.284741	0.451502	0.688698	_
Acer2	-0.0661639	0.782654	0.942961	_	-0.299395	0.221277	0.999847	_	0.0116426	0.958516	0.981247	_
Acer3	0.0297142	0.903404	0.976704	_	0.147902	0.547771	0.999847	_	0.26038	0.263388	0.531418	_
Ache	-0.869035	0.0271359	0.750011	_	0.037844	0.917733	0.999847	_	0.342765	0.323298	0.586872	_
Acin1	-0.0871412	0.344787	0.790868	_	0.112914	0.224756	0.999847	_	0.0980867	0.257645	0.526072	_
Ackr2	-0.0668174	0.501086	0.849392	_	-0.0465347	0.638278	0.999847	_	0.0572002	0.537138	0.752061	_
Acly	-0.0279128	0.620399	0.890222	_	-0.00579881	0.917774	0.999847	_	0.0766688	0.155714	0.422507	_
Acmsd	0.440668	0.0586352	0.750011	_	0.269132	0.23339	0.999847	_	-0.35494	0.0987849	0.355196	_
Acn9	-0.314178	0.0557532	0.750011	_	-0.0413268	0.790971	0.999847	_	0.170205	0.251046	0.520366	_
Aco1	-0.415216	0.132274	0.750011	_	0.0501778	0.851011	0.999847	_	-0.19841	0.43047	0.675557	_
Aco2	-0.0712112	0.303936	0.778916	_	-0.021956	0.747969	0.999847	_	0.215922	0.00295837	0.164333	_
Acot1	0.843048	0.100406	0.750011	_	-0.431812	0.386734	0.999847	_	-0.541288	0.249394	0.518804	_
Acot11	-0.0214461	0.898297	0.975322	_	-0.186527	0.274366	0.999847	_	0.0999114	0.526151	0.743307	_
Acot13	-0.0740669	0.367562	0.800897	_	-0.159348	0.0621894	0.999847	_	-0.00414489	0.956455	0.980515	_
Acot2	-0.280209	0.0953357	0.750011	_	-0.0459917	0.775927	0.999847	_	0.196973	0.201875	0.470986	_
Acot3	-0.0194404	0.905721	0.977466	_	-0.0529091	0.747507	0.999847	_	0.196714	0.209663	0.479665	_
Acot5	-0.0210831	0.934708	0.985038	_	-0.0545034	0.832365	0.999847	_	-0.760574	0.00488079	0.174796	_
Acot6	0.188189	0.226986	0.753044	_	0.268755	0.0908928	0.999847	_	0.00277092	0.984487	0.994237	_
Acot7	0.0990007	0.374786	0.80154	_	0.0217939	0.843449	0.999847	_	0.0661498	0.523297	0.741485	_
Acot8	0.180137	0.0275151	0.750011	_	-0.0163678	0.829921	0.999847	_	-0.13715	0.0663223	0.30707	_
Acot9	-0.137286	0.158904	0.751735	_	0.0370695	0.696137	0.999847	_	0.136326	0.135645	0.398532	_
Acox1	-0.105457	0.247728	0.758637	_	-0.15838	0.0896073	0.999847	_	0.0177806	0.83171	0.920874	_
Acox2	-0.508146	0.117707	0.750011	_	-0.198978	0.528052	0.999847	_	-0.285172	0.336671	0.599265	_
Acox3	0.32427	0.16673	0.751735	_	0.109587	0.632114	0.999847	_	-0.33878	0.124444	0.385211	_
Acoxl	-0.0848163	0.586532	0.878892	_	-0.114357	0.464902	0.999847	_	0.0330643	0.819846	0.915131	_
Acp2	-0.279078	0.141107	0.750011	_	-0.0868021	0.637836	0.999847	_	-0.0953146	0.580513	0.780561	_
Acp5	-0.0716019	0.384096	0.804013	_	-0.12676	0.131674	0.999847	_	-0.0229972	0.762576	0.884174	_
Acp6	-0.0783161	0.325702	0.785468	_	-0.14027	0.087088	0.999847	_	0.00728922	0.920928	0.966087	_
Acpp	-0.0891971	0.554079	0.867465	_	0.0441007	0.769041	0.999847	_	0.22029	0.128373	0.389666	_
Acpt	0.176881	0.398704	0.808583	_	0.141466	0.498142	0.999847	_	-0.0123566	0.949169	0.97751	_
Acr	-0.0575929	0.801042	0.94851	_	0.0852178	0.70954	0.999847	_	-0.066572	0.755302	0.880669	_
Acrbp	0.110772	0.189496	0.751735	_	-0.231464	0.0106522	0.999847	_	-0.0843427	0.281011	0.54966	_
Acsbg1	-0.0907658	0.451028	0.826496	_	-0.128379	0.290214	0.999847	_	0.138183	0.225337	0.494262	_
Acsbg2	-0.250972	0.35806	0.79788	_	-0.253893	0.352625	0.999847	_	-0.353756	0.171802	0.439433	_
Acsf2	-0.214282	0.0816101	0.750011	_	0.0446828	0.704987	0.999847	_	0.0677009	0.54053	0.754094	_
Acsf3	-0.114404	0.271134	0.765877	_	-0.0840938	0.414919	0.999847	_	0.207305	0.0409434	0.259945	_
Acsl1	0.360174	0.141885	0.750011	_	0.12824	0.591112	0.999847	_	-0.52463	0.0277048	0.233037	_
Acsl3	-0.202878	0.528801	0.858775	_	0.117991	0.713116	0.999847	_	0.27431	0.364901	0.621507	_
Acsl4	-0.0930334	0.295859	0.778456	_	-0.147814	0.104343	0.999847	_	-0.00578867	0.943623	0.975887	_
Acsl5	-0.139649	0.174021	0.751735	_	-0.00870438	0.930672	0.999847	_	0.159199	0.101257	0.358629	_
Acsm1	0.203411	0.256754	0.761247	_	0.343918	0.0631667	0.999847	_	0.109951	0.506562	0.728913	_
Acsm3	0.22355	0.457362	0.829284	_	-0.68884	0.0309907	0.999847	_	0.0442913	0.873819	0.941738	_
Acss1	-0.106593	0.317977	0.783447	_	-0.0273146	0.795385	0.999847	_	0.0170333	0.862497	0.935984	_
Acss2	-0.275451	0.0084756	0.750011	_	-0.198588	0.0471769	0.999847	_	0.0804549	0.367711	0.623494	_
Acta1	0.278845	0.556326	0.86846	_	0.390105	0.412657	0.999847	_	-0.211335	0.632592	0.814241	_
Acta2	-0.0927253	0.228615	0.753044	_	-0.0298042	0.693418	0.999847	_	-0.060191	0.397865	0.647723	_
Actb	-0.0300779	0.551698	0.867276	_	-0.0368397	0.467097	0.999847	_	-0.128605	0.0124616	0.197368	_
Actg1	-0.0698739	0.498081	0.848322	_	-0.00293297	0.977164	0.999847	_	0.118875	0.224023	0.493197	_
Actg2	-0.590971	0.06949	0.750011	_	0.118539	0.703153	0.999847	_	-0.310718	0.291641	0.560806	_
Actl11	0.336295	0.0288032	0.750011	_	0.0719442	0.617368	0.999847	_	-0.234845	0.0925975	0.346407	_
Actl6a	-0.0632555	0.526983	0.857985	_	-0.0191501	0.847339	0.999847	_	0.153695	0.110656	0.37073	_
Actl6b	-0.467982	0.154095	0.750662	_	-0.21554	0.50189	0.999847	_	-0.357955	0.238863	0.508462	_
Actl7a	0.34881	0.0485818	0.750011	_	-0.0189753	0.909643	0.999847	_	-0.376998	0.0248688	0.224393	_
Actl7b	-0.3811	0.398208	0.808583	_	-0.334223	0.457704	0.999847	_	-0.0220797	0.957789	0.980812	_
Actl9	-0.500221	0.358114	0.797896	_	0.186785	0.728803	0.999847	_	0.215207	0.669209	0.834702	_
Actn1	-0.0764169	0.535003	0.862171	_	-0.0294013	0.810478	0.999847	_	0.240727	0.0469694	0.272426	_
Actn2	-0.438593	0.057933	0.750011	_	0.0360692	0.86957	0.999847	_	0.145211	0.482096	0.712706	_
Actn4	-0.0979238	0.222007	0.753044	_	-0.0124994	0.87352	0.999847	_	0.0788457	0.289968	0.559279	_
Actr10	-0.0386988	0.603625	0.884225	_	-0.119492	0.120106	0.999847	_	0.0996484	0.162446	0.429749	_
Actr1a	0.0115509	0.909657	0.978402	_	0.0258893	0.799388	0.999847	_	0.189113	0.0589012	0.29221	_
Actr1b	-0.0809348	0.548762	0.86647	_	-0.0554424	0.680438	0.999847	_	0.183482	0.155384	0.42198	_
Actr2	-0.0812588	0.277794	0.767925	_	-0.118883	0.118934	0.999847	_	0.0328679	0.633827	0.815277	_
Actr3	-0.0323425	0.712728	0.921427	_	-0.00522357	0.952491	0.999847	_	0.188489	0.0314285	0.241212	_
Actr3b	-0.0056145	0.953237	0.99004	_	0.0809684	0.402414	0.999847	_	0.0381784	0.670273	0.834702	_
Actr5	-0.0385849	0.54353	0.864741	_	0.11992	0.0702606	0.999847	_	0.0817862	0.177064	0.445507	_
Actr6	-0.049034	0.52919	0.858775	_	-0.21759	0.010701	0.999847	_	0.0408858	0.573929	0.776293	_
Actr8	-0.0370781	0.628832	0.89324	_	-0.020632	0.787477	0.999847	_	0.185073	0.0170921	0.205988	_
Actrt2	-0.378635	0.255737	0.760045	_	-0.237593	0.470842	0.999847	_	-0.0864697	0.77741	0.893588	_
Acvr1	0.134045	0.518629	0.854379	_	-0.0748057	0.717592	0.999847	_	0.340721	0.0900789	0.342259	_
Acvr1b	-0.153477	0.0403629	0.750011	_	-0.143703	0.0532685	0.999847	_	0.0542771	0.413916	0.661424	_
Acvr2a	-0.400756	0.0612174	0.750011	_	0.17103	0.405331	0.999847	_	0.28563	0.145054	0.409842	_
Acvr2b	-0.251009	0.0282716	0.750011	_	0.200612	0.0726971	0.999847	_	0.116829	0.250103	0.519553	_
Acvrl1	0.039468	0.693434	0.915466	_	-0.129333	0.205785	0.999847	_	1.50757e-05	0.999871	0.999989	_
Acy1	-0.10323	0.562272	0.870758	_	-0.0741006	0.676739	0.999847	_	0.260715	0.127891	0.388954	_
Acy3	0.177634	0.629614	0.893521	_	0.122945	0.738103	0.999847	_	-0.0088118	0.979502	0.991555	_
Acyp1	0.0914268	0.423246	0.81689	_	0.0187921	0.86812	0.999847	_	-0.032699	0.757336	0.881315	_
Acyp2	0.0356719	0.87592	0.97057	_	-0.054159	0.812689	0.999847	_	-0.413128	0.0652477	0.30458	_
Ada	-0.179555	0.203452	0.753044	_	-0.12798	0.359314	0.999847	_	0.156825	0.23311	0.502261	_
Adad1	0.246172	0.360807	0.798967	_	-0.175399	0.512528	0.999847	_	-0.559701	0.034874	0.2467	_
Adal	0.0487096	0.523858	0.856037	_	-0.0835664	0.279413	0.999847	_	-0.0684192	0.341317	0.60306	_
Adam10	-0.0573083	0.55897	0.869734	_	-0.0308095	0.752572	0.999847	_	-0.0819481	0.374131	0.628932	_
Adam11	0.191202	0.273089	0.765877	_	0.190699	0.274311	0.999847	_	-0.15878	0.328234	0.591294	_
Adam12	0.293541	0.117151	0.750011	_	-0.0320317	0.859471	0.999847	_	-0.351458	0.0491868	0.276684	_
Adam15	0.00935966	0.921314	0.982118	_	-0.0352341	0.710511	0.999847	_	0.0724814	0.417208	0.664161	_
Adam17	0.176187	0.547206	0.865859	_	-0.318485	0.282021	0.999847	_	0.0900193	0.741091	0.87297	_
Adam18	-0.0108284	0.973369	0.994456	_	-0.0739259	0.819847	0.999847	_	-0.409282	0.187685	0.457175	_
Adam19	0.0332476	0.538405	0.863144	_	0.0641633	0.241786	0.999847	_	0.0131193	0.794079	0.902051	_
Adam1a	-0.464382	0.088719	0.750011	_	-0.19389	0.462135	0.999847	_	0.11204	0.647667	0.823121	_
Adam2	0.0764175	0.725771	0.924728	_	-0.568189	0.0163309	0.999847	_	-0.379985	0.0740915	0.319018	_
Adam21	0.511153	0.0249575	0.750011	_	0.250737	0.245755	0.999847	_	-0.0796357	0.688137	0.84578	_
Adam22	0.0855185	0.869692	0.968243	_	-0.699833	0.190086	0.999847	_	-0.00222214	0.996358	0.998373	_
Adam23	0.671531	0.0562641	0.750011	_	-0.477188	0.164283	0.999847	_	-0.0165308	0.957712	0.980809	_
Adam24	0.00777363	0.983921	0.996416	_	-0.233457	0.547079	0.999847	_	-0.327825	0.368473	0.624117	_
Adam25	0.0565178	0.893405	0.974875	_	0.145826	0.729915	0.999847	_	0.0339681	0.931292	0.97068	_
Adam26b	0.366628	0.122141	0.750011	_	-0.0225431	0.921645	0.999847	_	-0.509005	0.0268303	0.22971	_
Adam28	0.0249454	0.955685	0.99081	_	0.237227	0.598616	0.999847	_	-0.04909	0.90683	0.95827	_
Adam29	0.760984	0.0953519	0.750011	_	0.268724	0.541991	0.999847	_	-0.448489	0.281399	0.549977	_
Adam30	0.10918	0.668418	0.905777	_	0.252439	0.32738	0.999847	_	0.530695	0.036056	0.248612	_
Adam32	-0.651677	0.0109135	0.750011	_	0.27377	0.248627	0.999847	_	-0.0466808	0.830169	0.920135	_
Adam33	0.453152	0.08332	0.750011	_	0.309815	0.226035	0.999847	_	-0.114205	0.626826	0.810434	_
Adam39	-0.0434974	0.906877	0.977961	_	0.492832	0.195605	0.999847	_	0.456796	0.198968	0.467862	_
Adam4	-0.223225	0.375703	0.80154	_	-0.321172	0.207706	0.999847	_	0.24607	0.297964	0.566234	_
Adam5	0.273768	0.379472	0.802541	_	-0.142176	0.645447	0.999847	_	-1.00713	0.00230047	0.163024	_
Adam6a	-0.497262	0.0865251	0.750011	_	-0.299403	0.289354	0.999847	_	-0.367476	0.168634	0.43608	_
Adam6b	0.15639	0.343384	0.789986	_	0.170906	0.301635	0.999847	_	-0.0228141	0.880907	0.945956	_
Adam7	-0.0457804	0.849006	0.96093	_	0.0268242	0.911148	0.999847	_	-0.465448	0.0499056	0.278136	_
Adam8	-0.138693	0.390273	0.806158	_	-0.0171967	0.914285	0.999847	_	0.307969	0.0508416	0.280824	_
Adam9	-0.227433	0.201233	0.753044	_	0.0557191	0.748921	0.999847	_	0.190957	0.248632	0.518106	_
Adamdec1	-0.518084	0.32977	0.78656	_	1.09326	0.0487682	0.999847	_	1.34241	0.0124073	0.19691	_
Adamts10	-0.049166	0.753659	0.934614	_	0.0410887	0.793034	0.999847	_	0.145209	0.327098	0.590246	_
Adamts12	0.376163	0.410098	0.813555	_	0.038788	0.931661	0.999847	_	0.0364827	0.931196	0.970639	_
Adamts13	-0.250435	0.395032	0.807562	_	0.424359	0.157099	0.999847	_	-0.463965	0.101114	0.358574	_
Adamts14	-0.220893	0.152924	0.750662	_	-0.118582	0.433484	0.999847	_	0.516844	0.00150851	0.159203	_
Adamts16	0.353635	0.0576613	0.750011	_	-0.207513	0.249546	0.999847	_	-0.170834	0.30825	0.573479	_
Adamts17	0.0456244	0.892149	0.974875	_	-0.0582396	0.862615	0.999847	_	-0.962965	0.00609266	0.181966	_
Adamts18	-0.332955	0.409532	0.813416	_	-0.144165	0.718914	0.999847	_	0.424089	0.26469	0.532717	_
Adamts5	0.372028	0.20411	0.753044	_	0.233808	0.41841	0.999847	_	-0.554512	0.0498559	0.278136	_
Adamts6	-0.0862772	0.564323	0.871049	_	0.133386	0.375924	0.999847	_	0.326264	0.0287513	0.235465	_
Adamts8	0.669751	0.0544965	0.750011	_	0.243496	0.464229	0.999847	_	-0.843946	0.01251	0.197485	_
Adamts9	-0.328589	0.504804	0.851331	_	-0.692273	0.168776	0.999847	_	-0.825697	0.083777	0.333249	_
Adamtsl1	-0.0621802	0.707214	0.919254	_	-0.204287	0.22598	0.999847	_	-0.127242	0.414162	0.661424	_
Adamtsl2	0.298084	0.244908	0.757534	_	0.142242	0.573317	0.999847	_	0.135412	0.566106	0.771757	_
Adamtsl3	0.0433276	0.939168	0.986056	_	0.187318	0.741812	0.999847	_	0.281004	0.597666	0.79172	_
Adamtsl4	0.171437	0.151191	0.750273	_	-0.107876	0.358016	0.999847	_	0.0618904	0.569558	0.773852	_
Adamtsl5	0.462459	0.0195942	0.750011	_	0.206682	0.267133	0.999847	_	-0.327171	0.0681609	0.309441	_
Adap1	0.147782	0.261715	0.763293	_	0.162423	0.21904	0.999847	_	-0.100455	0.410226	0.658598	_
Adap2	-0.119188	0.422369	0.816686	_	0.105472	0.476842	0.999847	_	0.196736	0.164081	0.430937	_
Adar	0.122679	0.23655	0.75545	_	0.0391075	0.700857	0.999847	_	-0.0873041	0.363269	0.620264	_
Adarb1	-0.134957	0.522685	0.85599	_	0.0306732	0.883854	0.999847	_	0.0260068	0.894516	0.952461	_
Adat1	0.113212	0.366238	0.800192	_	-0.0278275	0.822341	0.999847	_	-0.238631	0.0509549	0.280827	_
Adat2	-0.0786019	0.586194	0.878892	_	-0.00997499	0.944695	0.999847	_	0.370957	0.0118385	0.195158	_
Adat3	0.0147923	0.901082	0.975889	_	0.17005	0.164503	0.999847	_	0.147773	0.194385	0.46392	_
Adck1	-0.107759	0.290294	0.774255	_	-0.0616451	0.540914	0.999847	_	0.109807	0.250109	0.519553	_
Adck2	0.0351362	0.753019	0.934602	_	-0.0224768	0.840341	0.999847	_	0.0641272	0.540323	0.754046	_
Adck3	-0.0399867	0.725815	0.924728	_	-0.0414807	0.716044	0.999847	_	0.168268	0.125998	0.386363	_
Adck4	0.0407217	0.696873	0.916233	_	0.0548911	0.600161	0.999847	_	0.304844	0.00528264	0.177083	_
Adck5	-0.044656	0.68689	0.912342	_	-0.160911	0.157198	0.999847	_	-0.0283905	0.783583	0.896931	_
Adcy10	0.414398	0.0719279	0.750011	_	-0.0214405	0.922287	0.999847	_	-0.0554906	0.787144	0.898247	_
Adcy3	0.12245	0.422195	0.81668	_	-0.0119525	0.936984	0.999847	_	0.145411	0.310283	0.575328	_
Adcy4	-0.258876	0.492849	0.84576	_	0.153908	0.682186	0.999847	_	0.0881629	0.80146	0.905959	_
Adcy5	-0.209567	0.544079	0.865009	_	0.0465524	0.892269	0.999847	_	-0.403015	0.219246	0.488576	_
Adcy7	-0.0506968	0.475608	0.837094	_	-0.170694	0.0245899	0.999847	_	0.0237785	0.718763	0.862323	_
Adcy9	-0.249896	0.184337	0.751735	_	-0.0154318	0.933002	0.999847	_	0.044501	0.795416	0.902708	_
Adcyap1	-0.176007	0.399036	0.808583	_	-0.109308	0.598186	0.999847	_	-0.153745	0.429786	0.674795	_
Adcyap1r1	-0.788885	0.0746584	0.750011	_	-0.305049	0.473753	0.999847	_	-0.473273	0.239989	0.508948	_
Add1	-0.0517449	0.379745	0.802626	_	-0.0814051	0.173664	0.999847	_	0.00521274	0.923715	0.967639	_
Add2	-0.00488767	0.989048	0.997297	_	0.0634537	0.858626	0.999847	_	-0.591197	0.0883154	0.33987	_
Add3	-0.0233312	0.772277	0.940978	_	0.00279416	0.97232	0.999847	_	-0.043398	0.565831	0.771645	_
Adh1	-0.105209	0.342114	0.789769	_	-0.300742	0.0121204	0.999847	_	0.121204	0.244457	0.514187	_
Adh5	-0.265771	0.260808	0.762587	_	-0.227564	0.33335	0.999847	_	0.712685	0.00370863	0.171896	_
Adh6a	0.216056	0.511916	0.852924	_	-0.058399	0.858499	0.999847	_	-0.259814	0.400403	0.649775	_
Adh6b	0.153677	0.412431	0.81379	_	0.00379453	0.983698	0.999847	_	0.0450653	0.795241	0.902708	_
Adh7	0.306845	0.323068	0.785154	_	0.345158	0.26805	0.999847	_	0.111247	0.697976	0.851482	_
Adi1	-0.00175903	0.983	0.996242	_	0.000263958	0.997449	0.999847	_	0.132161	0.0993613	0.356279	_
Adig	0.0296443	0.917828	0.980984	_	-0.114644	0.690516	0.999847	_	-0.59836	0.0364216	0.249093	_
Adipor1	0.357977	0.102262	0.750011	_	0.125201	0.55456	0.999847	_	-0.599772	0.00635019	0.18381	_
Adipor2	-0.05385	0.537194	0.862598	_	-0.133952	0.13504	0.999847	_	0.087471	0.288457	0.557877	_
Adk	0.072858	0.466419	0.832214	_	-0.0634073	0.525429	0.999847	_	-0.10663	0.258949	0.527279	_
Adm	-0.374342	0.033375	0.750011	_	0.674895	0.00059785	0.999847	UP	0.0308546	0.841202	0.926214	_
Adm2	-0.0273382	0.919618	0.981583	_	0.392875	0.158645	0.999847	_	-0.499461	0.0606698	0.295438	_
Adnp2	-0.233496	0.11001	0.750011	_	-0.096718	0.49509	0.999847	_	0.122612	0.357179	0.615628	_
Ado	-0.0278527	0.763267	0.93846	_	-0.1291	0.173455	0.999847	_	0.0383117	0.657902	0.828693	_
Adora2a	-0.103337	0.315273	0.782629	_	-0.135971	0.190861	0.999847	_	-0.0694035	0.46726	0.701178	_
Adora2b	-0.166849	0.381736	0.803532	_	0.044912	0.812001	0.999847	_	0.0522451	0.767202	0.886943	_
Adora3	-0.0853274	0.781361	0.942818	_	-0.116934	0.703953	0.999847	_	0.187705	0.515473	0.736347	_
Adpgk	-0.0414399	0.614995	0.888726	_	-0.0313214	0.703401	0.999847	_	0.138706	0.0832821	0.332289	_
Adprh	0.0479637	0.476728	0.837963	_	-0.0188518	0.778412	0.999847	_	-0.0249803	0.690132	0.846767	_
Adprhl1	0.193531	0.0835993	0.750011	_	0.0618468	0.565557	0.999847	_	-0.299622	0.00711732	0.18381	_
Adprhl2	0.117285	0.0853938	0.750011	_	0.0148237	0.82063	0.999847	_	0.136745	0.0356094	0.248151	_
Adprm	-0.0634929	0.469274	0.83407	_	-0.112351	0.207294	0.999847	_	0.0249753	0.759163	0.882496	_
Adra1b	0.311129	0.054247	0.750011	_	0.125106	0.418491	0.999847	_	-0.167589	0.250527	0.519894	_
Adra1d	0.0379003	0.941661	0.986621	_	0.79556	0.136715	0.999847	_	0.232286	0.632231	0.814055	_
Adra2b	-0.169086	0.177442	0.751735	_	-0.043746	0.720713	0.999847	_	0.143937	0.217126	0.486494	_
Adra2c	-0.104029	0.741977	0.930448	_	-0.443022	0.171595	0.999847	_	0.129279	0.661783	0.830717	_
Adrb1	-0.000544628	0.996476	0.999003	_	-0.0251053	0.838745	0.999847	_	-0.0385569	0.738218	0.871777	_
Adrb2	-0.112054	0.0727677	0.750011	_	-0.0834219	0.173012	0.999847	_	0.0278576	0.618163	0.805041	_
Adrb3	0.00642966	0.98364	0.996415	_	-0.215643	0.494497	0.999847	_	-0.167767	0.568616	0.773276	_
Adrbk1	0.00717959	0.928728	0.984001	_	-0.0698648	0.389061	0.999847	_	0.103651	0.178014	0.446677	_
Adrbk2	-0.430471	0.053227	0.750011	_	0.259645	0.22804	0.999847	_	0.332924	0.103917	0.361931	_
Adrm1	-0.00751244	0.905968	0.977552	_	-0.0151578	0.811729	0.999847	_	0.109577	0.0777817	0.324723	_
Adsl	0.0644037	0.647351	0.897555	_	0.0911558	0.518574	0.999847	_	0.195414	0.148157	0.413107	_
Adss	-0.191358	0.0619601	0.750011	_	-0.0788983	0.422565	0.999847	_	0.0705791	0.442174	0.684401	_
Adssl1	-0.168176	0.349865	0.793349	_	0.159289	0.375313	0.999847	_	0.191822	0.256527	0.525237	_
Adtrp	-0.0830565	0.784313	0.943425	_	-0.16644	0.584562	0.999847	_	-0.520519	0.0787653	0.325966	_
Aebp1	-0.211236	0.450534	0.826496	_	-0.25561	0.363003	0.999847	_	0.100246	0.699789	0.852414	_
Aebp2	-0.159078	0.0802326	0.750011	_	0.0559132	0.52289	0.999847	_	0.153925	0.0708397	0.314558	_
Aen	-0.00469829	0.932921	0.984161	_	-0.0625395	0.270793	0.999847	_	0.0722322	0.177146	0.445507	_
Aes	0.140422	0.224422	0.753044	_	0.261572	0.0307894	0.999847	_	-0.0280852	0.790714	0.900372	_
AF067063	0.576108	0.111454	0.750011	_	0.231451	0.509818	0.999847	_	-0.663306	0.0538578	0.284459	_
AF251705	-0.344122	0.0893902	0.750011	_	0.251825	0.205372	0.999847	_	0.170145	0.354548	0.613452	_
Afap1	-0.200949	0.042883	0.750011	_	-0.195281	0.0484182	0.999847	_	0.195806	0.0355479	0.248151	_
Afap1l1	-0.13448	0.47946	0.839619	_	-0.0739295	0.696023	0.999847	_	-0.065289	0.711814	0.859132	_
Aff1	-0.0884727	0.347062	0.791882	_	-0.0445756	0.632494	0.999847	_	0.000154684	0.998578	0.9994	_
Aff3	0.0701307	0.649759	0.898259	_	0.074479	0.629755	0.999847	_	-0.0981303	0.497965	0.723228	_
Aff4	-0.143064	0.209129	0.753044	_	-0.0335468	0.763523	0.999847	_	0.062759	0.548391	0.759047	_
Afg3l1	-0.0131489	0.818921	0.953532	_	-0.0650522	0.265486	0.999847	_	0.150808	0.0105933	0.192316	_
Afg3l2	-0.0601993	0.567268	0.871921	_	-0.114997	0.280244	0.999847	_	0.0664838	0.499636	0.724212	_
Afm	0.163578	0.6485	0.898165	_	-0.253538	0.481652	0.999847	_	-0.161108	0.630923	0.812934	_
Afmid	-0.0467882	0.660453	0.902275	_	-0.111951	0.29933	0.999847	_	0.105719	0.294276	0.563312	_
Afp	-0.15426	0.139312	0.750011	_	-0.211976	0.0476472	0.999847	_	0.0206867	0.826774	0.918464	_
Aftph	-0.171584	0.0783788	0.750011	_	-0.0898605	0.341304	0.999847	_	0.0143754	0.868935	0.939384	_
Aga	-0.1322	0.322021	0.785119	_	-0.121465	0.361846	0.999847	_	0.121034	0.33152	0.594509	_
Agap2	-0.0760372	0.288721	0.773328	_	-0.0678991	0.341903	0.999847	_	0.142418	0.0417968	0.261468	_
Agap3	-0.180032	0.112302	0.750011	_	-0.0790714	0.472808	0.999847	_	0.0331143	0.746146	0.87575	_
Agbl1	-0.360098	0.333691	0.787482	_	0.783541	0.0443866	0.999847	_	0.548119	0.122939	0.38357	_
Agbl2	0.236267	0.513388	0.852924	_	0.0276731	0.938614	0.999847	_	-0.397467	0.245451	0.515123	_
Agbl3	-0.335352	0.298797	0.778772	_	0.0254222	0.93625	0.999847	_	0.440841	0.149542	0.414224	_
Agbl4	0.351962	0.0628994	0.750011	_	0.416551	0.0306134	0.999847	_	-0.198776	0.246243	0.515841	_
Agbl5	0.189055	0.0560963	0.750011	_	0.0909326	0.339033	0.999847	_	-0.0806507	0.36343	0.620264	_
Ager	-0.00116751	0.996167	0.998984	_	0.509477	0.0476534	0.999847	_	0.382561	0.10475	0.36255	_
Agfg1	-0.11464	0.176832	0.751735	_	0.0157936	0.848604	0.999847	_	0.159261	0.0510462	0.280827	_
Agfg2	-0.0666297	0.659226	0.901757	_	0.0437461	0.771828	0.999847	_	0.0680109	0.630111	0.812584	_
Aggf1	-0.101868	0.265513	0.76454	_	-0.034718	0.699898	0.999847	_	0.240789	0.00939333	0.189683	_
Agk	-0.0394792	0.718875	0.923625	_	-0.0459346	0.675546	0.999847	_	0.113387	0.27571	0.543977	_
Agl	-0.303956	0.0389565	0.750011	_	-0.0984978	0.479754	0.999847	_	0.103694	0.426686	0.671972	_
Agmat	-0.131948	0.517822	0.85399	_	-0.0264664	0.896201	0.999847	_	0.376531	0.0590998	0.292429	_
Agmo	0.0238271	0.916893	0.980747	_	0.11335	0.620776	0.999847	_	-0.417706	0.062516	0.29909	_
Ago1	0.0469414	0.588985	0.879597	_	-0.0455108	0.600298	0.999847	_	0.0847688	0.301646	0.569041	_
Ago2	0.299499	0.154284	0.751067	_	0.14805	0.471715	0.999847	_	-0.490787	0.0177808	0.207786	_
Ago3	-0.552268	0.102171	0.750011	_	0.190398	0.560057	0.999847	_	0.49618	0.114991	0.375087	_
Ago4	-0.0346498	0.640978	0.895671	_	-0.029145	0.694615	0.999847	_	-0.0467449	0.5021	0.726052	_
Agpat1	-0.109167	0.216038	0.753044	_	-0.0413861	0.632757	0.999847	_	0.0838669	0.305631	0.571821	_
Agpat2	-0.0270729	0.769386	0.93979	_	-0.0794961	0.393645	0.999847	_	0.0725434	0.404484	0.653798	_
Agpat3	-0.0754119	0.365164	0.800181	_	-0.100066	0.233528	0.999847	_	0.0929265	0.236208	0.50568	_
Agpat4	-0.0612845	0.558535	0.869734	_	0.0328578	0.752953	0.999847	_	0.133429	0.181723	0.449797	_
Agpat5	-0.106899	0.163437	0.751735	_	-0.0346731	0.643089	0.999847	_	0.0372567	0.594407	0.790527	_
Agpat6	-0.0992846	0.212406	0.753044	_	-0.053307	0.496438	0.999847	_	0.0471991	0.518913	0.738597	_
Agpat9	-0.114893	0.263153	0.763802	_	0.213682	0.0455609	0.999847	_	0.0724087	0.445952	0.686492	_
Agps	-0.0687007	0.465158	0.831882	_	-0.0322111	0.730486	0.999847	_	0.014829	0.86503	0.937447	_
Agrn	0.181041	0.230038	0.753044	_	0.144773	0.333633	0.999847	_	-0.0589369	0.670195	0.834702	_
Agrp	-0.565672	0.409816	0.813455	_	0.0178713	0.979024	0.999847	_	0.0868351	0.891253	0.951512	_
Agtpbp1	-0.002909	0.970781	0.99404	_	-0.0530267	0.506999	0.999847	_	0.150359	0.0547076	0.286531	_
Agtrap	-0.0885189	0.485336	0.842678	_	-0.192629	0.138479	0.999847	_	0.188964	0.120925	0.380987	_
Agxt2	0.139041	0.523747	0.856037	_	-0.0921133	0.671741	0.999847	_	0.12236	0.547842	0.758904	_
Ahctf1	-0.0862906	0.331186	0.787176	_	-0.0136866	0.875902	0.999847	_	0.146117	0.0870052	0.338886	_
Ahcyl1	-0.0851426	0.244463	0.757534	_	-0.150601	0.0473891	0.999847	_	0.0851537	0.213998	0.484148	_
Ahcyl2	0.0196162	0.726639	0.925241	_	0.036781	0.513964	0.999847	_	0.0239478	0.648174	0.823344	_
Ahdc1	0.0921018	0.367985	0.801226	_	0.000252931	0.998004	0.999847	_	0.215647	0.0326676	0.242377	_
Ahi1	-0.321806	0.206634	0.753044	_	-0.285518	0.260262	0.999847	_	0.309598	0.194008	0.463757	_
Ahnak	-0.107862	0.484855	0.842678	_	0.0502264	0.743637	0.999847	_	0.270155	0.0719163	0.315827	_
Ahnak2	-0.169229	0.419075	0.815778	_	0.215766	0.305651	0.999847	_	-0.229011	0.246479	0.516081	_
Ahr	0.121337	0.335424	0.787482	_	0.154056	0.224959	0.999847	_	0.149094	0.209402	0.479506	_
Ahsa1	0.0787013	0.427829	0.81832	_	-0.0720831	0.46706	0.999847	_	-0.00564065	0.951059	0.978328	_
Ahsa2	0.146108	0.347091	0.791882	_	-0.0393767	0.797655	0.999847	_	0.130196	0.369253	0.62451	_
Ahsg	0.484072	0.10332	0.750011	_	0.109624	0.702107	0.999847	_	-0.850297	0.00468426	0.174796	_
AI118078	-0.00421192	0.962663	0.992204	_	-0.0790104	0.384983	0.999847	_	-0.116158	0.178145	0.446677	_
AI182371	-0.145461	0.62154	0.890466	_	-0.357046	0.233462	0.999847	_	0.373844	0.183927	0.452796	_
AI314180	-0.0650552	0.44876	0.825888	_	0.0699921	0.415683	0.999847	_	0.243482	0.00615258	0.18253	_
AI413582	-0.0890021	0.214212	0.753044	_	-0.0860855	0.228968	0.999847	_	0.10143	0.133672	0.395604	_
AI467606	0.00600989	0.936812	0.98515	_	-0.294455	0.000964229	0.999847	DOWN	-0.112973	0.123139	0.383786	_
AI481877	-0.0034018	0.96732	0.992618	_	0.109092	0.199412	0.999847	_	0.285131	0.00154442	0.159203	_
AI593442	0.297426	0.272122	0.765877	_	0.207347	0.439927	0.999847	_	-0.340671	0.181778	0.449797	_
AI597479	-0.091328	0.288868	0.773328	_	-0.212186	0.0205729	0.999847	_	0.038454	0.62827	0.8115	_
AI607873	-0.090425	0.360188	0.798802	_	0.271135	0.0114601	0.999847	_	0.254052	0.0112549	0.19503	_
AI661453	0.272889	0.401075	0.810191	_	-0.00156251	0.996125	0.999847	_	-0.174469	0.563447	0.770492	_
AI837181	0.0475617	0.611303	0.887341	_	0.114699	0.228279	0.999847	_	0.193718	0.0368372	0.249835	_
AI846148	-0.0907991	0.363457	0.799786	_	-0.102412	0.306864	0.999847	_	0.0844406	0.365582	0.621656	_
AI987944	-0.223163	0.0508333	0.750011	_	-0.170723	0.126821	0.999847	_	-0.0720292	0.478973	0.709956	_
Aicda	0.342844	0.330006	0.78656	_	-0.189463	0.586876	0.999847	_	0.0390696	0.904148	0.956914	_
Aida	-0.0222631	0.759684	0.937244	_	0.0187033	0.797113	0.999847	_	0.203047	0.0071725	0.18381	_
Aif1	-0.329157	0.228104	0.753044	_	0.00677579	0.97979	0.999847	_	0.489728	0.062341	0.298959	_
Aif1l	0.199119	0.468431	0.833484	_	0.0764515	0.779356	0.999847	_	-0.124366	0.626441	0.810165	_
Aifm1	-0.0276364	0.668747	0.905778	_	-0.0404074	0.532789	0.999847	_	0.0439201	0.468866	0.702597	_
Aifm2	-0.398181	0.348028	0.792027	_	-0.115278	0.783448	0.999847	_	0.0892365	0.819798	0.915131	_
Aifm3	-0.378767	0.369958	0.801325	_	-0.0741227	0.859197	0.999847	_	0.0734547	0.850743	0.930583	_
Aig1	-0.0282376	0.850975	0.961329	_	-0.0855601	0.570751	0.999847	_	-0.388362	0.0116946	0.195078	_
Aim1	-0.0449353	0.62226	0.890909	_	-0.0931914	0.312309	0.999847	_	0.13538	0.123376	0.384018	_
Aim1l	0.292157	0.200274	0.753044	_	0.256164	0.258929	0.999847	_	-0.403371	0.0650547	0.304116	_
Aim2	-0.109976	0.345642	0.79128	_	-0.0709271	0.540065	0.999847	_	0.133548	0.224154	0.493269	_
Aimp1	-0.175753	0.0328477	0.750011	_	-0.095858	0.223462	0.999847	_	0.0687542	0.345846	0.607093	_
Aimp2	-0.0669146	0.369422	0.801325	_	-0.0512087	0.490112	0.999847	_	0.0303843	0.659865	0.829655	_
Aip	0.14898	0.0755238	0.750011	_	-0.000100277	0.999001	0.999847	_	0.00310718	0.966874	0.985068	_
Aipl1	-0.79766	0.0144142	0.750011	_	-0.610801	0.0527547	0.999847	_	-0.593107	0.0449306	0.267229	_
Aire	0.269656	0.386175	0.805225	_	-0.0311522	0.91941	0.999847	_	0.0160223	0.955574	0.980151	_
Ajap1	0.233418	0.234782	0.754819	_	-0.0964221	0.617743	0.999847	_	-0.361071	0.0567996	0.288916	_
Ajuba	-0.373127	0.318415	0.783447	_	-0.143045	0.698645	0.999847	_	-0.0865072	0.801866	0.906164	_
AK010878	-0.0732188	0.4421	0.822429	_	-0.0538915	0.570084	0.999847	_	0.143031	0.117634	0.377534	_
Ak1	0.125517	0.673695	0.907479	_	-0.086966	0.770184	0.999847	_	-0.923375	0.00340925	0.170732	_
AK129341	-0.084696	0.877603	0.971096	_	0.216517	0.694337	0.999847	_	0.0792204	0.877453	0.943735	_
Ak2	-0.0705201	0.32676	0.785639	_	-0.00893729	0.899752	0.999847	_	0.0878862	0.195377	0.464716	_
Ak3	-0.121994	0.160145	0.751735	_	0.0265703	0.753318	0.999847	_	0.273224	0.00249009	0.163024	_
Ak4	0.084687	0.637827	0.895044	_	0.0195191	0.913343	0.999847	_	0.242966	0.158702	0.42595	_
Ak5	0.133299	0.710686	0.920417	_	0.130965	0.715512	0.999847	_	0.456935	0.18365	0.452325	_
Ak8	0.19128	0.346169	0.791677	_	0.113832	0.571942	0.999847	_	-0.297298	0.12492	0.385793	_
Akap1	-0.283665	0.42638	0.81791	_	0.0878252	0.803918	0.999847	_	-0.45857	0.176092	0.444051	_
Akap10	-0.00123973	0.984897	0.996416	_	-0.0800603	0.231057	0.999847	_	0.0969907	0.125358	0.385936	_
Akap11	-0.0888678	0.462151	0.831306	_	-0.0223174	0.852447	0.999847	_	0.277746	0.0216928	0.218765	_
Akap12	-0.0619513	0.363816	0.799932	_	0.0425686	0.530101	0.999847	_	-0.0295844	0.639608	0.818385	_
Akap13	-0.0547419	0.535548	0.862284	_	-0.0702989	0.427865	0.999847	_	0.0535661	0.516589	0.736644	_
Akap17b	-0.248092	0.297443	0.778772	_	-0.111669	0.634932	0.999847	_	0.445692	0.0538111	0.284459	_
Akap2	-0.0979582	0.381701	0.803532	_	-0.00800458	0.942394	0.999847	_	0.0744218	0.475226	0.707201	_
Akap3	-0.0113565	0.970464	0.993962	_	0.370062	0.236951	0.999847	_	0.294065	0.311815	0.57725	_
Akap5	-0.339056	0.516326	0.853459	_	-0.125351	0.809406	0.999847	_	-0.96846	0.058059	0.290288	_
Akap7	-0.142352	0.180299	0.751735	_	0.0748834	0.472814	0.999847	_	-0.1295	0.191419	0.461613	_
Akap8	-0.212197	0.120927	0.750011	_	-0.207382	0.129031	0.999847	_	0.102315	0.411805	0.659716	_
Akap8l	0.0901461	0.327463	0.786217	_	-0.0959264	0.298254	0.999847	_	0.13872	0.11463	0.374887	_
Akap9	-0.0306197	0.715313	0.922669	_	-0.0366228	0.662922	0.999847	_	0.0663474	0.401416	0.650704	_
Akip1	-0.0345959	0.654829	0.899789	_	-0.101985	0.196891	0.999847	_	0.0894623	0.224346	0.493335	_
Akirin1	-0.0544216	0.486124	0.842884	_	0.0374285	0.630695	0.999847	_	0.161313	0.036738	0.249506	_
Akirin2	-0.0413652	0.491832	0.845717	_	0.00849325	0.887039	0.999847	_	0.177765	0.0046712	0.174796	_
Akna	0.057283	0.538569	0.863262	_	0.0877691	0.349484	0.999847	_	0.125767	0.15792	0.42504	_
Aknad1	0.553615	0.0554209	0.750011	_	-0.251111	0.365155	0.999847	_	-0.205018	0.427429	0.672583	_
Akp3	0.33755	0.253169	0.759819	_	-0.380899	0.199453	0.999847	_	-0.258018	0.346886	0.607854	_
Akr1a1	-0.106925	0.230592	0.75305	_	-0.056067	0.523485	0.999847	_	0.148341	0.0819113	0.330773	_
Akr1b10	-0.0466397	0.633535	0.893988	_	-0.12815	0.199305	0.999847	_	0.162493	0.0872465	0.338958	_
Akr1b3	-0.0860821	0.157859	0.751735	_	-0.0816487	0.179185	0.999847	_	0.00686829	0.901236	0.955613	_
Akr1b7	0.523724	0.0866801	0.750011	_	0.279558	0.346193	0.999847	_	-0.47537	0.0952696	0.349746	_
Akr1b8	-0.0783652	0.377183	0.80154	_	-0.0989987	0.267667	0.999847	_	0.0830445	0.317975	0.582255	_
Akr1c12	-0.685915	0.0481559	0.750011	_	-0.425885	0.204554	0.999847	_	0.0627495	0.837852	0.924378	_
Akr1c13	-0.100243	0.281704	0.770282	_	-0.0215509	0.814117	0.999847	_	0.129733	0.141592	0.405096	_
Akr1c18	0.112969	0.387864	0.805675	_	0.115186	0.378817	0.999847	_	-0.172033	0.166341	0.433453	_
Akr1c20	-0.613962	0.0795518	0.750011	_	0.119333	0.722141	0.999847	_	-0.196489	0.532361	0.748849	_
Akr1c6	0.0540364	0.876246	0.97057	_	-0.0206721	0.95248	0.999847	_	0.343578	0.29654	0.565063	_
Akr1e1	0.380819	0.221662	0.753044	_	0.0865285	0.776894	0.999847	_	-0.340054	0.241898	0.511141	_
Akr7a5	0.00406729	0.971727	0.994299	_	0.0530256	0.645034	0.999847	_	0.16372	0.138919	0.402528	_
Akt1	-0.0828105	0.43674	0.820541	_	0.0231038	0.826876	0.999847	_	0.20882	0.0456769	0.269377	_
Akt1s1	-0.032668	0.808872	0.951131	_	0.088962	0.512324	0.999847	_	0.129036	0.313083	0.578377	_
Akt2	0.0364719	0.516935	0.853655	_	0.00283327	0.959608	0.999847	_	0.0035214	0.946281	0.977291	_
Akt3	-0.264035	0.12989	0.750011	_	-0.0591578	0.726259	0.999847	_	-0.0194852	0.90161	0.955831	_
Aktip	0.164438	0.118744	0.750011	_	0.0658035	0.520385	0.999847	_	-0.107409	0.267029	0.535411	_
Alad	0.233825	0.112096	0.750011	_	0.124475	0.38554	0.999847	_	-0.219124	0.111052	0.37073	_
Alas1	0.0738972	0.806366	0.949357	_	-0.23128	0.446368	0.999847	_	-0.750548	0.0145225	0.198956	_
Alas2	0.025345	0.681623	0.909733	_	-0.032093	0.603949	0.999847	_	-0.041197	0.477463	0.708622	_
Alb	0.63057	0.055753	0.750011	_	0.0584691	0.851714	0.999847	_	-0.562626	0.0665157	0.307218	_
Alcam	-0.00713276	0.96632	0.992556	_	0.0882209	0.60289	0.999847	_	0.176698	0.271125	0.539556	_
Aldh16a1	-0.0746678	0.378422	0.802009	_	0.0231603	0.782586	0.999847	_	0.0874168	0.27261	0.541184	_
Aldh1a1	0.437358	0.0634894	0.750011	_	0.155357	0.491338	0.999847	_	-0.562857	0.0139161	0.198247	_
Aldh1a2	0.0799313	0.698569	0.916756	_	0.0430351	0.834594	0.999847	_	-0.0969667	0.615566	0.804056	_
Aldh1b1	0.0507457	0.811342	0.951554	_	-0.0818722	0.700528	0.999847	_	0.259375	0.201663	0.4707	_
Aldh1l1	0.469104	0.146951	0.750011	_	0.250091	0.429584	0.999847	_	-0.667648	0.0330143	0.242377	_
Aldh2	-0.329903	0.0814522	0.750011	_	0.051768	0.775402	0.999847	_	-0.0628475	0.711023	0.858725	_
Aldh3a1	0.451955	0.0382983	0.750011	_	0.177855	0.390586	0.999847	_	-0.279099	0.156755	0.423712	_
Aldh3a2	-0.0227398	0.824943	0.955555	_	0.00892346	0.930791	0.999847	_	0.13188	0.180503	0.448205	_
Aldh3b1	-0.170839	0.267463	0.765563	_	-0.0467906	0.757555	0.999847	_	0.130919	0.360295	0.618068	_
Aldh3b2	0.616302	0.0353103	0.750011	_	0.133714	0.627412	0.999847	_	-0.540611	0.0465801	0.271387	_
Aldh4a1	-0.0531555	0.468278	0.833484	_	-0.0559602	0.445498	0.999847	_	0.160317	0.0278848	0.233425	_
Aldh5a1	0.0160075	0.931965	0.984161	_	0.0785389	0.67604	0.999847	_	0.222358	0.214308	0.484365	_
Aldh6a1	-0.210722	0.0985158	0.750011	_	-0.175219	0.164598	0.999847	_	0.0611368	0.595056	0.790915	_
Aldh7a1	0.0741603	0.329376	0.78656	_	0.0034746	0.963053	0.999847	_	0.0467506	0.507315	0.729219	_
Aldh8a1	0.120577	0.449911	0.826496	_	-0.0125302	0.936912	0.999847	_	-0.329058	0.0367384	0.249506	_
Aldh9a1	-0.036057	0.719395	0.92388	_	-0.0548149	0.585847	0.999847	_	0.136872	0.155396	0.42198	_
Aldoa	0.0946726	0.14571	0.750011	_	-0.0480977	0.449787	0.999847	_	-0.0055526	0.924992	0.968262	_
Aldoart1	-0.521752	0.139111	0.750011	_	-0.265842	0.440625	0.999847	_	-0.120965	0.705405	0.855648	_
Aldoart2	0.00839951	0.973415	0.994456	_	0.09272	0.713494	0.999847	_	0.0115168	0.960991	0.982299	_
Aldob	0.0543581	0.821942	0.954713	_	0.0644937	0.789522	0.999847	_	-0.18135	0.425444	0.670923	_
Aldoc	-0.077136	0.410445	0.813726	_	0.0447767	0.630612	0.999847	_	-0.031043	0.720804	0.863555	_
Alg1	-0.00414746	0.938653	0.985944	_	-0.0908876	0.10441	0.999847	_	0.0312816	0.536547	0.751805	_
Alg10b	-0.216074	0.0789877	0.750011	_	0.12599	0.291877	0.999847	_	0.324881	0.00773828	0.18469	_
Alg11	0.433525	0.0634885	0.750011	_	-0.153925	0.491531	0.999847	_	0.117471	0.573301	0.775929	_
Alg12	-0.0232486	0.821058	0.954388	_	-0.00817565	0.936562	0.999847	_	0.0735328	0.447223	0.687307	_
Alg13	-0.352767	0.205443	0.753044	_	0.540497	0.0593478	0.999847	_	0.256598	0.31991	0.584034	_
Alg14	-0.0745395	0.448624	0.825729	_	-0.205451	0.0467693	0.999847	_	0.142459	0.130457	0.392084	_
Alg2	-0.0685736	0.528539	0.858668	_	-0.143836	0.19438	0.999847	_	0.0440911	0.66352	0.83161	_
Alg3	0.00956255	0.947564	0.988427	_	-0.0256114	0.860237	0.999847	_	0.228381	0.105425	0.363476	_
Alg5	-0.0165773	0.829408	0.956197	_	-0.0237259	0.75796	0.999847	_	0.140465	0.0628685	0.299633	_
Alg6	-0.323924	0.00555604	0.750011	_	-0.046654	0.655577	0.999847	_	0.201702	0.0502075	0.27886	_
Alg8	-0.183711	0.0601167	0.750011	_	-0.092613	0.325251	0.999847	_	0.0412356	0.635598	0.816704	_
Alg9	0.320472	0.0606357	0.750011	_	0.121789	0.456682	0.999847	_	-0.276812	0.0806962	0.329539	_
Alk	0.279774	0.378965	0.802397	_	-0.448395	0.16547	0.999847	_	0.106963	0.716323	0.860972	_
Alkbh2	0.00762838	0.919341	0.981472	_	-0.0972988	0.206731	0.999847	_	0.179462	0.0186461	0.2107	_
Alkbh3	-0.0924682	0.227622	0.753044	_	-0.148438	0.060226	0.999847	_	0.0410146	0.560501	0.768284	_
Alkbh4	-0.0373973	0.636858	0.894709	_	-0.247289	0.00524327	0.999847	_	-0.0454603	0.539899	0.753849	_
Alkbh5	0.0588224	0.432766	0.819341	_	0.0506297	0.498578	0.999847	_	-0.029129	0.675614	0.838647	_
Alkbh6	0.0100689	0.888881	0.973737	_	-0.0290506	0.68746	0.999847	_	0.177556	0.0154597	0.203764	_
Alkbh7	0.343782	0.146661	0.750011	_	0.0803701	0.726984	0.999847	_	-0.551092	0.0179967	0.207786	_
Alkbh8	-0.1608	0.105705	0.750011	_	-0.0111269	0.907473	0.999847	_	0.123385	0.178779	0.447144	_
Alms1	-0.542547	0.101661	0.750011	_	-0.0847244	0.790697	0.999847	_	0.00741696	0.980138	0.991845	_
Alox12	-0.401167	0.136294	0.750011	_	0.0717714	0.783417	0.999847	_	-0.00959283	0.968597	0.985731	_
Alox12b	0.421355	0.0243735	0.750011	_	0.0493533	0.776749	0.999847	_	-0.482366	0.00750179	0.184637	_
Alox12e	0.188461	0.316585	0.783447	_	-0.127715	0.494029	0.999847	_	-0.15419	0.378873	0.632408	_
Alox15	0.0867813	0.749386	0.932969	_	-0.284947	0.30091	0.999847	_	0.453323	0.086422	0.337913	_
Alox5	-0.188699	0.290796	0.774704	_	-0.0237334	0.892638	0.999847	_	0.182404	0.274894	0.54344	_
Alox5ap	-0.189348	0.316162	0.783447	_	0.0908376	0.626827	0.999847	_	-0.0173326	0.920641	0.965974	_
Aloxe3	-0.197461	0.69477	0.916155	_	-0.566442	0.267675	0.999847	_	0.356442	0.451008	0.688502	_
Alpi	0.117947	0.785632	0.944102	_	-0.388633	0.375022	0.999847	_	0.0284911	0.943877	0.976032	_
Alpk1	0.360945	0.342675	0.789769	_	0.0549284	0.883742	0.999847	_	-0.612043	0.0938456	0.347056	_
Alpk3	-0.160203	0.603046	0.884225	_	-0.222896	0.470936	0.999847	_	-0.0357909	0.900671	0.955549	_
Alpl	0.494901	0.208075	0.753044	_	-0.0328346	0.931918	0.999847	_	0.0358464	0.920476	0.965974	_
Alppl2	-0.32573	0.365706	0.800181	_	0.293826	0.413529	0.999847	_	-0.265566	0.428601	0.673725	_
Als2	0.00585478	0.984576	0.996416	_	0.226858	0.457347	0.999847	_	0.464913	0.112979	0.372375	_
Als2cl	-0.059144	0.661206	0.902507	_	-0.174249	0.205757	0.999847	_	0.139263	0.276158	0.544356	_
Als2cr12	0.380537	0.375094	0.80154	_	-0.0610787	0.885555	0.999847	_	0.0803555	0.83942	0.925282	_
Alx3	0.0394913	0.727826	0.92542	_	0.0227907	0.840641	0.999847	_	-0.117849	0.273655	0.542437	_
Alx4	0.0139072	0.913092	0.979838	_	-0.059996	0.638761	0.999847	_	-0.142266	0.241192	0.510282	_
Alyref	-0.00603211	0.947663	0.988469	_	0.0776112	0.403023	0.999847	_	0.171338	0.0581028	0.290288	_
Alyref2	-0.230333	0.152501	0.750514	_	0.198748	0.213672	0.999847	_	0.294587	0.0557288	0.287926	_
Amacr	-0.0274965	0.765752	0.938968	_	-0.0748383	0.421129	0.999847	_	0.0866491	0.321091	0.584802	_
Ambp	0.254611	0.572564	0.874105	_	-0.0813738	0.856305	0.999847	_	-0.245468	0.560456	0.768284	_
Ambra1	-0.028094	0.690884	0.913882	_	-0.0688293	0.335262	0.999847	_	-0.000665163	0.991941	0.996564	_
Amdhd1	0.262377	0.445509	0.824506	_	0.332729	0.335689	0.999847	_	-0.0370197	0.907523	0.958579	_
Amdhd2	-0.0203646	0.815979	0.9533	_	-0.1389	0.12465	0.999847	_	0.259797	0.00470325	0.174796	_
Amelx	-0.0410608	0.869657	0.968243	_	-0.372877	0.148017	0.999847	_	-0.337173	0.160696	0.427355	_
Amer1	-0.169281	0.0639458	0.750011	_	-0.125002	0.162174	0.999847	_	0.0563342	0.490937	0.719277	_
Amer2	0.00790304	0.968646	0.993141	_	-0.0382318	0.849266	0.999847	_	0.149863	0.429071	0.674169	_
Amer3	0.141959	0.529124	0.858775	_	0.230528	0.311147	0.999847	_	0.0164943	0.937263	0.973618	_
Amfr	-0.0246153	0.68128	0.909637	_	-0.022325	0.709401	0.999847	_	0.0403177	0.473641	0.706195	_
Amh	0.504906	0.0916898	0.750011	_	-0.275919	0.343133	0.999847	_	0.322221	0.239277	0.508499	_
Amhr2	-0.0221522	0.934261	0.984866	_	-0.13761	0.609666	0.999847	_	-0.152441	0.545507	0.757333	_
Amica1	-0.100149	0.384241	0.804013	_	-0.0256509	0.821886	0.999847	_	0.0390599	0.713986	0.859843	_
Amigo1	0.198386	0.376024	0.80154	_	0.0207337	0.925468	0.999847	_	0.10494	0.61352	0.80206	_
Amigo2	-0.151332	0.467588	0.832909	_	-0.241017	0.25262	0.999847	_	0.320446	0.109822	0.370256	_
Amigo3	-0.184934	0.434166	0.820059	_	0.0524152	0.823187	0.999847	_	0.245077	0.271355	0.539892	_
Ammecr1	-0.0257902	0.780551	0.942818	_	0.188109	0.0538854	0.999847	_	0.320092	0.00144487	0.159203	_
Ammecr1l	-0.0535299	0.577742	0.875722	_	-0.0462836	0.629904	0.999847	_	0.104883	0.249853	0.519441	_
Amn	0.0937332	0.58572	0.878786	_	0.0993699	0.563584	0.999847	_	0.331676	0.0498848	0.278136	_
Amn1	0.0939249	0.285881	0.772536	_	0.0176141	0.838897	0.999847	_	-0.174638	0.0420232	0.262033	_
Amot	0.328913	0.511621	0.852924	_	-0.0480041	0.923231	0.999847	_	-0.088372	0.849447	0.93018	_
Amotl1	0.400501	0.0690099	0.750011	_	0.14042	0.506348	0.999847	_	-0.670856	0.00275047	0.163388	_
Amotl2	0.228873	0.208298	0.753044	_	0.199107	0.271113	0.999847	_	-0.357037	0.0428442	0.264154	_
Ampd1	-0.264462	0.0766255	0.750011	_	-0.166748	0.251663	0.999847	_	-0.0442629	0.74035	0.872846	_
Ampd2	-0.00604674	0.918795	0.981258	_	0.000593583	0.992014	0.999847	_	-0.0827229	0.147379	0.412349	_
Ampd3	0.316678	0.297693	0.778772	_	-0.0510587	0.864648	0.999847	_	-0.9523	0.00284671	0.163388	_
Amtn	-0.0973812	0.731532	0.927362	_	-0.389456	0.180415	0.999847	_	0.393119	0.149477	0.414224	_
Amy1	0.116798	0.735172	0.9284	_	-0.144803	0.675221	0.999847	_	-0.273453	0.400586	0.649921	_
Amz1	0.0329562	0.635683	0.894324	_	0.0852227	0.228689	0.999847	_	-0.0469164	0.472193	0.705164	_
Amz2	-0.0589741	0.400507	0.809908	_	-0.0895305	0.207583	0.999847	_	0.028812	0.657849	0.828693	_
Anapc1	-0.0896472	0.223406	0.753044	_	-0.100179	0.175834	0.999847	_	-0.0216472	0.748219	0.876757	_
Anapc11	-0.0918656	0.197956	0.753044	_	-0.104375	0.146191	0.999847	_	0.0934632	0.162674	0.430034	_
Anapc13	0.0391914	0.550118	0.867047	_	0.0493164	0.453395	0.999847	_	-0.077372	0.214399	0.484365	_
Anapc15	-0.00452568	0.936112	0.98515	_	0.0745587	0.197204	0.999847	_	0.224668	0.000413899	0.133931	UP
Anapc16	0.00259435	0.971384	0.994299	_	-0.0804706	0.274042	0.999847	_	0.0598503	0.380922	0.634134	_
Anapc2	0.24361	0.117007	0.750011	_	0.161225	0.290215	0.999847	_	-0.271169	0.065435	0.305035	_
Anapc4	-0.111792	0.125155	0.750011	_	-0.0267721	0.704613	0.999847	_	0.0813805	0.226128	0.494929	_
Anapc5	-0.0724501	0.370898	0.80154	_	-0.16858	0.0467361	0.999847	_	0.130606	0.0935189	0.346992	_
Anapc7	-0.0259825	0.64968	0.898222	_	-0.00208031	0.970905	0.999847	_	0.0669199	0.219058	0.48857	_
Ang	0.0575735	0.700035	0.917063	_	0.115138	0.443867	0.999847	_	-0.299839	0.0425854	0.263482	_
Ang2	-0.182985	0.663214	0.903427	_	0.332802	0.431178	0.999847	_	-0.277727	0.481172	0.711707	_
Ang4	0.0912007	0.407203	0.812661	_	0.0733518	0.503557	0.999847	_	0.283923	0.0111497	0.19503	_
Angel1	-0.101206	0.297817	0.778772	_	-0.0670536	0.486585	0.999847	_	0.131417	0.153477	0.419493	_
Angel2	-0.124395	0.0714201	0.750011	_	-0.0582652	0.381376	0.999847	_	0.0652644	0.296164	0.564907	_
Angpt1	-0.366617	0.194676	0.753044	_	0.08531	0.757532	0.999847	_	-0.0602349	0.815396	0.912859	_
Angpt2	0.100216	0.710057	0.92021	_	0.185249	0.49397	0.999847	_	0.335112	0.193128	0.463082	_
Angpt4	0.337364	0.434644	0.820235	_	-0.023003	0.957147	0.999847	_	-0.260708	0.51696	0.736987	_
Angptl1	0.110636	0.825098	0.955555	_	0.376397	0.455421	0.999847	_	-0.418569	0.375825	0.629728	_
Angptl3	0.0808517	0.775913	0.941696	_	0.415678	0.154698	0.999847	_	-0.247961	0.355381	0.614178	_
Angptl4	-0.0202004	0.839077	0.95924	_	-0.298479	0.00698486	0.999847	_	0.0512946	0.582365	0.78178	_
Angptl6	-0.0760154	0.371552	0.80154	_	-0.00577723	0.945239	0.999847	_	0.143734	0.0800755	0.328038	_
Angptl7	-0.379114	0.18214	0.751735	_	0.287096	0.307181	0.999847	_	0.473167	0.0801936	0.328273	_
Ank	0.116906	0.373292	0.80154	_	-0.0508946	0.695678	0.999847	_	-0.393694	0.00406257	0.174772	_
Ank1	0.414217	0.114693	0.750011	_	0.0802554	0.751753	0.999847	_	-0.393012	0.109507	0.369844	_
Ank2	0.478528	0.134732	0.750011	_	0.210232	0.500182	0.999847	_	-0.579133	0.0575333	0.289691	_
Ank3	0.49138	0.153676	0.750662	_	0.190682	0.570415	0.999847	_	-0.7493	0.0257263	0.226456	_
Ankef1	-0.0916436	0.678457	0.909329	_	-0.332126	0.144112	0.999847	_	0.166121	0.424249	0.669744	_
Ankfn1	-0.418044	0.186838	0.751735	_	-0.383675	0.223951	0.999847	_	-0.691115	0.0258763	0.226793	_
Ankfy1	0.112923	0.547493	0.866024	_	-0.0884363	0.636912	0.999847	_	0.326075	0.0742828	0.319081	_
Ankhd1	-0.120207	0.183746	0.751735	_	-0.0535097	0.545985	0.999847	_	0.109613	0.193931	0.463757	_
Ankib1	-0.0259721	0.838902	0.95924	_	-0.000704295	0.995599	0.999847	_	0.130129	0.283203	0.551917	_
Ankk1	0.36631	0.279525	0.768825	_	-0.0251647	0.939788	0.999847	_	-0.2728	0.38581	0.637634	_
Ankle1	-0.0144601	0.947518	0.988427	_	-0.0129773	0.952893	0.999847	_	-0.163288	0.430303	0.675357	_
Ankle2	-0.0580542	0.686028	0.911902	_	0.0981895	0.495995	0.999847	_	0.467786	0.00232327	0.163024	_
Ankmy1	0.196623	0.198413	0.753044	_	0.0773516	0.605766	0.999847	_	-0.206814	0.150067	0.414651	_
Ankmy2	0.00754013	0.936583	0.98515	_	-0.146338	0.134791	0.999847	_	0.214711	0.0242793	0.223569	_
Ankra2	-0.0500183	0.574747	0.875201	_	-0.200274	0.0344541	0.999847	_	-0.0875453	0.298468	0.566443	_
Ankrd1	0.161623	0.585657	0.878786	_	-0.477155	0.118627	0.999847	_	-0.557623	0.0552261	0.286903	_
Ankrd10	0.0238487	0.799128	0.948299	_	-0.0184597	0.843792	0.999847	_	0.119299	0.183608	0.45232	_
Ankrd11	-0.0854422	0.326922	0.785639	_	-0.0831908	0.339493	0.999847	_	0.0644771	0.426248	0.671594	_
Ankrd12	-0.383621	0.00754011	0.750011	_	0.120833	0.355771	0.999847	_	0.379313	0.00513459	0.176407	_
Ankrd13a	-0.0271899	0.756956	0.936022	_	-0.0815383	0.358502	0.999847	_	0.107713	0.199326	0.468185	_
Ankrd13b	0.00635006	0.949721	0.989385	_	-0.0226183	0.822403	0.999847	_	0.00284736	0.975854	0.989522	_
Ankrd13c	-0.0539912	0.701016	0.917922	_	0.10639	0.452008	0.999847	_	0.381128	0.00861182	0.186149	_
Ankrd13d	0.112257	0.254579	0.76004	_	0.0157238	0.870901	0.999847	_	-0.145409	0.120102	0.380158	_
Ankrd16	-0.127151	0.10762	0.750011	_	-0.238088	0.00529504	0.999847	_	0.0312139	0.661624	0.830701	_
Ankrd17	-0.0647738	0.450665	0.826496	_	-0.0457391	0.592787	0.999847	_	0.0546586	0.495016	0.721529	_
Ankrd2	0.0741461	0.854937	0.962955	_	-0.211629	0.603024	0.999847	_	-0.8094	0.0438915	0.26514	_
Ankrd23	-0.028924	0.777825	0.942075	_	-0.121272	0.245363	0.999847	_	-0.147046	0.136489	0.399811	_
Ankrd24	-0.0941117	0.640281	0.895489	_	-0.355947	0.0890329	0.999847	_	0.00891429	0.962093	0.982935	_
Ankrd26	-0.211991	0.0368665	0.750011	_	-0.00703423	0.94119	0.999847	_	0.165436	0.075923	0.321615	_
Ankrd27	-0.0315302	0.717882	0.923264	_	-0.0881304	0.318551	0.999847	_	0.0215884	0.790991	0.900567	_
Ankrd28	-0.176976	0.334962	0.787482	_	-0.0129558	0.942982	0.999847	_	-0.0463159	0.784527	0.897272	_
Ankrd29	-0.282843	0.253553	0.759828	_	0.104591	0.667898	0.999847	_	-0.0805295	0.723416	0.865423	_
Ankrd32	-0.025535	0.818885	0.953532	_	-0.0943189	0.402046	0.999847	_	0.105397	0.318217	0.582545	_
Ankrd33	0.19999	0.231368	0.753349	_	0.100096	0.543034	0.999847	_	-0.245765	0.120601	0.380387	_
Ankrd33b	0.182758	0.229496	0.753044	_	0.124114	0.409335	0.999847	_	0.0853604	0.541795	0.754764	_
Ankrd34a	0.00857925	0.975471	0.995172	_	-0.0450184	0.87187	0.999847	_	0.0558053	0.830585	0.920288	_
Ankrd35	-0.384945	0.144525	0.750011	_	0.134604	0.600265	0.999847	_	0.0889071	0.710472	0.858546	_
Ankrd36	0.127704	0.663441	0.903427	_	-0.150801	0.60772	0.999847	_	-0.324308	0.244672	0.514341	_
Ankrd37	-0.019023	0.830966	0.956933	_	-0.0118339	0.894316	0.999847	_	0.159813	0.0672336	0.307774	_
Ankrd39	-0.204258	0.0862506	0.750011	_	-0.0229888	0.840437	0.999847	_	0.0571907	0.593145	0.789608	_
Ankrd40	-0.0640937	0.653119	0.89918	_	-0.0354376	0.803369	0.999847	_	0.100867	0.451345	0.688583	_
Ankrd42	0.0885535	0.776186	0.941696	_	0.1176	0.706015	0.999847	_	0.327167	0.268692	0.536742	_
Ankrd44	-0.0586406	0.397318	0.808583	_	-0.119611	0.0939184	0.999847	_	0.00172669	0.978497	0.991127	_
Ankrd45	0.584568	0.239309	0.757092	_	0.243694	0.618058	0.999847	_	0.135567	0.766018	0.885996	_
Ankrd46	0.05878	0.333281	0.787482	_	0.0369752	0.539537	0.999847	_	0.0830604	0.149958	0.414618	_
Ankrd49	-0.11286	0.216277	0.753044	_	-0.0122889	0.89057	0.999847	_	0.122096	0.155101	0.421851	_
Ankrd50	-0.122452	0.373928	0.80154	_	-0.0433761	0.750426	0.999847	_	0.229064	0.0845325	0.334192	_
Ankrd52	0.10651	0.232342	0.753868	_	-0.100909	0.256861	0.999847	_	0.175793	0.0424725	0.263482	_
Ankrd53	0.372656	0.170581	0.751735	_	0.278416	0.300315	0.999847	_	-0.40307	0.11574	0.375478	_
Ankrd54	-0.129351	0.317277	0.783447	_	0.0369154	0.772448	0.999847	_	0.182302	0.138117	0.401311	_
Ankrd55	0.121664	0.627343	0.892846	_	0.261588	0.30231	0.999847	_	0.431644	0.0770222	0.323551	_
Ankrd6	-0.109855	0.759175	0.93716	_	0.203007	0.572276	0.999847	_	-0.197948	0.555743	0.764871	_
Ankrd61	0.235986	0.117268	0.750011	_	0.0724642	0.619529	0.999847	_	-0.0265376	0.845221	0.927942	_
Ankrd66	0.189165	0.348977	0.792558	_	0.457179	0.0320359	0.999847	_	0.0832917	0.655787	0.82768	_
Ankrd7	0.263979	0.706568	0.918967	_	0.0665715	0.92422	0.999847	_	0.178499	0.78504	0.897316	_
Ankrd9	0.16286	0.363796	0.799932	_	0.152417	0.394687	0.999847	_	-0.372135	0.0350965	0.247074	_
Anks1	0.0408498	0.619493	0.88978	_	0.0120275	0.883388	0.999847	_	-0.000929395	0.990317	0.995979	_
Anks1b	-0.343996	0.187642	0.751735	_	0.259939	0.314382	0.999847	_	0.300318	0.216807	0.486218	_
Anks3	-0.0339911	0.741987	0.930448	_	0.173733	0.104677	0.999847	_	0.190536	0.0601213	0.294197	_
Anks6	0.564163	0.0308173	0.750011	_	0.0407003	0.867646	0.999847	_	-0.0687496	0.763372	0.884678	_
Ankub1	0.348895	0.0777599	0.750011	_	0.134078	0.48145	0.999847	_	-0.23984	0.185561	0.454599	_
Ankzf1	0.0353813	0.62807	0.892964	_	-0.142643	0.0623718	0.999847	_	0.00283445	0.966753	0.985068	_
Anln	-0.0645018	0.306032	0.779352	_	-0.0268719	0.665944	0.999847	_	0.0340872	0.558605	0.767197	_
Ano10	-0.0411234	0.641312	0.895671	_	-0.0312926	0.722621	0.999847	_	0.20269	0.0223208	0.219864	_
Ano4	0.551387	0.376251	0.80154	_	1.20198	0.0634842	0.999847	_	0.00466935	0.993528	0.997335	_
Ano5	-0.170468	0.648376	0.898165	_	-0.185621	0.619693	0.999847	_	-0.0809627	0.816267	0.91337	_
Ano6	-0.223688	0.0106474	0.750011	_	-0.0309762	0.69776	0.999847	_	0.0768083	0.308776	0.573721	_
Ano7	-0.143473	0.147912	0.750011	_	-0.257406	0.0142727	0.999847	_	-0.257895	0.00936453	0.189683	_
Ano8	0.0646509	0.554919	0.867814	_	0.0826728	0.451667	0.999847	_	0.166484	0.114573	0.374771	_
Anp32a	0.175487	0.320314	0.783752	_	0.0437557	0.801741	0.999847	_	-0.106035	0.51696	0.736987	_
Anp32b	-0.0852923	0.268598	0.765563	_	-0.0340563	0.65397	0.999847	_	0.0829378	0.250185	0.51956	_
Anp32e	0.129487	0.211716	0.753044	_	0.128382	0.215472	0.999847	_	-0.104827	0.276543	0.544736	_
Anpep	0.151178	0.709247	0.920106	_	-0.218741	0.590337	0.999847	_	0.584379	0.134423	0.396723	_
Antxr2	-0.000754988	0.99144	0.998181	_	-0.0292262	0.678652	0.999847	_	0.119716	0.0813448	0.330131	_
Antxrl	0.00639384	0.957444	0.990925	_	0.0969557	0.422667	0.999847	_	-0.132507	0.245574	0.515123	_
Anxa1	-0.0724077	0.692752	0.91485	_	0.0647194	0.723844	0.999847	_	0.339073	0.0593594	0.29247	_
Anxa2	0.0598736	0.72421	0.924385	_	0.0205025	0.903682	0.999847	_	0.302518	0.0684316	0.310504	_
Anxa3	0.180146	0.534982	0.862171	_	0.231394	0.427125	0.999847	_	-0.503604	0.0745841	0.319499	_
Anxa4	-0.0113645	0.946598	0.987891	_	-0.107751	0.527716	0.999847	_	0.266348	0.10561	0.363612	_
Anxa5	-0.0404925	0.697354	0.916405	_	0.0291217	0.779494	0.999847	_	0.0383096	0.693711	0.849015	_
Anxa6	0.0473965	0.500372	0.849196	_	-0.0237227	0.734657	0.999847	_	0.181194	0.0114837	0.195078	_
Anxa7	0.0216097	0.768106	0.93939	_	0.0314126	0.668636	0.999847	_	0.0848279	0.224538	0.493394	_
Anxa8	0.212482	0.277293	0.767559	_	-0.213485	0.275106	0.999847	_	-0.0980003	0.586981	0.784591	_
Anxa9	0.015651	0.944805	0.987291	_	0.00674713	0.976188	0.999847	_	0.142758	0.501784	0.725803	_
Aoah	-0.0100491	0.963274	0.992241	_	-0.496453	0.0331923	0.999847	_	0.215768	0.297401	0.565841	_
Aoc2	-0.0206864	0.669729	0.906078	_	0.0383326	0.432183	0.999847	_	-0.0251601	0.579367	0.779847	_
Aoc3	0.192108	0.117284	0.750011	_	0.131981	0.273193	0.999847	_	-0.116595	0.29926	0.567052	_
Ap1ar	-0.0544797	0.606971	0.88596	_	0.0240306	0.819967	0.999847	_	0.316275	0.00441576	0.174796	_
Ap1b1	-0.0367954	0.608394	0.886367	_	0.0170342	0.811963	0.999847	_	-0.0692856	0.307128	0.572774	_
Ap1g1	0.00671663	0.948255	0.988845	_	-0.066761	0.521306	0.999847	_	-0.0136839	0.887476	0.949229	_
Ap1m1	-0.00257778	0.976778	0.995544	_	0.0276399	0.755276	0.999847	_	0.154383	0.0746729	0.319499	_
Ap1m2	-0.274252	0.141393	0.750011	_	-0.0309015	0.86433	0.999847	_	0.154048	0.367256	0.623218	_
Ap1s1	-0.0778818	0.366631	0.800431	_	-0.00721499	0.932574	0.999847	_	0.00712361	0.92875	0.969514	_
Ap1s2	-0.183813	0.296247	0.778772	_	0.0952288	0.584169	0.999847	_	0.291342	0.084629	0.334373	_
Ap1s3	-0.0207213	0.835875	0.958397	_	-0.0384307	0.70123	0.999847	_	0.0998099	0.292774	0.562016	_
Ap2a1	0.0561314	0.461934	0.831306	_	-0.0283935	0.708207	0.999847	_	-0.0219261	0.756888	0.881171	_
Ap2a2	-0.142944	0.313189	0.781572	_	0.0233936	0.86705	0.999847	_	0.192858	0.151335	0.416464	_
Ap2b1	-0.223723	0.158843	0.751735	_	0.0728387	0.637992	0.999847	_	0.147172	0.31433	0.579377	_
Ap2m1	-0.036794	0.6861	0.911926	_	0.0519433	0.569187	0.999847	_	0.0468016	0.582866	0.781995	_
Ap2s1	0.041912	0.515877	0.853425	_	0.0791228	0.22689	0.999847	_	0.140679	0.02851	0.234913	_
Ap3b1	-0.0240785	0.677845	0.909274	_	-0.0127482	0.82562	0.999847	_	0.0947102	0.0923427	0.345941	_
Ap3b2	0.722656	0.017586	0.750011	_	0.0997291	0.722496	0.999847	_	-0.259837	0.327724	0.590959	_
Ap3d1	0.0298371	0.762976	0.938354	_	0.0681876	0.49304	0.999847	_	0.139612	0.14253	0.406354	_
Ap3m1	0.158761	0.210842	0.753044	_	0.00737404	0.952607	0.999847	_	-0.300473	0.017048	0.205894	_
Ap3m2	-0.0323924	0.69662	0.916233	_	-0.157062	0.0707246	0.999847	_	0.136012	0.0918537	0.345216	_
Ap3s1	-0.0967514	0.311005	0.78033	_	0.0468867	0.619557	0.999847	_	-0.0197051	0.822774	0.916952	_
Ap3s2	0.119367	0.483	0.841519	_	-0.070551	0.677045	0.999847	_	-0.405445	0.0179439	0.207786	_
Ap4b1	-0.0845998	0.317409	0.783447	_	-0.102504	0.228748	0.999847	_	0.146455	0.0728119	0.317226	_
Ap4e1	-0.243708	0.154869	0.75168	_	-0.0446281	0.788771	0.999847	_	0.513586	0.00357083	0.171896	_
Ap4m1	0.05963	0.664154	0.904211	_	-0.0264997	0.84667	0.999847	_	0.388343	0.00649889	0.18381	_
Ap4s1	-0.0995999	0.455037	0.828486	_	0.00495686	0.970106	0.999847	_	0.0831861	0.503536	0.726861	_
Ap5b1	0.0710874	0.466081	0.832197	_	-0.0260221	0.788266	0.999847	_	-0.148252	0.113761	0.37355	_
Ap5m1	-0.0579252	0.571931	0.873803	_	-0.106321	0.304616	0.999847	_	0.131272	0.179522	0.447815	_
Ap5s1	0.0130548	0.830335	0.956877	_	-0.0714499	0.249557	0.999847	_	-0.0579923	0.314927	0.579647	_
Ap5z1	-0.122477	0.305623	0.779352	_	0.0498159	0.67309	0.999847	_	0.155032	0.170207	0.437833	_
Apaf1	0.0815915	0.624901	0.892006	_	-0.160509	0.340766	0.999847	_	0.180744	0.253539	0.522565	_
Apba1	-0.0573765	0.885635	0.972494	_	0.341432	0.396765	0.999847	_	0.388141	0.304775	0.57121	_
Apba2	0.217397	0.0665356	0.750011	_	0.103558	0.364474	0.999847	_	-0.117561	0.273064	0.541848	_
Apba3	0.177104	0.0280206	0.750011	_	-0.0220855	0.769106	0.999847	_	-0.0855329	0.232561	0.50153	_
Apbb1	-0.407759	0.283	0.771354	_	-0.049575	0.894458	0.999847	_	0.435303	0.222126	0.490765	_
Apbb1ip	-0.0637826	0.46582	0.832197	_	-0.0991549	0.26187	0.999847	_	0.181483	0.0357806	0.248595	_
Apbb2	-0.512898	0.00190956	0.750011	_	-0.1592	0.274413	0.999847	_	0.29014	0.0411816	0.260312	_
Apc	0.137388	0.234605	0.754819	_	0.191268	0.104062	0.999847	_	-0.109108	0.309651	0.574656	_
Apc2	0.201598	0.134491	0.750011	_	0.0560321	0.668312	0.999847	_	-0.179736	0.152079	0.417712	_
Apcdd1	0.194385	0.57906	0.87636	_	-0.492474	0.169467	0.999847	_	0.219861	0.502664	0.72644	_
Apcs	-0.00680544	0.985181	0.996416	_	0.697324	0.0695614	0.999847	_	0.233784	0.497433	0.723052	_
Apeh	0.0294213	0.64327	0.896501	_	-0.0579926	0.365452	0.999847	_	0.0936249	0.126012	0.386363	_
Apex1	-0.0133226	0.908016	0.978291	_	0.039432	0.732746	0.999847	_	0.0772349	0.47648	0.70783	_
Apex2	-0.0683882	0.440008	0.821785	_	-0.100384	0.261567	0.999847	_	0.155853	0.0700166	0.313354	_
Aph1a	-0.0633891	0.463998	0.831851	_	-0.190625	0.037205	0.999847	_	0.0668241	0.409578	0.657951	_
Aph1b	0.00578348	0.981829	0.995971	_	0.403269	0.124748	0.999847	_	-0.0132508	0.955457	0.980149	_
Api5	-0.0516239	0.493755	0.84657	_	0.0460462	0.541045	0.999847	_	0.0786053	0.269811	0.53821	_
Apip	-0.0580572	0.522223	0.855869	_	-0.0118592	0.89542	0.999847	_	0.128991	0.138028	0.401311	_
Apitd1	-0.192648	0.429822	0.818764	_	-0.230267	0.347145	0.999847	_	-0.701588	0.00556106	0.178389	_
Aplf	-0.242723	0.123167	0.750011	_	-0.220703	0.158628	0.999847	_	0.0232195	0.870289	0.940246	_
Apln	-0.699831	0.00558382	0.750011	_	-0.940009	0.000508419	0.999847	DOWN	0.451062	0.0435601	0.264697	_
Aplnr	0.0367488	0.818361	0.9534	_	-0.0614068	0.701547	0.999847	_	0.0283334	0.849638	0.930213	_
Aplp1	0.114573	0.676953	0.909128	_	0.256005	0.35655	0.999847	_	0.553462	0.0419624	0.261846	_
Aplp2	0.0317721	0.57294	0.874247	_	-0.0897858	0.122062	0.999847	_	0.0110504	0.833125	0.921791	_
Apmap	-0.0807782	0.485309	0.842678	_	-0.00210063	0.985422	0.999847	_	0.214981	0.0574502	0.289691	_
Apoa1	0.169881	0.252433	0.759819	_	-0.109342	0.456485	0.999847	_	-0.195087	0.163311	0.430423	_
Apoa1bp	-0.0444448	0.491301	0.845717	_	-0.00443479	0.944882	0.999847	_	0.146137	0.0236115	0.222882	_
Apoa2	0.223654	0.27614	0.767538	_	0.0982528	0.62769	0.999847	_	-0.368681	0.0629913	0.299642	_
Apoa4	-0.0383081	0.84677	0.960414	_	-0.279691	0.169477	0.999847	_	-0.0318304	0.863521	0.936439	_
Apoa5	0.323909	0.0772157	0.750011	_	-0.0773704	0.659692	0.999847	_	-0.337086	0.0512906	0.281073	_
Apob	-0.186748	0.571331	0.873397	_	0.175549	0.594431	0.999847	_	0.634816	0.05028	0.278898	_
Apobec1	-0.0325629	0.786883	0.944891	_	-0.0365751	0.76144	0.999847	_	0.0264364	0.814198	0.91228	_
Apobec2	-0.112514	0.536742	0.862598	_	-0.0796213	0.661143	0.999847	_	-0.113881	0.503708	0.726861	_
Apobec3	0.150027	0.213128	0.753044	_	0.0213944	0.856017	0.999847	_	-0.0639144	0.563428	0.770492	_
Apobr	-0.104319	0.501733	0.850151	_	-0.0101739	0.94743	0.999847	_	0.311394	0.0419062	0.261669	_
Apoc1	0.114163	0.359591	0.798574	_	-0.219043	0.0880299	0.999847	_	-0.105177	0.366113	0.621937	_
Apoc2	-0.198471	0.181031	0.751735	_	0.0161653	0.911015	0.999847	_	-0.170443	0.217081	0.486468	_
Apoc3	0.131287	0.406234	0.811959	_	-0.0245421	0.875451	0.999847	_	-0.256955	0.0916749	0.345154	_
Apod	-0.0067438	0.965671	0.992466	_	0.0824444	0.600207	0.999847	_	0.445462	0.00638168	0.18381	_
Apoe	0.0880624	0.380773	0.802995	_	-0.0601275	0.547223	0.999847	_	-0.0802396	0.392377	0.643283	_
Apof	-0.153579	0.712707	0.921427	_	0.13243	0.750734	0.999847	_	0.216325	0.579688	0.780107	_
Apol10a	0.210473	0.504804	0.851331	_	0.115754	0.712558	0.999847	_	0.1292	0.660066	0.829676	_
Apol11b	0.230392	0.350595	0.79389	_	0.0835908	0.732095	0.999847	_	-0.0012907	0.995478	0.998233	_
Apol6	-0.264104	0.409251	0.813416	_	0.18977	0.55136	0.999847	_	0.248173	0.406561	0.655241	_
Apol7a	0.386778	0.265814	0.764687	_	-0.0554577	0.871036	0.999847	_	0.0503516	0.874629	0.942126	_
Apol7c	0.24925	0.443282	0.82319	_	-0.00908005	0.977531	0.999847	_	-0.515834	0.0995496	0.356444	_
Apol8	-0.230516	0.415404	0.81379	_	0.533901	0.0694224	0.999847	_	0.429274	0.113881	0.37373	_
Apol9a	0.0896567	0.445198	0.824499	_	-0.0365457	0.754011	0.999847	_	-0.258778	0.0267878	0.22971	_
Apol9b	-0.118484	0.443766	0.823324	_	-0.309028	0.0560542	0.999847	_	-0.194666	0.18535	0.454539	_
Apold1	0.0726631	0.419133	0.815798	_	-0.0800725	0.374236	0.999847	_	0.157726	0.0706896	0.314558	_
Apom	0.282686	0.078258	0.750011	_	0.0958397	0.534663	0.999847	_	-0.349797	0.0235926	0.222828	_
Apon	-0.239271	0.171198	0.751735	_	-0.204835	0.238162	0.999847	_	-0.20854	0.200227	0.469263	_
Apoo	0.150681	0.0602322	0.750011	_	0.0521575	0.496492	0.999847	_	-0.128833	0.0830712	0.332064	_
Apool	-0.113128	0.287489	0.773328	_	-0.120759	0.25725	0.999847	_	0.130086	0.194016	0.463757	_
Apopt1	-0.00428391	0.959921	0.991563	_	0.0957445	0.269693	0.999847	_	0.0124396	0.875912	0.942672	_
App	-0.096794	0.541073	0.864127	_	-0.108224	0.494946	0.999847	_	0.0694096	0.638234	0.817841	_
Appbp2	-0.081885	0.330197	0.78656	_	-0.0722924	0.38859	0.999847	_	-0.0824054	0.295236	0.564325	_
Appl1	0.0218804	0.816631	0.9534	_	0.0182302	0.84677	0.999847	_	0.0891753	0.318246	0.582545	_
Appl2	-0.0495042	0.652926	0.89918	_	-0.08914	0.421036	0.999847	_	0.0864004	0.404141	0.653635	_
Aprt	-0.0303816	0.654378	0.899545	_	0.0281158	0.67853	0.999847	_	0.145317	0.0316029	0.241212	_
Aptx	-0.0559325	0.671386	0.9069	_	-0.313662	0.0264125	0.999847	_	0.188779	0.13662	0.399811	_
Aqp1	-0.320323	0.117572	0.750011	_	-0.0189629	0.923551	0.999847	_	-0.309843	0.105964	0.364097	_
Aqp11	0.148234	0.570828	0.873183	_	0.433244	0.108766	0.999847	_	-0.0955719	0.694959	0.849385	_
Aqp12	-1.22868	0.166875	0.751735	_	-1.00148	0.255615	0.999847	_	-0.426061	0.599376	0.793067	_
Aqp2	0.485676	0.100905	0.750011	_	0.313991	0.27831	0.999847	_	-0.717261	0.0136511	0.198247	_
Aqp3	-0.155641	0.214439	0.753044	_	-0.116784	0.347034	0.999847	_	0.151757	0.195917	0.465232	_
Aqp4	0.0798849	0.523668	0.856037	_	0.0575506	0.645022	0.999847	_	-0.00500727	0.965674	0.984757	_
Aqp5	0.000953102	0.997826	0.999116	_	-0.0822347	0.814245	0.999847	_	0.0503068	0.877669	0.943883	_
Aqp7	0.0342875	0.878834	0.971165	_	0.146829	0.516256	0.999847	_	0.0836161	0.691224	0.847505	_
Aqp8	-0.0493795	0.691838	0.914333	_	0.00583632	0.962552	0.999847	_	0.0125635	0.913859	0.962406	_
Aqp9	0.214079	0.578407	0.876123	_	0.331562	0.392281	0.999847	_	0.0731114	0.83841	0.924707	_
Aqr	0.00755843	0.936902	0.98515	_	-0.00254464	0.978736	0.999847	_	0.132695	0.148762	0.413649	_
Ar	0.161709	0.329333	0.78656	_	0.152072	0.358232	0.999847	_	0.102929	0.503224	0.726861	_
Araf	-0.000181169	0.997992	0.999166	_	-0.101905	0.168357	0.999847	_	0.157295	0.0290859	0.235758	_
Arap1	0.0212349	0.720445	0.924317	_	-0.0098446	0.868043	0.999847	_	0.0422233	0.449126	0.687785	_
Arap2	-0.0697632	0.382176	0.803544	_	0.0831311	0.299871	0.999847	_	0.242494	0.00370447	0.171896	_
Arap3	-0.188322	0.170121	0.751735	_	-0.213135	0.123201	0.999847	_	0.266503	0.0441006	0.265925	_
Arc	-0.26829	0.0668256	0.750011	_	-0.0722119	0.605921	0.999847	_	0.00174015	0.989342	0.995553	_
Arcn1	-0.0451599	0.638643	0.895151	_	-0.102607	0.29213	0.999847	_	0.0351894	0.69501	0.849385	_
Areg	-0.0749466	0.773817	0.941269	_	0.205382	0.434434	0.999847	_	0.309851	0.21301	0.483119	_
Arel1	-0.0114173	0.862569	0.965476	_	-0.0803942	0.232186	0.999847	_	0.0781198	0.214711	0.484774	_
Arf1	-0.0958764	0.337157	0.787669	_	-0.0279334	0.777163	0.999847	_	0.12707	0.178821	0.447144	_
Arf2	0.0327505	0.763849	0.938499	_	-0.0545853	0.617363	0.999847	_	-0.0068739	0.94612	0.977223	_
Arf3	-0.104999	0.132187	0.750011	_	-0.0377981	0.577218	0.999847	_	0.0326181	0.606362	0.797416	_
Arf4	-0.0271108	0.792204	0.946034	_	0.112009	0.283825	0.999847	_	0.161124	0.106148	0.364186	_
Arf5	0.15114	0.346553	0.791882	_	0.128447	0.422125	0.999847	_	-0.258646	0.0935632	0.346992	_
Arf6	-0.0429952	0.480322	0.840399	_	0.0554389	0.365009	0.999847	_	0.222978	0.000839315	0.153685	UP
Arfgap1	0.0127369	0.869775	0.968243	_	-0.0640583	0.413913	0.999847	_	0.0845638	0.252644	0.521488	_
Arfgap2	0.010727	0.884438	0.972331	_	-0.0958204	0.204415	0.999847	_	-0.00852631	0.901572	0.955831	_
Arfgap3	-0.0918746	0.363456	0.799786	_	-0.00102614	0.991805	0.999847	_	-0.106527	0.262286	0.530523	_
Arfgef1	0.0161839	0.833238	0.957566	_	0.0506725	0.512062	0.999847	_	0.0753534	0.301081	0.568508	_
Arfgef2	-0.199297	0.216085	0.753044	_	0.00789006	0.960077	0.999847	_	0.224641	0.139294	0.403056	_
Arfip1	-0.0736186	0.32008	0.783752	_	-0.121702	0.108211	0.999847	_	-0.0605451	0.379913	0.633246	_
Arfip2	0.011798	0.906828	0.977961	_	-0.0949981	0.351852	0.999847	_	0.130165	0.177986	0.446677	_
Arfrp1	-0.0455287	0.532654	0.860585	_	-0.0309993	0.670036	0.999847	_	0.0228905	0.73602	0.870864	_
Arg1	0.0596631	0.9015	0.976008	_	-0.250526	0.604577	0.999847	_	-0.120713	0.788827	0.899192	_
Arglu1	-0.111619	0.205012	0.753044	_	-0.0472083	0.58493	0.999847	_	0.0930453	0.255923	0.524664	_
Arhgap1	0.224489	0.161199	0.751735	_	0.0975574	0.533406	0.999847	_	-0.273846	0.0724786	0.316797	_
Arhgap10	-0.717169	0.0339872	0.750011	_	-0.0696296	0.826188	0.999847	_	0.169081	0.569653	0.773852	_
Arhgap11a	-0.0277227	0.904475	0.977117	_	0.101838	0.660133	0.999847	_	0.2739	0.214335	0.484365	_
Arhgap12	-0.256479	0.135675	0.750011	_	-0.29768	0.0865425	0.999847	_	0.207899	0.192049	0.461922	_
Arhgap15	-0.172996	0.0495814	0.750011	_	-0.0345518	0.679102	0.999847	_	0.102338	0.199114	0.467929	_
Arhgap17	-0.113471	0.370917	0.80154	_	-0.0340593	0.786104	0.999847	_	0.189116	0.118965	0.379276	_
Arhgap18	-0.289991	0.184547	0.751735	_	0.0306224	0.88577	0.999847	_	0.0170877	0.931605	0.970848	_
Arhgap20	0.119911	0.192563	0.753044	_	-0.0285243	0.751129	0.999847	_	0.184587	0.0386683	0.253969	_
Arhgap21	-0.0255595	0.810634	0.951554	_	0.0792594	0.460592	0.999847	_	0.0391898	0.694526	0.849385	_
Arhgap22	0.241777	0.381068	0.803141	_	0.0155255	0.954653	0.999847	_	-0.114478	0.654467	0.826529	_
Arhgap23	0.325128	0.0654466	0.750011	_	0.174421	0.306515	0.999847	_	-0.255789	0.11585	0.375595	_
Arhgap25	-0.0944882	0.259365	0.762062	_	-0.0419191	0.611656	0.999847	_	0.104827	0.183557	0.45232	_
Arhgap27	-0.0162729	0.943593	0.987126	_	0.15195	0.511389	0.999847	_	0.389237	0.0827846	0.331937	_
Arhgap28	-0.0281225	0.831298	0.956933	_	-0.0588945	0.656193	0.999847	_	-0.0356386	0.772709	0.890293	_
Arhgap29	-0.270067	0.239995	0.757534	_	-0.420307	0.0748115	0.999847	_	0.162367	0.444349	0.685586	_
Arhgap30	0.000699368	0.993348	0.99869	_	-0.0288387	0.731441	0.999847	_	0.0448593	0.56882	0.773368	_
Arhgap31	-0.238926	0.0662706	0.750011	_	-0.0852234	0.49444	0.999847	_	-0.0423104	0.715229	0.860325	_
Arhgap32	-0.358307	0.257412	0.761247	_	-0.165363	0.595951	0.999847	_	0.406073	0.173017	0.440075	_
Arhgap33	0.232188	0.0414105	0.750011	_	-0.0314007	0.769829	0.999847	_	-0.0769283	0.446105	0.686492	_
Arhgap35	-0.158684	0.101082	0.750011	_	-0.060767	0.51648	0.999847	_	0.0921103	0.297095	0.565553	_
Arhgap39	0.0543091	0.472941	0.835733	_	-0.0908009	0.236122	0.999847	_	-0.0751518	0.29186	0.56109	_
Arhgap4	0.0240021	0.763552	0.938499	_	-0.0923487	0.255275	0.999847	_	0.138313	0.0758455	0.321503	_
Arhgap40	0.513589	0.00216804	0.750011	_	0.166541	0.261524	0.999847	_	-0.174699	0.20946	0.479506	_
Arhgap5	-0.0442291	0.779615	0.942783	_	-0.15719	0.32612	0.999847	_	0.294132	0.0583095	0.290675	_
Arhgap6	0.294366	0.10501	0.750011	_	0.126301	0.47333	0.999847	_	0.00994136	0.951471	0.978328	_
Arhgap8	0.228986	0.41988	0.816033	_	-0.254933	0.370213	0.999847	_	-0.250261	0.346957	0.607915	_
Arhgap9	-0.109205	0.259275	0.762062	_	-0.203788	0.0433198	0.999847	_	0.0411836	0.643824	0.820696	_
Arhgdia	-0.00310591	0.966987	0.992556	_	0.0578971	0.444207	0.999847	_	0.102635	0.154993	0.421851	_
Arhgdib	0.0499314	0.454492	0.828081	_	-0.00880788	0.894224	0.999847	_	-0.0267914	0.665827	0.832846	_
Arhgef1	-0.0140033	0.884164	0.972331	_	-0.0702276	0.468197	0.999847	_	0.172618	0.0669553	0.307614	_
Arhgef10	-0.203333	0.338409	0.788238	_	0.213824	0.31473	0.999847	_	0.144653	0.463568	0.698757	_
Arhgef10l	-0.198403	0.342784	0.789769	_	0.162653	0.434816	0.999847	_	0.121118	0.532317	0.748849	_
Arhgef11	-0.0563569	0.538311	0.863144	_	-0.217924	0.0260186	0.999847	_	0.0172141	0.839781	0.925487	_
Arhgef12	-0.186796	0.338046	0.788097	_	-0.0728216	0.705691	0.999847	_	-0.132554	0.464337	0.69932	_
Arhgef15	0.045898	0.718512	0.923438	_	0.116507	0.364954	0.999847	_	-0.0984921	0.411338	0.659512	_
Arhgef16	-0.179187	0.258996	0.761734	_	0.0687131	0.660223	0.999847	_	0.116399	0.428241	0.673549	_
Arhgef18	0.0453917	0.504637	0.851331	_	-0.15182	0.035227	0.999847	_	0.0189789	0.764073	0.885026	_
Arhgef19	0.0578788	0.763764	0.938499	_	-0.048166	0.802428	0.999847	_	-0.0217511	0.903667	0.956914	_
Arhgef2	-0.0101483	0.883453	0.972143	_	-0.0658041	0.347767	0.999847	_	0.155583	0.0252687	0.224623	_
Arhgef25	-0.691305	0.0803887	0.750011	_	-0.182653	0.630367	0.999847	_	0.42653	0.236849	0.506314	_
Arhgef26	-0.21382	0.480883	0.840449	_	-0.210109	0.488425	0.999847	_	-0.40925	0.157566	0.424587	_
Arhgef28	-0.0327238	0.933014	0.984161	_	0.251565	0.520592	0.999847	_	-0.385828	0.296252	0.564907	_
Arhgef3	0.00967871	0.889574	0.973887	_	-0.127827	0.0793459	0.999847	_	0.0121425	0.85212	0.931336	_
Arhgef33	0.363495	0.0648618	0.750011	_	0.102295	0.586777	0.999847	_	0.0860708	0.6242	0.808942	_
Arhgef37	-0.0591304	0.760458	0.937512	_	-0.315161	0.116325	0.999847	_	-0.352076	0.064075	0.302253	_
Arhgef38	-0.601322	0.0931621	0.750011	_	0.416875	0.234844	0.999847	_	-0.252723	0.435474	0.67903	_
Arhgef39	-0.056265	0.70398	0.918477	_	-0.173769	0.248636	0.999847	_	0.103027	0.459023	0.695374	_
Arhgef4	-0.135932	0.228202	0.753044	_	-0.16695	0.142876	0.999847	_	0.0790146	0.447692	0.687307	_
Arhgef40	0.00288199	0.990747	0.997822	_	-0.0849131	0.733002	0.999847	_	-0.275034	0.245221	0.514992	_
Arhgef5	-0.581986	0.145927	0.750011	_	-0.4322	0.273851	0.999847	_	0.258056	0.479937	0.710657	_
Arhgef6	0.0222647	0.695331	0.916233	_	0.00310291	0.95638	0.999847	_	0.0775733	0.155054	0.421851	_
Arhgef7	0.00171454	0.975882	0.995172	_	0.0137413	0.808705	0.999847	_	0.124036	0.0289475	0.235522	_
Arid1a	-0.0631017	0.564884	0.87137	_	-0.0155397	0.88678	0.999847	_	0.132432	0.204246	0.47365	_
Arid1b	-0.0465481	0.57351	0.874568	_	0.0231638	0.778663	0.999847	_	0.14594	0.070305	0.313985	_
Arid2	-0.0339584	0.724855	0.924473	_	0.00120704	0.99	0.999847	_	0.111338	0.225621	0.494577	_
Arid3a	-0.119076	0.119534	0.750011	_	0.0419302	0.572041	0.999847	_	0.0104555	0.879613	0.944983	_
Arid3b	0.00577485	0.963847	0.992328	_	0.0456725	0.72046	0.999847	_	0.266085	0.0359633	0.248612	_
Arid3c	0.417007	0.374557	0.80154	_	-0.591843	0.212592	0.999847	_	-0.0278362	0.94884	0.97751	_
Arid4a	-0.303435	0.00622142	0.750011	_	0.0725559	0.468477	0.999847	_	0.232042	0.0207318	0.216325	_
Arid4b	-0.0445752	0.564134	0.871049	_	-0.0874364	0.264198	0.999847	_	-0.0115618	0.872232	0.94121	_
Arid5a	-0.0299483	0.660053	0.902231	_	-0.0854317	0.218273	0.999847	_	0.00598556	0.924833	0.968155	_
Arid5b	-0.488954	0.295763	0.778456	_	-0.503942	0.281662	0.999847	_	0.142573	0.740665	0.872872	_
Arih1	-0.0843021	0.378373	0.802005	_	0.0664203	0.485843	0.999847	_	0.0952136	0.28928	0.558711	_
Arih2	-0.139414	0.0557927	0.750011	_	0.00525902	0.939366	0.999847	_	0.0867846	0.189841	0.459489	_
Arl1	-0.0695077	0.3908	0.806546	_	-0.0305841	0.703347	0.999847	_	0.0739838	0.329671	0.592691	_
Arl10	0.250715	0.102964	0.750011	_	0.157803	0.293831	0.999847	_	-0.274548	0.0592376	0.292429	_
Arl11	-0.491735	0.223331	0.753044	_	-0.27794	0.485056	0.999847	_	0.406084	0.279554	0.547779	_
Arl13b	-0.111092	0.415457	0.81379	_	0.0815449	0.548283	0.999847	_	0.252391	0.0577327	0.289857	_
Arl14ep	-0.180833	0.153773	0.750662	_	-0.0409861	0.739629	0.999847	_	0.227847	0.059852	0.293946	_
Arl15	-0.0473904	0.584579	0.878468	_	-0.152336	0.0903807	0.999847	_	0.0587395	0.469651	0.70312	_
Arl16	-0.118978	0.35783	0.797703	_	-0.148554	0.254039	0.999847	_	0.0532125	0.656817	0.828269	_
Arl2	-0.107416	0.311129	0.780339	_	-0.112565	0.289178	0.999847	_	0.157107	0.120133	0.380158	_
Arl2bp	0.0156621	0.86403	0.96571	_	-0.0558319	0.543513	0.999847	_	-0.196285	0.0316303	0.241212	_
Arl3	-0.132934	0.333181	0.787482	_	-0.17767	0.200416	0.999847	_	-0.00634191	0.960056	0.982005	_
Arl4a	0.0510565	0.445025	0.824377	_	0.114891	0.0958937	0.999847	_	0.0354778	0.568556	0.773276	_
Arl4c	0.148085	0.217825	0.753044	_	0.0447719	0.703947	0.999847	_	-0.0704717	0.523565	0.741623	_
Arl4d	0.0121432	0.899036	0.975394	_	-0.000892445	0.992558	0.999847	_	0.0968676	0.286337	0.555294	_
Arl5a	-0.113458	0.344833	0.790868	_	0.0775648	0.515586	0.999847	_	0.314494	0.010005	0.191482	_
Arl5b	-0.237472	0.00390908	0.750011	_	0.301358	0.000540651	0.999847	UP	0.247256	0.00168643	0.159203	_
Arl5c	-0.041763	0.554452	0.867809	_	-0.0195329	0.781366	0.999847	_	0.152197	0.030407	0.239094	_
Arl6	0.07212	0.826424	0.955677	_	0.106448	0.746386	0.999847	_	0.0539705	0.860525	0.935022	_
Arl6ip1	-0.0122441	0.885273	0.972494	_	0.122617	0.160026	0.999847	_	0.0219158	0.782367	0.895937	_
Arl6ip4	-0.0707516	0.245522	0.757815	_	-0.108111	0.0831976	0.999847	_	0.0820438	0.153516	0.419493	_
Arl6ip5	-0.209127	0.0255107	0.750011	_	-0.140428	0.119349	0.999847	_	0.000789651	0.992254	0.99667	_
Arl6ip6	0.0939153	0.295397	0.778026	_	0.00166024	0.985009	0.999847	_	-0.0447813	0.589024	0.786409	_
Arl8a	-0.0348441	0.67881	0.909329	_	0.0521608	0.536563	0.999847	_	0.139896	0.087215	0.338958	_
Arl8b	-0.032823	0.671669	0.907046	_	-0.000272918	0.997181	0.999847	_	0.0572324	0.431758	0.676571	_
Arl9	0.198964	0.156034	0.751735	_	0.216514	0.124562	0.999847	_	-0.226849	0.0875321	0.338958	_
Armc1	-0.126542	0.131146	0.750011	_	0.000677674	0.993335	0.999847	_	0.097564	0.208215	0.478695	_
Armc10	-0.0576903	0.375395	0.80154	_	-0.0598832	0.357927	0.999847	_	0.0614603	0.313679	0.579084	_
Armc12	0.321953	0.434093	0.820059	_	0.186549	0.648493	0.999847	_	-0.278102	0.468965	0.702684	_
Armc2	-0.121864	0.379646	0.802626	_	-0.206874	0.143658	0.999847	_	-0.125686	0.333225	0.596186	_
Armc3	-0.077471	0.420742	0.816645	_	-0.0951955	0.324727	0.999847	_	0.129882	0.156517	0.423421	_
Armc4	0.444159	0.0432729	0.750011	_	-0.0258205	0.900814	0.999847	_	0.0400486	0.836129	0.923555	_
Armc5	-0.0500324	0.570159	0.872583	_	0.0523212	0.552819	0.999847	_	0.262878	0.00442024	0.174796	_
Armc6	-0.132548	0.266241	0.764687	_	-0.0726077	0.537549	0.999847	_	0.234372	0.0434955	0.264625	_
Armc7	0.0634426	0.518726	0.854379	_	-0.279405	0.0095765	0.999847	_	0.108083	0.245569	0.515123	_
Armc8	-0.0726121	0.361667	0.799123	_	-0.0530219	0.503012	0.999847	_	0.135595	0.0777091	0.324723	_
Armc9	-0.0876723	0.818371	0.9534	_	0.384942	0.319804	0.999847	_	0.304666	0.397459	0.647377	_
Armcx1	-0.977676	0.0577427	0.750011	_	-0.160765	0.74274	0.999847	_	-0.109746	0.810317	0.910927	_
Armcx2	-0.129698	0.230658	0.75305	_	-0.029516	0.780895	0.999847	_	0.0486552	0.624362	0.809091	_
Armcx3	0.0663362	0.709642	0.920147	_	0.0933579	0.600974	0.999847	_	-0.0588875	0.723431	0.865423	_
Armcx4	-0.175682	0.49102	0.845717	_	0.00913633	0.971237	0.999847	_	-0.272747	0.25791	0.526487	_
Armcx5	-0.0311915	0.771687	0.940727	_	0.122357	0.262981	0.999847	_	0.234273	0.0292759	0.236296	_
Armcx6	-0.270316	0.432407	0.819341	_	0.325608	0.346193	0.999847	_	-0.225709	0.482099	0.712706	_
Arnt	-0.0966412	0.344811	0.790868	_	-0.0258344	0.798303	0.999847	_	0.0479709	0.612471	0.801535	_
Arnt2	0.00126882	0.994932	0.998862	_	0.394472	0.0605673	0.999847	_	-0.237436	0.213357	0.483347	_
Arntl	-0.0353264	0.696	0.916233	_	-0.0107946	0.904777	0.999847	_	0.145432	0.0972122	0.353271	_
Arntl2	-0.216985	0.0755946	0.750011	_	-0.0282472	0.80886	0.999847	_	0.149966	0.179982	0.447902	_
Arpc1a	-0.229245	0.0485473	0.750011	_	0.0338915	0.757995	0.999847	_	0.0166156	0.871421	0.940991	_
Arpc2	-0.0790185	0.27994	0.769094	_	-0.0162007	0.821911	0.999847	_	0.0795752	0.245376	0.51512	_
Arpc3	-0.16164	0.173002	0.751735	_	-0.0291222	0.801116	0.999847	_	0.0520392	0.630739	0.812778	_
Arpc4	-0.039336	0.598201	0.882839	_	0.0706463	0.348074	0.999847	_	0.192286	0.011665	0.195078	_
Arpc5	-0.0644249	0.454214	0.827946	_	-0.0263482	0.757991	0.999847	_	0.115714	0.158646	0.42595	_
Arpc5l	0.033875	0.637208	0.89489	_	-0.0060887	0.93224	0.999847	_	0.111986	0.106825	0.364918	_
Arpp19	-0.37735	0.274161	0.766284	_	0.247294	0.469322	0.999847	_	0.391202	0.226706	0.495208	_
Arpp21	-0.345949	0.379141	0.802397	_	-0.000629152	0.99871	0.999847	_	-0.365047	0.321957	0.585292	_
Arr3	-0.135517	0.300852	0.778772	_	-0.0553143	0.668873	0.999847	_	0.0993507	0.414139	0.661424	_
Arrb1	-0.0990214	0.265381	0.76454	_	-0.0556904	0.526103	0.999847	_	-0.0564517	0.491954	0.719882	_
Arrb2	0.0241128	0.776964	0.941769	_	-0.181258	0.044377	0.999847	_	0.0401448	0.614546	0.803068	_
Arrdc1	-0.0268957	0.703777	0.918418	_	-0.0779834	0.277373	0.999847	_	0.115148	0.0935918	0.346992	_
Arrdc2	0.0450946	0.422141	0.81668	_	-0.111924	0.0564457	0.999847	_	-0.012755	0.806398	0.908632	_
Arrdc3	0.0610704	0.691395	0.914041	_	-0.318778	0.0495423	0.999847	_	-0.0929127	0.519504	0.739005	_
Arrdc4	0.273122	0.217559	0.753044	_	0.163653	0.453805	0.999847	_	0.304185	0.14505	0.409842	_
Arrdc5	0.244086	0.376424	0.80154	_	0.0396781	0.884431	0.999847	_	0.197071	0.443336	0.685115	_
Arsa	-0.273824	0.27624	0.767538	_	-0.399697	0.118568	0.999847	_	-0.272703	0.246812	0.516397	_
Arsb	-0.17461	0.335829	0.787482	_	-0.384259	0.0431128	0.999847	_	0.114922	0.494894	0.721506	_
Arsg	-0.264384	0.0357038	0.750011	_	-0.182857	0.133753	0.999847	_	0.031543	0.775152	0.892119	_
Arsj	0.154136	0.741919	0.930448	_	0.00599865	0.989759	0.999847	_	-0.771555	0.0899805	0.342179	_
Arsk	-0.147073	0.19993	0.753044	_	0.0324707	0.772288	0.999847	_	0.209205	0.0578524	0.290074	_
Art2b	0.0458238	0.676335	0.908807	_	-0.194379	0.0886497	0.999847	_	0.252151	0.0223407	0.219864	_
Art3	-0.380103	0.0406773	0.750011	_	-0.322983	0.0772674	0.999847	_	-0.152363	0.356522	0.614931	_
Art4	-0.182491	0.127614	0.750011	_	-0.369389	0.00461787	0.999847	_	-0.129023	0.242364	0.511743	_
Art5	0.242071	0.318112	0.783447	_	-0.172841	0.472903	0.999847	_	0.330952	0.150265	0.414861	_
Artn	-0.211916	0.703047	0.918331	_	0.207427	0.709023	0.999847	_	0.690158	0.19366	0.46357	_
Arv1	-0.130882	0.177473	0.751735	_	-0.151131	0.122474	0.999847	_	-0.0849498	0.342405	0.603925	_
Arvcf	0.371736	0.22413	0.753044	_	0.645929	0.0421491	0.999847	_	-0.551016	0.0611171	0.296598	_
As3mt	-0.151752	0.10852	0.750011	_	-0.0564069	0.538061	0.999847	_	0.246819	0.0087568	0.186252	_
Asah1	-0.0831513	0.629479	0.893521	_	0.118462	0.49333	0.999847	_	0.19669	0.229898	0.49839	_
Asah2	-0.291331	0.410827	0.81375	_	0.261698	0.459213	0.999847	_	-0.427862	0.202168	0.471207	_
Asap1	-0.162819	0.197769	0.753044	_	-0.0460601	0.70961	0.999847	_	-0.0351294	0.760965	0.883438	_
Asap2	-0.167738	0.449337	0.826208	_	-0.0108057	0.960813	0.999847	_	0.27344	0.193905	0.463757	_
Asap3	-0.274975	0.435707	0.820372	_	0.170603	0.626843	0.999847	_	-0.107572	0.742347	0.87363	_
Asb1	0.194629	0.290755	0.774704	_	-0.00396045	0.982573	0.999847	_	-0.462981	0.0125868	0.197733	_
Asb10	0.375286	0.120153	0.750011	_	6.42117e-05	0.99978	0.999847	_	-0.492495	0.0341912	0.245356	_
Asb11	0.385349	0.237721	0.755907	_	0.0071455	0.982181	0.999847	_	0.0295149	0.921343	0.966404	_
Asb12	0.0131261	0.962997	0.992241	_	0.186509	0.512342	0.999847	_	-0.114382	0.666021	0.832895	_
Asb13	-0.068339	0.430804	0.819027	_	-0.0742137	0.392991	0.999847	_	0.0193594	0.809692	0.910517	_
Asb16	0.595015	0.00591884	0.750011	_	0.332212	0.0985754	0.999847	_	-0.307038	0.101956	0.358893	_
Asb17	0.354067	0.156951	0.751735	_	-0.0664014	0.784929	0.999847	_	0.195909	0.393186	0.643928	_
Asb18	0.0125283	0.952759	0.99004	_	0.191171	0.371446	0.999847	_	-0.238616	0.236468	0.505945	_
Asb2	0.484885	0.127355	0.750011	_	0.218112	0.481354	0.999847	_	0.702562	0.023303	0.221986	_
Asb3	0.0227433	0.810803	0.951554	_	-0.0458519	0.630214	0.999847	_	0.111063	0.22031	0.4896	_
Asb4	0.105601	0.505855	0.851859	_	-0.282008	0.086569	0.999847	_	-0.199695	0.186264	0.455282	_
Asb6	-0.0205193	0.820699	0.954249	_	0.107554	0.243641	0.999847	_	0.132436	0.129508	0.391234	_
Asb7	-0.125275	0.147596	0.750011	_	0.00534467	0.949236	0.999847	_	0.131586	0.10609	0.364186	_
Asb8	0.00134341	0.981604	0.995971	_	-0.128298	0.0385066	0.999847	_	-0.0515233	0.349842	0.609794	_
Ascc1	-0.0985666	0.430522	0.819027	_	-0.0497085	0.689026	0.999847	_	0.234702	0.0546482	0.286395	_
Ascc2	0.0172538	0.835545	0.958341	_	-0.00319379	0.969329	0.999847	_	0.0184626	0.812082	0.911733	_
Ascc3	-0.0194706	0.810457	0.951554	_	-0.0832236	0.311973	0.999847	_	0.0587228	0.442237	0.684436	_
Ascl1	-0.119555	0.419505	0.816011	_	-0.236804	0.119116	0.999847	_	-0.191572	0.173528	0.440848	_
Ascl2	-0.0046563	0.973373	0.994456	_	-0.0620164	0.657531	0.999847	_	0.08067	0.538103	0.752362	_
Ascl3	-0.0221964	0.888443	0.973634	_	-0.00723736	0.96351	0.999847	_	0.287685	0.0639603	0.30217	_
Ascl4	0.332624	0.424881	0.817549	_	-0.53429	0.20616	0.999847	_	-0.0806361	0.834575	0.922668	_
Asf1a	-0.141758	0.276959	0.767538	_	-0.119553	0.356906	0.999847	_	0.113982	0.347343	0.608217	_
Asf1b	-0.00234686	0.981617	0.995971	_	0.116029	0.26315	0.999847	_	0.325087	0.00277074	0.163388	_
Asgr1	-0.239151	0.494663	0.846843	_	0.550497	0.126001	0.999847	_	0.21111	0.518438	0.738105	_
Asgr2	0.371585	0.133516	0.750011	_	0.165513	0.492914	0.999847	_	-0.544123	0.0240928	0.223414	_
Ash1l	-0.131557	0.191533	0.752081	_	0.167672	0.100818	0.999847	_	0.171118	0.075052	0.320316	_
Ash2l	0.00312067	0.968405	0.993073	_	-0.128488	0.115544	0.999847	_	0.119456	0.117187	0.377236	_
Asic1	0.0997926	0.707799	0.919386	_	0.107294	0.687049	0.999847	_	0.360411	0.158245	0.425308	_
Asic3	-0.527779	0.156721	0.751735	_	-0.058065	0.872644	0.999847	_	0.00397508	0.990624	0.996064	_
Asic4	-0.336761	0.224068	0.753044	_	0.335989	0.225088	0.999847	_	0.430951	0.1017	0.358686	_
Asic5	0.0015482	0.995976	0.998984	_	-0.35005	0.262689	0.999847	_	-0.222497	0.441683	0.684303	_
Asl	-0.040189	0.726304	0.924958	_	0.0250669	0.826989	0.999847	_	0.177721	0.109641	0.369885	_
Asna1	-0.24241	0.24496	0.757534	_	0.133984	0.514891	0.999847	_	0.162957	0.398467	0.648213	_
Asnsd1	0.113923	0.212213	0.753044	_	-0.0384946	0.667263	0.999847	_	-0.117009	0.172111	0.439469	_
Aspa	0.0531464	0.882642	0.972143	_	-0.508862	0.168836	0.999847	_	-0.197237	0.55937	0.767767	_
Aspdh	-0.128493	0.579335	0.876383	_	0.377177	0.114814	0.999847	_	-0.0316781	0.883218	0.947183	_
Aspg	0.162297	0.155855	0.751735	_	-0.0541102	0.62739	0.999847	_	-0.12876	0.224508	0.493394	_
Asph	-0.302965	0.256468	0.761201	_	0.259861	0.328086	0.999847	_	0.093132	0.704264	0.855058	_
Asphd1	-0.403055	0.0462795	0.750011	_	0.00632161	0.973589	0.999847	_	-0.120813	0.500988	0.725205	_
Asphd2	-0.212354	0.108123	0.750011	_	-0.30161	0.0273528	0.999847	_	0.178657	0.145215	0.409957	_
Aspm	-0.832907	0.0490297	0.750011	_	-0.0251426	0.949891	0.999847	_	0.745641	0.0581998	0.29047	_
Asprv1	0.328036	0.317149	0.783447	_	0.1179	0.715841	0.999847	_	-0.0920466	0.76083	0.883415	_
Aspscr1	0.0505747	0.523124	0.856037	_	0.0157122	0.841934	0.999847	_	0.106126	0.160776	0.42739	_
Asrgl1	-0.365614	0.513759	0.852924	_	-1.00982	0.0823461	0.999847	_	0.630238	0.234836	0.504303	_
Ass1	0.0666774	0.570968	0.873183	_	0.0235806	0.840549	0.999847	_	-0.119134	0.284186	0.552947	_
Aste1	0.354905	0.121812	0.750011	_	-0.00914601	0.967082	0.999847	_	0.586062	0.0101849	0.191482	_
Astl	-0.289494	0.471704	0.835363	_	0.0972943	0.80764	0.999847	_	0.414965	0.274121	0.542928	_
Astn2	-0.0281594	0.843319	0.960414	_	0.115848	0.420197	0.999847	_	-0.0857885	0.521425	0.740637	_
Asun	-0.168301	0.121292	0.750011	_	0.0318893	0.761515	0.999847	_	0.133942	0.182872	0.45164	_
Asxl1	-0.083749	0.217192	0.753044	_	-0.153097	0.0311537	0.999847	_	-0.0836512	0.188357	0.458035	_
Asxl2	-0.0648136	0.390587	0.806492	_	-0.0174067	0.815888	0.999847	_	0.0875578	0.219504	0.488746	_
Atad1	-0.0535766	0.506778	0.851859	_	-0.0548395	0.496942	0.999847	_	0.0667013	0.3786	0.632386	_
Atad2	-0.205144	0.220565	0.753044	_	0.157689	0.342219	0.999847	_	0.340007	0.0370854	0.250279	_
Atad2b	-0.209812	0.06033	0.750011	_	0.0557608	0.600766	0.999847	_	0.248204	0.0206158	0.216051	_
Atad3a	-0.0186513	0.793441	0.946711	_	-0.0272986	0.701854	0.999847	_	-0.00840432	0.899421	0.954983	_
Atad5	-0.498565	0.0476658	0.750011	_	-0.230796	0.338211	0.999847	_	0.278199	0.220435	0.489604	_
Atat1	-0.011347	0.972163	0.994299	_	0.574859	0.0898738	0.999847	_	0.121747	0.689246	0.846671	_
Ate1	-0.104331	0.284783	0.772028	_	-0.0295805	0.75819	0.999847	_	0.0778404	0.390204	0.641772	_
Atf3	0.0609334	0.729219	0.926202	_	0.582759	0.00347067	0.999847	_	0.614303	0.00133025	0.159203	_
Atf4	-0.0590779	0.611969	0.887915	_	0.00354012	0.975662	0.999847	_	0.0926836	0.397384	0.647377	_
Atf5	-0.129894	0.576717	0.875267	_	-0.0128214	0.955868	0.999847	_	-0.121859	0.575124	0.777469	_
Atf6	-0.12241	0.545422	0.865347	_	0.13386	0.508919	0.999847	_	0.166315	0.381924	0.63526	_
Atf6b	-0.035978	0.695409	0.916233	_	0.0111677	0.903081	0.999847	_	0.22208	0.017042	0.205894	_
Atf7	-0.0673423	0.680711	0.909329	_	0.171821	0.300016	0.999847	_	0.120716	0.432706	0.677132	_
Atf7ip	-0.019214	0.800299	0.94851	_	-0.0157403	0.835783	0.999847	_	0.131724	0.0758356	0.321503	_
Atg10	-0.319988	0.0475134	0.750011	_	0.151844	0.326192	0.999847	_	0.0967658	0.499896	0.724488	_
Atg101	-0.0566432	0.399654	0.808602	_	0.122622	0.0782036	0.999847	_	0.12564	0.0554138	0.287145	_
Atg12	0.0548755	0.594893	0.881974	_	0.06845	0.50808	0.999847	_	-0.179093	0.0748091	0.31984	_
Atg13	-0.0666053	0.433571	0.820059	_	-0.128463	0.139773	0.999847	_	-0.0106426	0.892546	0.951683	_
Atg14	-0.0696992	0.393594	0.807194	_	-0.122858	0.140794	0.999847	_	0.0466211	0.539275	0.75341	_
Atg16l1	0.0104439	0.924502	0.982792	_	-0.0610781	0.581036	0.999847	_	0.0985564	0.34454	0.605506	_
Atg16l2	0.0833314	0.315221	0.782629	_	0.0442806	0.589754	0.999847	_	-0.0118277	0.877015	0.943443	_
Atg2a	0.020101	0.827391	0.955743	_	-0.00775528	0.932917	0.999847	_	0.149125	0.095932	0.351015	_
Atg2b	0.061029	0.690501	0.913882	_	-0.164161	0.290756	0.999847	_	-0.0177451	0.90117	0.955613	_
Atg3	-0.0389977	0.684169	0.911351	_	-0.104661	0.281794	0.999847	_	0.108206	0.23529	0.504662	_
Atg4b	-0.0192347	0.86227	0.965476	_	-0.0851426	0.446104	0.999847	_	0.10493	0.317728	0.582255	_
Atg4c	-0.132881	0.349609	0.792954	_	-0.105573	0.455359	0.999847	_	0.136314	0.305591	0.571821	_
Atg4d	0.0163625	0.824561	0.955555	_	-0.0346531	0.639534	0.999847	_	0.179176	0.0167647	0.205623	_
Atg5	-0.150445	0.0574551	0.750011	_	0.0523692	0.488915	0.999847	_	0.127862	0.0813453	0.330131	_
Atg7	-0.157021	0.0789603	0.750011	_	-0.00313937	0.970706	0.999847	_	0.150263	0.0725124	0.316797	_
Atg9a	-0.0928916	0.144372	0.750011	_	-0.0480382	0.440257	0.999847	_	0.0288196	0.618426	0.805198	_
Atg9b	-0.0752197	0.726295	0.924958	_	0.212683	0.32805	0.999847	_	0.254457	0.214218	0.484365	_
Athl1	-0.10558	0.266243	0.764687	_	-0.0786394	0.403993	0.999847	_	0.198058	0.0333671	0.243448	_
Atic	-0.0891145	0.266958	0.764958	_	-0.00648711	0.934456	0.999847	_	0.128789	0.0932841	0.346964	_
Atl2	-0.196235	0.0918804	0.750011	_	0.0415524	0.710555	0.999847	_	0.118716	0.263974	0.531878	_
Atl3	-0.207501	0.168976	0.751735	_	-0.060633	0.68034	0.999847	_	0.252274	0.0785728	0.325842	_
Atm	-0.128247	0.28567	0.772536	_	-0.0362779	0.75917	0.999847	_	0.2967	0.0139008	0.198247	_
Atmin	-0.105686	0.321521	0.784587	_	-0.181195	0.0975593	0.999847	_	0.0669201	0.498409	0.723503	_
Atn1	-0.0820516	0.388048	0.805675	_	-0.183285	0.0637061	0.999847	_	0.0159729	0.855814	0.933072	_
Atoh7	0.349674	0.291414	0.774789	_	-0.208418	0.525259	0.999847	_	-0.0131836	0.965493	0.984691	_
Atoh8	0.12025	0.56232	0.870758	_	0.356818	0.0968725	0.999847	_	-0.504161	0.0163239	0.20431	_
Atox1	-0.16555	0.205644	0.753044	_	0.0332642	0.794891	0.999847	_	-0.00467812	0.968753	0.985831	_
Atp10a	-0.0760303	0.628273	0.893023	_	0.215222	0.180204	0.999847	_	0.0984217	0.503586	0.726861	_
Atp10b	0.371983	0.362381	0.799786	_	-0.0217804	0.956963	0.999847	_	-0.917862	0.0238269	0.223087	_
Atp11a	-0.0222068	0.802077	0.948578	_	-0.258484	0.00837083	0.999847	_	-0.0272874	0.741788	0.873274	_
Atp11b	-0.125901	0.171996	0.751735	_	-0.0529658	0.557009	0.999847	_	0.246083	0.00810037	0.185487	_
Atp11c	0.0292264	0.659213	0.901757	_	0.0436264	0.511778	0.999847	_	0.115989	0.072913	0.317226	_
Atp12a	0.208675	0.480339	0.840399	_	0.0358051	0.902951	0.999847	_	0.125984	0.646965	0.82275	_
Atp13a1	-0.0437581	0.585076	0.878518	_	0.0321827	0.687437	0.999847	_	0.151179	0.0545832	0.286264	_
Atp13a2	-0.0155654	0.80536	0.949099	_	0.0160502	0.799435	0.999847	_	0.0862738	0.155196	0.421961	_
Atp13a3	-0.0676038	0.442268	0.822473	_	0.0164688	0.850353	0.999847	_	0.223369	0.0123933	0.196871	_
Atp13a4	0.185118	0.578248	0.875988	_	-0.058272	0.860531	0.999847	_	0.0993626	0.748691	0.876807	_
Atp1a1	-0.138581	0.236155	0.754926	_	-0.482408	0.000465571	0.999847	DOWN	-0.0935187	0.38766	0.639119	_
Atp1a2	-0.384416	0.346297	0.791677	_	-0.624469	0.133591	0.999847	_	-0.229144	0.544898	0.756839	_
Atp1a3	0.310062	0.122567	0.750011	_	0.0718971	0.711518	0.999847	_	-0.442388	0.0235248	0.222537	_
Atp1b1	-0.195178	0.0599151	0.750011	_	-0.108953	0.277083	0.999847	_	0.175514	0.0691643	0.312331	_
Atp1b3	-0.212624	0.0308199	0.750011	_	-0.0926194	0.320936	0.999847	_	0.0716381	0.409168	0.65758	_
Atp2a1	-0.0513801	0.70439	0.918729	_	0.255329	0.0714451	0.999847	_	0.28811	0.0327091	0.242377	_
Atp2a2	-0.03247	0.76422	0.938499	_	0.0748007	0.491946	0.999847	_	0.117565	0.253268	0.522252	_
Atp2a3	-0.0995428	0.243537	0.757534	_	-0.018693	0.823422	0.999847	_	0.0532417	0.498793	0.723741	_
Atp2b1	-0.121437	0.230741	0.75305	_	0.0804667	0.421859	0.999847	_	0.209196	0.0345067	0.245879	_
Atp2b2	0.188778	0.341403	0.789769	_	-0.033547	0.864068	0.999847	_	-0.00985219	0.957063	0.980647	_
Atp2b4	-0.163061	0.307259	0.779352	_	-0.0708943	0.653237	0.999847	_	0.345323	0.0284647	0.234913	_
Atp2c1	-0.248615	0.0200715	0.750011	_	0.0221822	0.822521	0.999847	_	0.0656146	0.480375	0.71098	_
Atp2c2	0.0655082	0.791769	0.94587	_	0.426008	0.0984693	0.999847	_	0.0773693	0.738694	0.871922	_
Atp4a	0.151961	0.612968	0.888338	_	0.237295	0.431968	0.999847	_	-0.065062	0.816151	0.913336	_
Atp4b	0.148849	0.503066	0.850885	_	-0.283496	0.209487	0.999847	_	-0.182336	0.382034	0.635311	_
Atp5a1	-0.058978	0.399282	0.808583	_	-0.113548	0.113789	0.999847	_	0.01108	0.864095	0.936703	_
Atp5b	0.0789914	0.193085	0.753044	_	0.0323716	0.586312	0.999847	_	-0.148698	0.013913	0.198247	_
Atp5c1	-0.0750665	0.31998	0.783752	_	-0.0130291	0.861085	0.999847	_	0.111085	0.122613	0.383046	_
Atp5d	-0.0410586	0.636785	0.894704	_	-0.00352432	0.967567	0.999847	_	0.193934	0.0258769	0.226793	_
Atp5e	-0.0781968	0.185825	0.751735	_	-0.000202287	0.9972	0.999847	_	0.135217	0.0202679	0.215659	_
Atp5f1	-0.0914579	0.119592	0.750011	_	-0.053318	0.353356	0.999847	_	0.00585613	0.912053	0.961353	_
Atp5g1	-0.117852	0.279276	0.768559	_	0.0786533	0.466165	0.999847	_	0.0665602	0.508603	0.730393	_
Atp5g2	-0.0956071	0.187431	0.751735	_	-0.0966468	0.182908	0.999847	_	0.0417648	0.52973	0.746567	_
Atp5g3	-0.102094	0.275067	0.767538	_	0.0231352	0.801536	0.999847	_	0.114902	0.191813	0.461811	_
Atp5h	0.0453871	0.454187	0.827946	_	-0.0504083	0.406691	0.999847	_	-0.0409284	0.469769	0.703208	_
Atp5j	-0.0417648	0.506953	0.851859	_	-0.0455885	0.469382	0.999847	_	0.0906121	0.133261	0.395119	_
Atp5j2	0.635324	0.030719	0.750011	_	0.286947	0.303602	0.999847	_	-0.594553	0.0304644	0.239094	_
Atp5k	-0.0212926	0.735954	0.928406	_	-0.00790129	0.900278	0.999847	_	0.097042	0.112067	0.371734	_
Atp5l	0.0682394	0.512337	0.852924	_	0.00963332	0.925863	0.999847	_	-0.131521	0.184786	0.453959	_
Atp5s	-0.0519293	0.660286	0.902268	_	-0.101907	0.392054	0.999847	_	0.206468	0.0733193	0.317983	_
Atp5sl	-0.00447681	0.950785	0.989385	_	-0.165534	0.0326868	0.999847	_	0.00144906	0.982938	0.993262	_
Atp6ap1	-0.00667398	0.950857	0.989385	_	0.062904	0.563163	0.999847	_	0.0232334	0.818481	0.914382	_
Atp6ap1l	0.0082509	0.984215	0.996416	_	-0.188795	0.65169	0.999847	_	0.568447	0.1563	0.423366	_
Atp6ap2	-0.0619058	0.534155	0.861702	_	-0.119889	0.235448	0.999847	_	0.0549601	0.554444	0.764134	_
Atp6v0a1	0.043726	0.611958	0.887915	_	-0.0767018	0.377118	0.999847	_	0.069515	0.391225	0.642239	_
Atp6v0a2	-0.193541	0.0676328	0.750011	_	0.0413236	0.682903	0.999847	_	0.136595	0.159077	0.42595	_
Atp6v0b	0.00638373	0.936162	0.98515	_	0.0251453	0.752707	0.999847	_	0.193293	0.0169118	0.205623	_
Atp6v0c	0.0930087	0.156509	0.751735	_	0.0626212	0.332641	0.999847	_	-0.040131	0.503316	0.726861	_
Atp6v0d1	0.0787097	0.199915	0.753044	_	0.0521636	0.389464	0.999847	_	-0.0528035	0.351943	0.611492	_
Atp6v0d2	0.496599	0.257869	0.761446	_	0.341814	0.43174	0.999847	_	-0.209046	0.604956	0.796501	_
Atp6v0e	-0.0859487	0.249089	0.758637	_	0.00388708	0.957633	0.999847	_	0.0907876	0.194772	0.464301	_
Atp6v1a	-0.0679156	0.37292	0.80154	_	-0.00103277	0.989066	0.999847	_	0.0518236	0.465081	0.699694	_
Atp6v1b2	0.0255261	0.882305	0.972143	_	-0.0386442	0.822725	0.999847	_	0.0805606	0.618104	0.805041	_
Atp6v1c1	-0.0543076	0.57892	0.876315	_	-0.0357893	0.713892	0.999847	_	0.0123295	0.892275	0.951683	_
Atp6v1d	-0.0589708	0.330443	0.78656	_	-0.0533763	0.377231	0.999847	_	0.0462674	0.411891	0.659716	_
Atp6v1e1	0.0265164	0.654032	0.899494	_	0.0276834	0.639947	0.999847	_	0.0740184	0.190091	0.459763	_
Atp6v1e2	0.261763	0.261431	0.763208	_	0.25096	0.280945	0.999847	_	-0.715105	0.00326285	0.170478	_
Atp6v1f	0.00768633	0.921619	0.982118	_	0.0481812	0.539503	0.999847	_	-0.115205	0.126811	0.387198	_
Atp6v1g1	0.0590397	0.335824	0.787482	_	0.0523758	0.391895	0.999847	_	-0.134853	0.0264503	0.228817	_
Atp6v1g2	0.104633	0.396816	0.808492	_	-0.183417	0.1455	0.999847	_	0.0452391	0.692614	0.848283	_
Atp6v1g3	-0.314164	0.329817	0.78656	_	-0.110392	0.728965	0.999847	_	-0.380439	0.210574	0.480399	_
Atp6v1h	-0.126738	0.189161	0.751735	_	-0.0248297	0.79222	0.999847	_	0.0225807	0.797599	0.904117	_
Atp7a	-0.135092	0.114204	0.750011	_	-0.0384989	0.641802	0.999847	_	0.0328542	0.670725	0.834986	_
Atp7b	0.0974272	0.623828	0.891897	_	-0.299867	0.141985	0.999847	_	-0.285839	0.134517	0.396795	_
Atp8a1	-0.00426561	0.975623	0.995172	_	0.0393227	0.778423	0.999847	_	-0.108296	0.41082	0.659115	_
Atp8a2	-0.242448	0.283731	0.772028	_	0.252236	0.265369	0.999847	_	0.522926	0.0200627	0.215659	_
Atp8b2	-0.16213	0.261967	0.763293	_	-0.175146	0.226934	0.999847	_	0.0800688	0.548048	0.758942	_
Atp8b3	-0.162037	0.548732	0.86647	_	0.147234	0.585505	0.999847	_	-0.145634	0.563845	0.77052	_
Atp8b4	-0.20726	0.152237	0.750273	_	-0.11676	0.410707	0.999847	_	0.332093	0.019519	0.214459	_
Atp8b5	0.032208	0.763923	0.938499	_	0.0148206	0.889972	0.999847	_	-0.0929771	0.358551	0.616885	_
Atp9a	0.230666	0.462212	0.831328	_	-0.0375454	0.904031	0.999847	_	-0.848591	0.00841852	0.186045	_
Atp9b	-0.362694	0.0148111	0.750011	_	-0.00124998	0.992691	0.999847	_	0.226706	0.0881177	0.339406	_
Atpaf2	-0.0542686	0.500118	0.849187	_	-0.0793216	0.327817	0.999847	_	-0.0105224	0.888009	0.949567	_
Atpif1	0.10146	0.471627	0.835363	_	0.0797371	0.570506	0.999847	_	-0.289518	0.0375072	0.251271	_
Atr	-0.137076	0.165998	0.751735	_	-0.0935816	0.337374	0.999847	_	-0.00657308	0.941742	0.975245	_
Atraid	-0.0766413	0.302975	0.778772	_	-0.0433798	0.555843	0.999847	_	0.0734678	0.290902	0.560003	_
Atrn	-0.0958277	0.307	0.779352	_	-0.0396024	0.669087	0.999847	_	0.177453	0.0516892	0.282483	_
Atrnl1	-0.144649	0.242822	0.757534	_	-0.162687	0.191182	0.999847	_	0.182833	0.119651	0.38003	_
Atrx	-0.0195861	0.833323	0.957566	_	-0.052585	0.573566	0.999847	_	0.157027	0.0835032	0.332626	_
Atxn1	-0.0617864	0.773546	0.941269	_	-0.152131	0.481241	0.999847	_	0.465758	0.0299602	0.238213	_
Atxn1l	-0.0844897	0.287433	0.773328	_	-0.0957533	0.230049	0.999847	_	0.0189563	0.795325	0.902708	_
Atxn2	-0.0433121	0.574201	0.875032	_	0.0227817	0.766847	0.999847	_	-0.014682	0.837823	0.924378	_
Atxn2l	-0.0158117	0.840468	0.959754	_	-0.0127774	0.870755	0.999847	_	0.118793	0.11787	0.377541	_
Atxn3	-0.0407061	0.432484	0.819341	_	-0.0296218	0.566268	0.999847	_	-0.0223988	0.641936	0.820008	_
Atxn7	-0.00683392	0.943897	0.987141	_	0.0550994	0.572173	0.999847	_	-0.0882455	0.337026	0.599459	_
Atxn7l1	0.127479	0.430509	0.819027	_	0.0534589	0.739131	0.999847	_	-0.247519	0.111006	0.37073	_
Atxn7l2	0.14705	0.161588	0.751735	_	0.110709	0.28624	0.999847	_	-0.138318	0.158882	0.42595	_
Atxn7l3	-0.33885	0.0491056	0.750011	_	-0.0801826	0.623576	0.999847	_	0.178869	0.248591	0.518082	_
Atxn7l3b	-0.140174	0.0829238	0.750011	_	0.0628548	0.421093	0.999847	_	0.133444	0.0776902	0.324723	_
AU018091	-0.44461	0.0382184	0.750011	_	0.127075	0.530707	0.999847	_	0.152642	0.421856	0.667886	_
AU019823	-0.0310234	0.754817	0.934871	_	-0.079854	0.425054	0.999847	_	0.0955113	0.309858	0.574852	_
AU021092	0.0605888	0.708557	0.919889	_	-0.111311	0.49428	0.999847	_	-0.13679	0.370863	0.625786	_
AU022252	0.212941	0.0635292	0.750011	_	-0.119122	0.283214	0.999847	_	0.16273	0.123156	0.383786	_
AU022751	-0.419704	0.20391	0.753044	_	-0.017383	0.957055	0.999847	_	0.13977	0.644013	0.820814	_
AU040320	-0.0185171	0.757515	0.936112	_	-0.0908638	0.141389	0.999847	_	0.078744	0.170713	0.438306	_
AU041133	-0.175281	0.126873	0.750011	_	-0.207197	0.0746908	0.999847	_	0.105109	0.317823	0.582255	_
Auh	0.102433	0.211751	0.753044	_	0.00869312	0.913714	0.999847	_	-0.0839628	0.270817	0.539196	_
Aup1	-0.00473898	0.936498	0.98515	_	-0.00998519	0.866725	0.999847	_	-0.00312585	0.955138	0.980058	_
Aurka	-0.202487	0.132267	0.750011	_	0.0830396	0.526024	0.999847	_	0.409063	0.00312689	0.167446	_
Aurkaip1	0.0426454	0.510762	0.852852	_	-0.0687045	0.293988	0.999847	_	0.0132804	0.825535	0.918183	_
Aurkc	-0.164551	0.671569	0.906984	_	-0.460613	0.243243	0.999847	_	0.490538	0.185892	0.455084	_
Auts2	-0.308678	0.00481544	0.750011	_	0.216224	0.0370986	0.999847	_	0.443046	0.000106491	0.123821	UP
Aven	-0.0608596	0.383773	0.804013	_	0.0107795	0.876118	0.999847	_	0.0759851	0.248313	0.517947	_
Avil	-0.258169	0.296666	0.778772	_	-0.136639	0.576487	0.999847	_	0.4828	0.0452708	0.268078	_
Avl9	-0.0410032	0.665304	0.904764	_	-0.0152785	0.871648	0.999847	_	0.0138177	0.875708	0.942672	_
Avp	0.738104	0.215874	0.753044	_	-0.174964	0.764567	0.999847	_	0.91048	0.107565	0.366394	_
Avpi1	-0.0898413	0.405923	0.811894	_	0.0364719	0.733728	0.999847	_	0.229097	0.0321043	0.242226	_
AW146154	-0.0557031	0.557136	0.869055	_	-0.198017	0.0475505	0.999847	_	0.00399857	0.963842	0.984029	_
AW209491	-0.0640845	0.648032	0.898148	_	-0.0562436	0.688482	0.999847	_	-0.0014852	0.990937	0.996202	_
AW549877	-0.374063	0.354894	0.796049	_	-0.104836	0.793155	0.999847	_	-0.00480641	0.989723	0.995643	_
AW551984	0.283294	0.302393	0.778772	_	0.157191	0.563094	0.999847	_	-0.367361	0.15782	0.42504	_
AW554918	-0.484464	0.000844945	0.750011	DOWN	0.154515	0.21847	0.999847	_	0.336103	0.00822512	0.186045	_
Awat1	0.358527	0.133112	0.750011	_	0.559559	0.0244892	0.999847	_	0.182512	0.40259	0.651869	_
Awat2	-0.129701	0.762411	0.938153	_	-0.114376	0.789721	0.999847	_	-0.353679	0.382114	0.635327	_
Axin1	-0.051255	0.666292	0.905313	_	-0.125404	0.297589	0.999847	_	0.137145	0.225274	0.494227	_
Axin2	-0.220624	0.139995	0.750011	_	-0.165597	0.261642	0.999847	_	-0.13914	0.311054	0.576255	_
Axl	0.165129	0.722111	0.924385	_	-0.374402	0.423448	0.999847	_	-0.232973	0.592049	0.788766	_
AY074887	0.341969	0.0168953	0.750011	_	0.202516	0.136358	0.999847	_	-0.189375	0.135997	0.399293	_
AY761184	0.210312	0.391113	0.806792	_	-0.0491195	0.839687	0.999847	_	-0.212505	0.354466	0.613435	_
AY761185	0.494478	0.10924	0.750011	_	0.351577	0.246417	0.999847	_	0.465832	0.106493	0.364387	_
Aym1	0.123853	0.544763	0.865347	_	0.233966	0.258789	0.999847	_	-0.276195	0.157882	0.42504	_
Azgp1	0.0522615	0.77747	0.941891	_	0.397277	0.0427167	0.999847	_	-0.10101	0.560193	0.768264	_
Azi2	-0.0258513	0.784691	0.94368	_	-0.121034	0.210547	0.999847	_	0.119535	0.186735	0.45602	_
Azin1	0.328173	0.0894208	0.750011	_	0.208486	0.269003	0.999847	_	-0.232096	0.190889	0.460888	_
Azin2	-0.108155	0.742759	0.930706	_	-0.286203	0.389415	0.999847	_	-0.0249581	0.935292	0.972368	_
B020004C17Rik	-0.543475	0.263777	0.763835	_	0.200413	0.675595	0.999847	_	-0.321772	0.474138	0.706272	_
B020031M17Rik	-0.00923256	0.944536	0.987291	_	0.0391289	0.768375	0.999847	_	-0.027628	0.823766	0.917196	_
B230118H07Rik	-0.104776	0.36051	0.79891	_	0.0414458	0.714846	0.999847	_	0.0855385	0.422949	0.668684	_
B230216G23Rik	0.0311864	0.856123	0.963513	_	-0.125054	0.470301	0.999847	_	0.279914	0.0941663	0.34766	_
B230219D22Rik	-0.130506	0.0902682	0.750011	_	-0.0330234	0.655961	0.999847	_	0.0739241	0.292038	0.561145	_
B2m	-0.0587365	0.369567	0.801325	_	-0.0175329	0.786655	0.999847	_	0.0117715	0.845695	0.92834	_
B3galnt2	-0.111477	0.113146	0.750011	_	-0.00420387	0.950614	0.999847	_	0.013087	0.836572	0.923873	_
B3galt4	-0.00258464	0.976008	0.995172	_	-0.229725	0.0143413	0.999847	_	0.0190726	0.812374	0.911875	_
B3galt5	-0.271633	0.407084	0.812661	_	-0.542208	0.107413	0.999847	_	-0.13257	0.662695	0.831004	_
B3galt6	-0.18823	0.158907	0.751735	_	-0.124876	0.342457	0.999847	_	0.0163143	0.893051	0.951686	_
B3gat1	0.105095	0.753526	0.934614	_	-0.277434	0.411026	0.999847	_	-0.452243	0.159209	0.42595	_
B3gat2	-0.638378	0.0217378	0.750011	_	-0.442276	0.0987953	0.999847	_	-0.26309	0.282256	0.551082	_
B3gat3	-0.132725	0.233591	0.754232	_	-0.195904	0.0855497	0.999847	_	0.227738	0.0361799	0.248832	_
B3glct	0.192079	0.0108664	0.750011	_	-0.11175	0.115802	0.999847	_	0.035497	0.581148	0.780871	_
B3gnt1	-0.101849	0.303557	0.778916	_	0.0168976	0.862478	0.999847	_	0.0559326	0.541352	0.754578	_
B3gnt2	-0.041315	0.6353	0.894315	_	-0.0152924	0.860266	0.999847	_	0.00419856	0.958723	0.981253	_
B3gnt3	0.390951	0.0358762	0.750011	_	-0.029569	0.865707	0.999847	_	-0.165744	0.316977	0.581785	_
B3gnt5	-0.018999	0.834933	0.958103	_	0.0508218	0.578685	0.999847	_	0.163481	0.0672795	0.307819	_
B3gnt7	0.453114	0.414907	0.81379	_	-0.329628	0.551354	0.999847	_	1.03294	0.0566977	0.288814	_
B3gnt8	0.0483023	0.702421	0.91814	_	0.00406044	0.974326	0.999847	_	0.227124	0.0664418	0.307218	_
B3gnt9	-0.356847	0.113509	0.750011	_	-0.144334	0.509561	0.999847	_	0.0490337	0.809455	0.910386	_
B3gntl1	-0.326951	0.115308	0.750011	_	0.338493	0.103855	0.999847	_	0.137942	0.464507	0.699495	_
B430306N03Rik	0.0730759	0.64494	0.896838	_	0.0315993	0.841676	0.999847	_	0.0486147	0.74243	0.873668	_
B4galnt1	0.0648267	0.487354	0.843106	_	-0.0658458	0.480631	0.999847	_	0.124294	0.162812	0.430034	_
B4galnt3	0.81618	0.0734619	0.750011	_	0.0146754	0.97311	0.999847	_	-0.356278	0.386135	0.637841	_
B4galt1	-0.163219	0.0404146	0.750011	_	-0.128227	0.0998111	0.999847	_	0.0310663	0.658078	0.828693	_
B4galt2	-0.355708	0.315276	0.782629	_	-0.0305781	0.930218	0.999847	_	0.531183	0.11603	0.375597	_
B4galt3	-0.0387389	0.639101	0.895351	_	-0.0489354	0.554323	0.999847	_	-0.032591	0.672609	0.836292	_
B4galt5	-0.120046	0.242087	0.757534	_	-0.0489253	0.627986	0.999847	_	0.155928	0.109884	0.370317	_
B4galt6	0.0725002	0.161764	0.751735	_	0.0220629	0.662302	0.999847	_	-0.103806	0.0382385	0.253727	_
B4galt7	0.00426277	0.955997	0.99081	_	-0.0190214	0.805673	0.999847	_	0.104446	0.159521	0.426316	_
B630005N14Rik	-0.0924994	0.331436	0.787187	_	-0.0903107	0.342708	0.999847	_	0.0856751	0.335473	0.598132	_
B930041F14Rik	-0.0329828	0.696476	0.916233	_	-0.0956772	0.265258	0.999847	_	0.0836792	0.295927	0.564874	_
B9d1	-0.55422	0.174021	0.751735	_	-0.340354	0.396163	0.999847	_	0.498307	0.189925	0.459489	_
Babam1	-0.0487538	0.417385	0.814715	_	-0.0538704	0.371186	0.999847	_	0.0438267	0.434866	0.678553	_
Bace1	-0.303058	0.0659462	0.750011	_	-0.113616	0.472404	0.999847	_	0.137486	0.354319	0.613281	_
Bace2	0.166046	0.575448	0.875267	_	-0.143006	0.629176	0.999847	_	0.0698138	0.800304	0.905359	_
Bach1	-0.16797	0.103222	0.750011	_	-0.117272	0.246276	0.999847	_	0.0417145	0.653603	0.825989	_
Bach2	-0.0797721	0.406458	0.812145	_	-0.0323995	0.733904	0.999847	_	0.102547	0.257375	0.525899	_
Bad	-0.072806	0.297453	0.778772	_	0.10076	0.154862	0.999847	_	0.205601	0.00451416	0.174796	_
Bag1	0.0891373	0.229256	0.753044	_	0.0677426	0.356749	0.999847	_	-0.0678182	0.324205	0.587655	_
Bag2	-0.15572	0.53143	0.859832	_	-0.0827987	0.73831	0.999847	_	0.217468	0.352762	0.612353	_
Bag3	-0.230928	0.133478	0.750011	_	0.0924681	0.537069	0.999847	_	0.229518	0.111833	0.371446	_
Bag4	-0.050433	0.746642	0.931606	_	0.0688484	0.659593	0.999847	_	0.24834	0.100887	0.358419	_
Bag5	-0.0194522	0.808279	0.950617	_	-0.00507234	0.94951	0.999847	_	0.0573131	0.447469	0.687307	_
Bag6	0.0832267	0.108386	0.750011	_	-0.00363646	0.941968	0.999847	_	0.00967165	0.835901	0.923469	_
Bahcc1	0.327239	0.160472	0.751735	_	0.310377	0.181943	0.999847	_	-0.22093	0.304071	0.570483	_
Bahd1	0.0105334	0.898335	0.975322	_	-0.0514593	0.534666	0.999847	_	0.0715845	0.358347	0.616885	_
Bai1	0.0235226	0.92094	0.982118	_	0.0792843	0.738345	0.999847	_	-0.431993	0.0633777	0.300797	_
Bai2	-0.169202	0.263429	0.763835	_	-0.339122	0.0327164	0.999847	_	0.163429	0.248145	0.517844	_
Baiap2	0.548189	0.187386	0.751735	_	0.212645	0.601482	0.999847	_	-0.918333	0.0243678	0.223577	_
Baiap2l2	0.476357	0.0805033	0.750011	_	0.189598	0.470531	0.999847	_	-0.21972	0.372577	0.62735	_
Baiap3	-0.231174	0.166302	0.751735	_	0.0222325	0.891192	0.999847	_	0.689765	0.000219107	0.131161	UP
Bak1	-0.110897	0.196855	0.753044	_	-0.0607934	0.471982	0.999847	_	0.2051	0.0161854	0.20431	_
Banf1	-0.0585709	0.488855	0.844233	_	-0.140612	0.107053	0.999847	_	0.0509259	0.519082	0.738714	_
Banf2	0.302353	0.0633288	0.750011	_	-0.133541	0.393582	0.999847	_	-0.223018	0.13557	0.398386	_
Bank1	0.00940515	0.915054	0.980081	_	0.0395893	0.654311	0.999847	_	0.20454	0.0214891	0.21817	_
Banp	-0.0748346	0.356958	0.797158	_	-0.0227351	0.777216	0.999847	_	0.0421729	0.575505	0.777758	_
Bap1	0.0556185	0.546777	0.865662	_	0.0814627	0.380224	0.999847	_	0.13513	0.127611	0.388571	_
Bard1	0.153333	0.403944	0.810768	_	0.0748796	0.681323	0.999847	_	-0.28013	0.11193	0.371551	_
Barhl1	-0.0131418	0.945562	0.987367	_	-0.00192863	0.992004	0.999847	_	-0.171147	0.347227	0.608189	_
Barx2	0.329569	0.18893	0.751735	_	0.111726	0.648974	0.999847	_	-0.404721	0.0894811	0.341325	_
Basp1	-0.128576	0.276853	0.767538	_	-0.0899526	0.442918	0.999847	_	-0.208417	0.067475	0.307954	_
Batf2	0.0258316	0.924988	0.982896	_	-0.132813	0.62942	0.999847	_	-0.40409	0.127277	0.388006	_
Batf3	-0.167873	0.283712	0.772028	_	0.044827	0.771315	0.999847	_	0.119166	0.412119	0.659956	_
Bax	-0.0300067	0.692105	0.914538	_	-0.0183332	0.808561	0.999847	_	0.0916363	0.204853	0.474443	_
Baz1a	0.00832504	0.909539	0.978402	_	0.0539064	0.465225	0.999847	_	0.0501265	0.467259	0.701178	_
Baz1b	-0.114499	0.424555	0.817549	_	0.0426709	0.764227	0.999847	_	0.299049	0.0347158	0.246426	_
Baz2a	-0.108035	0.204143	0.753044	_	-0.0532849	0.52396	0.999847	_	0.142255	0.0797252	0.327823	_
Baz2b	-0.018767	0.842121	0.960173	_	0.0229211	0.807849	0.999847	_	0.00164946	0.985041	0.99427	_
Bbc3	-0.126828	0.243567	0.757534	_	0.00566756	0.957626	0.999847	_	0.13457	0.18774	0.457175	_
Bbip1	0.625108	0.0475779	0.750011	_	0.299394	0.321982	0.999847	_	-0.522258	0.0733632	0.318014	_
Bbs1	0.355865	0.07864	0.750011	_	-0.0793735	0.682405	0.999847	_	-0.642746	0.00202759	0.160433	_
Bbs12	0.160059	0.371075	0.80154	_	-0.311591	0.0909902	0.999847	_	0.0689019	0.6775	0.839621	_
Bbs2	-0.214216	0.214548	0.753044	_	-0.322952	0.0682695	0.999847	_	-0.0276193	0.861045	0.935103	_
Bbs4	-0.23974	0.0261862	0.750011	_	-0.126583	0.217079	0.999847	_	0.108971	0.253835	0.522806	_
Bbs5	0.266884	0.148958	0.750011	_	0.256106	0.165114	0.999847	_	-0.410475	0.0231468	0.221955	_
Bbs7	-0.689948	0.0566655	0.750011	_	-0.510661	0.149037	0.999847	_	0.0713529	0.824146	0.91728	_
Bbs9	-0.151976	0.243074	0.757534	_	-0.114008	0.377199	0.999847	_	0.0968053	0.421299	0.667376	_
Bbx	-0.079248	0.461955	0.831306	_	-0.00587284	0.95619	0.999847	_	0.0479426	0.632287	0.814055	_
BC003331	-0.105261	0.267076	0.765018	_	-0.173443	0.0753769	0.999847	_	0.0153917	0.859725	0.934562	_
BC003965	-0.0972737	0.389768	0.805888	_	-0.112588	0.321218	0.999847	_	0.14942	0.164514	0.431399	_
BC004004	-0.0827517	0.238068	0.756215	_	-0.0155409	0.821302	0.999847	_	0.111679	0.0948805	0.348834	_
BC005537	0.0797101	0.216562	0.753044	_	0.0189982	0.76368	0.999847	_	-0.0773251	0.200169	0.469211	_
BC005561	-0.453448	0.000592117	0.750011	DOWN	0.0780263	0.483489	0.999847	_	0.255982	0.0217399	0.21888	_
BC005624	0.00781759	0.895611	0.975152	_	-0.0291	0.626347	0.999847	_	0.02211	0.691785	0.847756	_
BC017158	-0.0385049	0.541097	0.864127	_	-0.10366	0.110795	0.999847	_	0.0571941	0.335029	0.597711	_
BC017643	0.0353837	0.699599	0.917063	_	-0.0625038	0.4974	0.999847	_	0.0320331	0.708421	0.857284	_
BC021614	-0.0173271	0.891996	0.974875	_	-0.312245	0.0231851	0.999847	_	0.0967841	0.421058	0.667307	_
BC021891	0.276632	0.503949	0.851194	_	0.0258499	0.949891	0.999847	_	-0.479878	0.221549	0.490382	_
BC022687	0.34955	0.563827	0.871049	_	0.642208	0.294265	0.999847	_	-0.214965	0.703229	0.854645	_
BC023829	-0.0607888	0.591349	0.880791	_	-0.019441	0.863174	0.999847	_	0.241548	0.0319762	0.242136	_
BC024139	-0.39558	0.190564	0.751735	_	-0.352776	0.240805	0.999847	_	-0.44147	0.12157	0.381677	_
BC024978	-0.0532522	0.632086	0.893838	_	-0.0433018	0.696716	0.999847	_	0.143861	0.176032	0.444051	_
BC026585	0.0771925	0.797465	0.947435	_	0.0587385	0.845115	0.999847	_	0.209434	0.459176	0.695482	_
BC027231	0.0946107	0.794807	0.947154	_	-0.251038	0.492639	0.999847	_	-0.115603	0.733909	0.870112	_
BC028528	-0.0544406	0.295991	0.778483	_	-0.0170157	0.740443	0.999847	_	-0.112417	0.028635	0.235139	_
BC029214	0.050258	0.548085	0.866237	_	-0.0696578	0.407325	0.999847	_	0.00862169	0.91174	0.961125	_
BC030307	0.180189	0.460426	0.831239	_	0.00679815	0.97761	0.999847	_	0.480143	0.0452738	0.268078	_
BC030336	-0.16358	0.0285418	0.750011	_	-0.0255465	0.714376	0.999847	_	0.0526367	0.422923	0.668684	_
BC030499	-0.199484	0.314661	0.782242	_	-0.0517018	0.791678	0.999847	_	0.350419	0.067581	0.307954	_
BC030867	0.509023	0.0842027	0.750011	_	0.299167	0.296882	0.999847	_	-0.635106	0.0252029	0.224467	_
BC034090	-0.313341	0.399672	0.808602	_	-0.588516	0.122577	0.999847	_	0.0486496	0.887588	0.949229	_
BC035044	-0.0177725	0.919169	0.98135	_	-0.225482	0.208118	0.999847	_	0.0167123	0.91864	0.964693	_
BC048403	-0.0755764	0.339085	0.788835	_	-0.0931481	0.241785	0.999847	_	0.0112542	0.877346	0.943679	_
BC048507	0.0451029	0.470909	0.83515	_	0.139249	0.0354616	0.999847	_	0.0127656	0.825937	0.918305	_
BC048546	-0.0956314	0.685593	0.911902	_	0.0762267	0.746718	0.999847	_	-0.242522	0.278708	0.547102	_
BC048562	0.0493865	0.86795	0.967298	_	-0.130064	0.662217	0.999847	_	0.0258373	0.925796	0.968431	_
BC048609	0.0750551	0.481787	0.840955	_	0.175004	0.111259	0.999847	_	-0.15148	0.138118	0.401311	_
BC048671	0.231032	0.380874	0.803009	_	0.162602	0.535175	0.999847	_	-0.400957	0.112459	0.372083	_
BC048679	-1.73297	0.00991747	0.750011	_	-1.30743	0.043235	0.999847	_	-0.597994	0.301061	0.568508	_
BC049635	0.161424	0.26701	0.764958	_	0.158534	0.275376	0.999847	_	-0.272281	0.0533075	0.284459	_
BC049715	-0.00562372	0.984698	0.996416	_	-0.331002	0.267371	0.999847	_	0.643413	0.0284907	0.234913	_
BC049730	0.523285	0.136383	0.750011	_	-0.341598	0.322262	0.999847	_	-0.219051	0.493705	0.720618	_
BC049762	-0.165606	0.181449	0.751735	_	-0.118113	0.3346	0.999847	_	0.0613607	0.588167	0.785745	_
BC051019	0.191188	0.268835	0.765563	_	0.108998	0.523593	0.999847	_	-0.114835	0.472644	0.705413	_
BC051142	-0.0135697	0.932778	0.984161	_	0.127814	0.430945	0.999847	_	0.0203817	0.892141	0.951683	_
BC051628	0.0525227	0.826697	0.9557	_	-0.21181	0.382148	0.999847	_	-0.0696796	0.756027	0.880842	_
BC052040	-0.272234	0.15026	0.750011	_	-0.000512492	0.997774	0.999847	_	0.566808	0.00357574	0.171896	_
BC053393	0.611897	0.0595991	0.750011	_	0.379458	0.22843	0.999847	_	0.123052	0.670284	0.834702	_
BC055111	0.113161	0.715474	0.922718	_	-0.477771	0.135369	0.999847	_	-0.199511	0.49357	0.720618	_
BC055324	-0.18616	0.191863	0.752299	_	-0.0314507	0.821375	0.999847	_	0.298451	0.0318393	0.241726	_
BC061237	0.528956	0.280791	0.769611	_	-0.447104	0.359717	0.999847	_	-0.610747	0.186219	0.455282	_
BC068281	-0.45435	0.0158762	0.750011	_	-0.382276	0.0379565	0.999847	_	0.138312	0.39705	0.647021	_
BC080695	0.0885455	0.293555	0.776355	_	-0.246636	0.00746565	0.999847	_	-0.118405	0.138858	0.40242	_
BC089491	-0.0456615	0.696443	0.916233	_	-0.105212	0.373081	0.999847	_	0.0238157	0.827323	0.918894	_
BC089597	0.235764	0.785675	0.944102	_	0.092697	0.91478	0.999847	_	0.318613	0.694377	0.849385	_
BC094916	0.120503	0.407938	0.812869	_	-0.150078	0.305256	0.999847	_	0.0504277	0.708708	0.85751	_
BC100451	-0.374922	0.257133	0.761247	_	-0.278694	0.395779	0.999847	_	-0.146592	0.630171	0.812599	_
BC100530	0.377535	0.22207	0.753044	_	0.157751	0.603604	0.999847	_	-0.587818	0.04932	0.276911	_
BC107364	-0.0248325	0.829288	0.956188	_	0.0343493	0.765652	0.999847	_	0.105211	0.33426	0.597034	_
BC147527	-0.0156806	0.885922	0.972548	_	-0.0963293	0.383165	0.999847	_	0.0484559	0.636077	0.816935	_
Bcam	-0.217738	0.604926	0.884889	_	0.203075	0.629287	0.999847	_	-0.167062	0.670538	0.834815	_
Bcap29	-0.131296	0.187746	0.751735	_	-0.129116	0.194828	0.999847	_	0.0848913	0.355821	0.614531	_
Bcap31	-0.0390597	0.67099	0.906803	_	-0.020554	0.822798	0.999847	_	0.0564298	0.512725	0.733685	_
Bcar1	-0.0541742	0.827886	0.955936	_	0.158934	0.525679	0.999847	_	-0.344044	0.151055	0.416022	_
Bcar3	0.0651709	0.510669	0.852852	_	0.0169094	0.863707	0.999847	_	0.0875873	0.3471	0.608059	_
Bcas1	-0.139937	0.375471	0.80154	_	0.117256	0.456227	0.999847	_	0.501352	0.00264533	0.163388	_
Bcas2	0.0381803	0.636431	0.894502	_	0.0398265	0.622056	0.999847	_	0.00238979	0.974654	0.989176	_
Bcas3	0.13677	0.564802	0.87137	_	0.0664327	0.778976	0.999847	_	-0.418567	0.0706693	0.314558	_
Bcat1	0.109329	0.805238	0.949086	_	-0.674561	0.140012	0.999847	_	-0.169358	0.683093	0.843049	_
Bcat2	-0.0867736	0.419762	0.816011	_	-0.0518761	0.627518	0.999847	_	0.167528	0.105123	0.362798	_
Bccip	-0.0400098	0.67305	0.907441	_	0.00203178	0.982861	0.999847	_	0.0157251	0.858803	0.934059	_
Bcdin3d	-0.0144891	0.885735	0.972494	_	-0.354034	0.00223373	0.999847	_	-0.158731	0.104604	0.36255	_
Bckdha	-0.049263	0.584651	0.878499	_	0.00205684	0.981715	0.999847	_	0.10436	0.223003	0.492119	_
Bckdhb	-0.177573	0.182727	0.751735	_	-0.259069	0.0583196	0.999847	_	0.0731719	0.548645	0.759201	_
Bckdk	-0.102027	0.317082	0.783447	_	-0.101944	0.317465	0.999847	_	0.18076	0.0667362	0.307261	_
Bcl10	-0.097952	0.312445	0.780723	_	0.162154	0.102508	0.999847	_	0.148254	0.109501	0.369844	_
Bcl11a	0.115656	0.122645	0.750011	_	-0.00936597	0.897083	0.999847	_	0.0071986	0.915245	0.963151	_
Bcl11b	-0.0325303	0.822389	0.954828	_	-0.101725	0.485432	0.999847	_	0.0779848	0.566139	0.771757	_
Bcl2	-0.064814	0.467435	0.832909	_	-0.0819681	0.360232	0.999847	_	0.192979	0.0294113	0.236694	_
Bcl2a1c	-0.230328	0.141144	0.750011	_	0.25667	0.103462	0.999847	_	0.335215	0.0275498	0.232251	_
Bcl2l1	0.333637	0.081375	0.750011	_	0.100844	0.583683	0.999847	_	-0.525604	0.00600564	0.181966	_
Bcl2l11	-0.336599	0.026875	0.750011	_	0.232988	0.112584	0.999847	_	0.497789	0.00126959	0.159203	_
Bcl2l12	-0.0128454	0.895095	0.975152	_	-0.0704657	0.472623	0.999847	_	0.0608094	0.506588	0.728913	_
Bcl2l13	-0.0294915	0.740267	0.930195	_	-0.0355302	0.689822	0.999847	_	0.107565	0.205229	0.475037	_
Bcl2l14	-0.244271	0.423125	0.81689	_	0.0698951	0.817212	0.999847	_	0.660265	0.0290792	0.235758	_
Bcl2l15	0.194507	0.560271	0.870039	_	0.0407385	0.90246	0.999847	_	0.0369502	0.905284	0.957456	_
Bcl2l2	-0.138574	0.40425	0.811051	_	-0.165387	0.321517	0.999847	_	0.254699	0.110143	0.370635	_
Bcl3	-0.0148943	0.905718	0.977466	_	-0.0151044	0.904394	0.999847	_	0.0942465	0.426496	0.671797	_
Bcl6	0.137246	0.156328	0.751735	_	0.0451419	0.632412	0.999847	_	0.000568589	0.994837	0.997885	_
Bcl7a	-0.0138913	0.886568	0.972608	_	-0.138148	0.167365	0.999847	_	0.108803	0.240803	0.509918	_
Bcl7b	-0.164204	0.0771081	0.750011	_	0.0788219	0.37995	0.999847	_	0.289231	0.00236601	0.163024	_
Bcl7c	-0.0388627	0.673229	0.907441	_	0.0640975	0.488582	0.999847	_	0.147131	0.0994232	0.356279	_
Bcl9	-0.13939	0.145673	0.750011	_	-0.0753656	0.421659	0.999847	_	0.098427	0.265368	0.533399	_
Bcl9l	-0.144072	0.111115	0.750011	_	0.023506	0.787671	0.999847	_	0.226739	0.0112806	0.19503	_
Bclaf1	-0.0329389	0.70938	0.920106	_	-0.141314	0.121674	0.999847	_	0.0561528	0.498406	0.723503	_
Bco2	-0.328492	0.386367	0.805225	_	-0.0898587	0.810864	0.999847	_	0.491803	0.171913	0.439469	_
Bcor	-0.0773871	0.412778	0.81379	_	-0.026495	0.777344	0.999847	_	0.126082	0.160926	0.427549	_
Bcorl1	0.352292	0.0651844	0.750011	_	0.121827	0.505676	0.999847	_	-0.393589	0.0304715	0.239094	_
Bcr	-0.206053	0.117092	0.750011	_	0.0502792	0.692646	0.999847	_	0.0121863	0.918151	0.964693	_
Bcs1l	0.211302	0.241184	0.757534	_	0.0494589	0.779881	0.999847	_	-0.401499	0.0239896	0.223382	_
Bdh1	-0.105475	0.142901	0.750011	_	-0.00720587	0.917795	0.999847	_	0.0321552	0.623151	0.808171	_
Bdh2	0.713706	0.0702595	0.750011	_	-0.225634	0.550507	0.999847	_	0.0493328	0.888348	0.949694	_
Bdkrb1	0.445423	0.142103	0.750011	_	0.193862	0.512466	0.999847	_	-0.659455	0.0256276	0.226355	_
Bdnf	0.397004	0.140372	0.750011	_	0.136452	0.602486	0.999847	_	-0.265701	0.283707	0.552395	_
Bdp1	-0.0434589	0.624702	0.892006	_	-0.000451229	0.995933	0.999847	_	0.0753515	0.367827	0.623629	_
Bean1	-0.282267	0.28827	0.773328	_	0.0906467	0.729358	0.999847	_	-0.0404092	0.868696	0.939372	_
Becn1	0.182334	0.155686	0.75168	_	0.144323	0.25612	0.999847	_	-0.264639	0.0334877	0.24391	_
Begain	0.0552709	0.646462	0.897409	_	-0.043705	0.716525	0.999847	_	-0.00190677	0.986445	0.994681	_
Bend3	-0.157532	0.166031	0.751735	_	-0.145577	0.198821	0.999847	_	0.0657483	0.527085	0.74401	_
Bend4	-0.277996	0.0641566	0.750011	_	-0.0455478	0.750309	0.999847	_	0.258845	0.0649608	0.304116	_
Bend5	-0.151087	0.120369	0.750011	_	0.15237	0.117456	0.999847	_	0.234639	0.0143332	0.198247	_
Bend6	-0.798615	0.0454055	0.750011	_	-0.945339	0.0203185	0.999847	_	0.104145	0.767514	0.887064	_
Bend7	-0.203196	0.544986	0.865347	_	-0.17753	0.596468	0.999847	_	0.539777	0.0963911	0.351939	_
Best1	0.237087	0.68897	0.913043	_	0.0557642	0.924835	0.999847	_	-0.275205	0.619389	0.805714	_
Best2	-0.0592719	0.86326	0.965534	_	-0.27233	0.432619	0.999847	_	-1.12455	0.00230071	0.163024	_
Bet1	-0.0819099	0.459466	0.830436	_	-0.0978959	0.378211	0.999847	_	0.229266	0.0361088	0.248612	_
Bet1l	-0.0418464	0.723759	0.924385	_	-0.0803852	0.499208	0.999847	_	0.135466	0.22944	0.497813	_
Bex1	0.116787	0.848138	0.960837	_	0.0423032	0.944674	0.999847	_	0.236024	0.679259	0.840605	_
Bex2	-0.109705	0.734242	0.9284	_	-0.605625	0.0731129	0.999847	_	0.449164	0.148125	0.413107	_
Bex6	-0.185216	0.739867	0.930114	_	-0.132687	0.811847	0.999847	_	0.169492	0.744982	0.874977	_
Bfar	-0.133908	0.169201	0.751735	_	0.0586403	0.53838	0.999847	_	0.110231	0.223025	0.492119	_
Bfsp1	0.088012	0.749542	0.932969	_	0.0561752	0.838402	0.999847	_	-0.510014	0.059579	0.292975	_
Bglap	0.384532	0.128309	0.750011	_	-0.0378888	0.876928	0.999847	_	-0.600366	0.0158115	0.20431	_
Bglap3	0.545556	0.0978125	0.750011	_	-0.192938	0.544578	0.999847	_	-0.126022	0.671007	0.835215	_
Bgn	-0.367063	0.0600368	0.750011	_	-0.261112	0.17054	0.999847	_	-0.439283	0.0192502	0.213419	_
Bhlha15	-0.346154	0.172102	0.751735	_	0.255501	0.307759	0.999847	_	-0.0620118	0.788179	0.898808	_
Bhlha9	0.260443	0.133267	0.750011	_	0.168632	0.322104	0.999847	_	0.16832	0.291023	0.560107	_
Bhlhb9	-0.57594	0.135119	0.750011	_	0.0601164	0.872098	0.999847	_	0.276813	0.431374	0.676316	_
Bhlhe40	-0.133157	0.41782	0.814825	_	0.547058	0.00314689	0.999847	_	0.739113	0.000109068	0.123821	UP
Bhlhe41	-0.312583	0.128635	0.750011	_	0.162422	0.418727	0.999847	_	0.111227	0.551641	0.761565	_
Bhmt	0.514434	0.0325129	0.750011	_	0.0427015	0.849649	0.999847	_	-0.30817	0.154689	0.421404	_
Bicc1	0.855416	0.0166238	0.750011	_	0.311288	0.349321	0.999847	_	-0.470795	0.137201	0.400765	_
Bicd1	-0.683148	0.109021	0.750011	_	-0.196612	0.633316	0.999847	_	0.00614892	0.987216	0.994891	_
Bicd2	-0.145508	0.301634	0.778772	_	0.113554	0.417454	0.999847	_	-0.0248014	0.848322	0.929881	_
Bid	-0.0121662	0.917898	0.980984	_	0.0212953	0.856859	0.999847	_	0.0836404	0.451698	0.688874	_
Bik	-0.855529	0.0380826	0.750011	_	-0.490957	0.215246	0.999847	_	0.134045	0.711733	0.859128	_
Bin1	-0.161358	0.120195	0.750011	_	-0.0832742	0.410876	0.999847	_	0.0678066	0.472501	0.705376	_
Bin2	-0.073797	0.461957	0.831306	_	-0.0374414	0.707389	0.999847	_	0.0766745	0.414114	0.661424	_
Bin3	-0.00242948	0.975173	0.995159	_	0.00375995	0.961586	0.999847	_	0.0826463	0.265562	0.533591	_
Birc2	-0.224024	0.119965	0.750011	_	0.0801659	0.566356	0.999847	_	0.0964208	0.461709	0.697087	_
Birc3	-0.12156	0.311252	0.780339	_	0.14008	0.245461	0.999847	_	0.171314	0.133426	0.395151	_
Birc5	-0.106515	0.582314	0.877076	_	0.0879403	0.649315	0.999847	_	0.297964	0.1108	0.37073	_
Birc6	-0.0275934	0.660838	0.902386	_	0.0381198	0.545418	0.999847	_	0.0742321	0.215209	0.485242	_
Birc7	0.359433	0.099115	0.750011	_	0.0705062	0.736954	0.999847	_	-0.526134	0.0139053	0.198247	_
Bivm	-0.230782	0.121334	0.750011	_	-0.137026	0.347116	0.999847	_	0.205382	0.138797	0.402323	_
Blcap	0.0452072	0.693999	0.915848	_	-0.0233732	0.838554	0.999847	_	-0.16531	0.135012	0.397358	_
Blk	-0.0234802	0.880849	0.972131	_	0.0932022	0.553712	0.999847	_	0.124591	0.399194	0.648977	_
Blm	0.059408	0.662747	0.903347	_	-0.153977	0.265492	0.999847	_	-0.0712224	0.576359	0.778335	_
Blnk	0.00558222	0.959759	0.991491	_	0.0261292	0.813437	0.999847	_	0.168825	0.115001	0.375087	_
Bloc1s3	-0.0105134	0.942369	0.986992	_	0.0912484	0.532618	0.999847	_	-0.225038	0.110309	0.37073	_
Bloc1s4	0.0365598	0.585856	0.878892	_	0.176442	0.0153755	0.999847	_	0.190296	0.00630548	0.18381	_
Bloc1s5	-0.0971728	0.356112	0.796959	_	0.0472817	0.650421	0.999847	_	0.136736	0.170809	0.438389	_
Bloc1s6	0.00575014	0.936532	0.98515	_	-0.0220857	0.760007	0.999847	_	0.0921813	0.182783	0.451589	_
Blvra	-0.0751702	0.376292	0.80154	_	0.0258074	0.75903	0.999847	_	0.170188	0.0412363	0.26047	_
Blvrb	0.314708	0.238836	0.756952	_	0.0758358	0.772433	0.999847	_	-0.575547	0.0282918	0.234672	_
Blzf1	-0.0846649	0.285968	0.772536	_	0.0236426	0.762301	0.999847	_	0.0690311	0.349889	0.609794	_
Bmf	-0.253546	0.05494	0.750011	_	-0.0146389	0.906968	0.999847	_	0.053886	0.646101	0.822052	_
Bmi1	-0.0732585	0.452398	0.827485	_	-0.0399919	0.679959	0.999847	_	0.0353861	0.695932	0.850112	_
Bmp1	0.215398	0.448293	0.825729	_	-0.360578	0.210793	0.999847	_	-0.233644	0.379965	0.633246	_
Bmp10	-0.227888	0.430392	0.819027	_	-0.158452	0.581795	0.999847	_	-0.156321	0.561009	0.768665	_
Bmp2	-0.851284	0.0777882	0.750011	_	0.294519	0.525723	0.999847	_	-0.224236	0.60436	0.796501	_
Bmp2k	0.0262122	0.725608	0.924728	_	-0.0480631	0.521577	0.999847	_	-0.0151346	0.828086	0.919142	_
Bmp3	-0.0830424	0.756946	0.936022	_	-0.111655	0.677648	0.999847	_	0.151344	0.547512	0.758693	_
Bmp4	-0.0568987	0.800963	0.94851	_	-0.329151	0.156154	0.999847	_	-0.110286	0.602011	0.79464	_
Bmp7	0.088716	0.597693	0.882839	_	-0.215155	0.20905	0.999847	_	0.219171	0.172515	0.439648	_
Bmp8a	-0.211254	0.0994761	0.750011	_	0.0405455	0.742695	0.999847	_	0.108188	0.353598	0.612867	_
Bmp8b	0.181277	0.632143	0.893838	_	-0.287241	0.450335	0.999847	_	0.0790731	0.822685	0.916952	_
Bmpr2	0.211166	0.284492	0.772028	_	0.0561767	0.772513	0.999847	_	-0.338907	0.074254	0.319081	_
Bms1	-0.0279701	0.772338	0.940984	_	-0.109354	0.265881	0.999847	_	0.19323	0.0434749	0.264625	_
Bmx	0.232406	0.0565391	0.750011	_	-0.00178963	0.987652	0.999847	_	-0.195574	0.0829813	0.332064	_
Bmyc	0.0679982	0.491891	0.845717	_	0.0335699	0.733072	0.999847	_	0.189186	0.0511391	0.280918	_
Bnc2	0.133783	0.469514	0.83407	_	0.0511952	0.780597	0.999847	_	-0.275827	0.120349	0.380158	_
Bnip1	-0.0895098	0.335657	0.787482	_	-0.131729	0.162666	0.999847	_	0.104728	0.231277	0.499927	_
Bnip2	-0.105793	0.108107	0.750011	_	0.0185589	0.770141	0.999847	_	0.161623	0.0127594	0.198169	_
Bnip3	-0.0218471	0.705624	0.918967	_	0.00175821	0.975699	0.999847	_	-0.0140445	0.7947	0.902317	_
Bnipl	0.19989	0.493848	0.84657	_	-0.475808	0.113751	0.999847	_	-0.336907	0.223753	0.492923	_
Boc	-0.455914	0.113159	0.750011	_	0.0686795	0.804751	0.999847	_	0.181422	0.487176	0.716479	_
Bod1	-0.0665474	0.396545	0.808409	_	-0.0623842	0.426181	0.999847	_	0.144227	0.0591132	0.292429	_
Bola1	0.0479155	0.710996	0.920417	_	-0.103347	0.427454	0.999847	_	-0.108597	0.373188	0.627904	_
Bola2	-0.143468	0.0723503	0.750011	_	-0.0067209	0.929728	0.999847	_	0.221122	0.00554974	0.178389	_
Boll	-0.0217998	0.902939	0.976512	_	0.304223	0.101489	0.999847	_	0.114907	0.4942	0.720924	_
Bop1	0.0777672	0.223155	0.753044	_	0.0568831	0.368265	0.999847	_	0.0964316	0.111278	0.371054	_
Bora	-0.304165	0.106087	0.750011	_	0.0850937	0.639805	0.999847	_	-0.122309	0.473384	0.706074	_
Bpgm	0.288345	0.0511084	0.750011	_	0.156894	0.270404	0.999847	_	-0.401035	0.00603375	0.181966	_
Bphl	-0.089238	0.252738	0.759819	_	-0.15295	0.057945	0.999847	_	-0.000315998	0.996476	0.998393	_
Bpi	-0.114239	0.651505	0.898912	_	0.248996	0.330038	0.999847	_	-0.402353	0.100448	0.357635	_
Bpifa2	0.0910913	0.766223	0.939178	_	0.522095	0.100737	0.999847	_	0.133687	0.641052	0.819248	_
Bpifa3	-0.160475	0.561367	0.870453	_	0.18706	0.499118	0.999847	_	0.0385908	0.88062	0.945767	_
Bpifa5	0.238948	0.220012	0.753044	_	0.0937522	0.624115	0.999847	_	-0.110488	0.537274	0.752095	_
Bpifb1	0.538122	0.0596639	0.750011	_	0.275193	0.31759	0.999847	_	-0.715779	0.0103672	0.191894	_
Bpifb2	0.18346	0.475498	0.837013	_	0.0511027	0.841405	0.999847	_	-0.0879705	0.712712	0.859464	_
Bpifb4	-0.0232119	0.965604	0.992466	_	0.183985	0.732923	0.999847	_	-0.182923	0.716539	0.86105	_
Bpifb6	0.475326	0.0111281	0.750011	_	0.171914	0.319764	0.999847	_	-0.387675	0.0237544	0.223087	_
Bpifc	0.0877421	0.193621	0.753044	_	-0.00385326	0.953362	0.999847	_	-0.0336519	0.586116	0.783989	_
Bpnt1	-0.029444	0.785391	0.944095	_	0.0570704	0.598702	0.999847	_	0.165117	0.11442	0.374559	_
Bptf	-0.120612	0.196978	0.753044	_	-0.11193	0.229686	0.999847	_	0.113419	0.194176	0.463757	_
Braf	-0.00364294	0.963075	0.992241	_	-0.0325238	0.680098	0.999847	_	0.09043	0.22826	0.496566	_
Brap	-0.127971	0.0938084	0.750011	_	-0.0661375	0.372614	0.999847	_	0.0955108	0.17459	0.44191	_
Brat1	-0.0290163	0.762188	0.938123	_	-0.109358	0.262033	0.999847	_	0.00825304	0.926506	0.968715	_
Brca2	-0.510081	0.00431998	0.750011	_	-0.0618377	0.697022	0.999847	_	0.301305	0.0538012	0.284459	_
Brcc3	-0.0188056	0.819393	0.953696	_	-0.0719051	0.387367	0.999847	_	0.0721876	0.353708	0.612919	_
Brd1	-0.146695	0.309437	0.779837	_	0.0218667	0.877839	0.999847	_	0.139501	0.301089	0.568508	_
Brd2	-0.0542725	0.35063	0.79389	_	-0.0675968	0.248167	0.999847	_	0.0754863	0.170793	0.438389	_
Brd3	-0.0587541	0.573631	0.874596	_	-0.129134	0.223868	0.999847	_	0.0855683	0.383369	0.636326	_
Brd4	-0.0781685	0.338615	0.788454	_	0.0126473	0.875397	0.999847	_	0.029414	0.696781	0.850695	_
Brd7	0.0114391	0.867479	0.967261	_	-0.0433832	0.529016	0.999847	_	0.0489258	0.448448	0.687674	_
Brd8	-0.100393	0.551355	0.867276	_	0.00724948	0.965514	0.999847	_	0.266824	0.101258	0.358629	_
Brd9	-0.153098	0.167322	0.751735	_	-0.0324263	0.764025	0.999847	_	0.0568276	0.574553	0.777007	_
Brdt	0.513096	0.121315	0.750011	_	0.226973	0.481171	0.999847	_	-0.820693	0.0122529	0.196473	_
Bre	-0.038265	0.542846	0.864608	_	-0.104114	0.108732	0.999847	_	-0.0861819	0.152142	0.417809	_
Brf1	-0.114152	0.348867	0.792478	_	-0.131003	0.284202	0.999847	_	0.21584	0.0673496	0.307892	_
Brf2	-0.155303	0.162796	0.751735	_	-0.0698876	0.520794	0.999847	_	0.0853556	0.40313	0.652433	_
Bri3	-0.124389	0.119262	0.750011	_	0.111712	0.159084	0.999847	_	0.149906	0.0491113	0.276559	_
Bri3bp	-0.0192381	0.803021	0.948604	_	0.0284948	0.712075	0.999847	_	0.19939	0.0116309	0.195078	_
Bricd5	-0.110004	0.651096	0.898866	_	0.0633096	0.794261	0.999847	_	0.344876	0.140147	0.403338	_
Brinp2	0.130823	0.637698	0.895044	_	0.0333194	0.90425	0.999847	_	-0.420585	0.116618	0.376328	_
Brip1	-0.126991	0.724676	0.924385	_	0.570084	0.125667	0.999847	_	0.866142	0.0176564	0.207786	_
Brix1	-0.0582212	0.491596	0.845717	_	-0.00822936	0.922044	0.999847	_	-0.0128724	0.869879	0.939898	_
Brk1	0.0450449	0.473748	0.836019	_	-0.038605	0.53845	0.999847	_	0.0714756	0.229867	0.49839	_
Brms1	0.00548651	0.931131	0.984126	_	0.0605746	0.346079	0.999847	_	0.210701	0.00203807	0.160433	_
Brms1l	-0.0783807	0.334355	0.787482	_	-0.227525	0.00998327	0.999847	_	0.0412559	0.583107	0.781995	_
Brpf1	0.0071073	0.927953	0.983918	_	0.161179	0.0521595	0.999847	_	0.0116911	0.873532	0.941738	_
Brpf3	0.107354	0.5524	0.867276	_	-0.0714636	0.691639	0.999847	_	-0.336553	0.0571986	0.289633	_
Brsk1	0.0951793	0.271103	0.765877	_	0.161293	0.0703159	0.999847	_	0.127618	0.120572	0.380387	_
Brsk2	-0.075198	0.775836	0.941696	_	0.0392995	0.881602	0.999847	_	-0.414808	0.105059	0.362702	_
Brwd1	-0.00283346	0.974297	0.994772	_	0.0178868	0.838917	0.999847	_	0.157387	0.0678986	0.308793	_
Brwd3	-0.0297951	0.748908	0.932725	_	0.0375105	0.687227	0.999847	_	0.121407	0.173375	0.440626	_
Bscl2	-0.111953	0.317466	0.783447	_	0.0711508	0.521707	0.999847	_	0.237025	0.0316373	0.241212	_
Bsdc1	0.36162	0.185299	0.751735	_	0.0590352	0.824622	0.999847	_	-0.396994	0.122935	0.38357	_
Bsg	0.246097	0.140395	0.750011	_	0.136897	0.402187	0.999847	_	-0.334398	0.0377044	0.25189	_
Bsn	0.0800929	0.768691	0.939431	_	0.28702	0.298795	0.999847	_	-0.163952	0.521245	0.740615	_
Bsph1	0.034019	0.861498	0.965417	_	-0.236632	0.234152	0.999847	_	-0.10146	0.579035	0.77983	_
Bspry	0.250734	0.220629	0.753044	_	0.2971	0.150036	0.999847	_	0.373539	0.0581279	0.290288	_
Bst1	-0.54439	0.123193	0.750011	_	0.137876	0.686905	0.999847	_	0.159421	0.618302	0.805097	_
Bst2	0.0295852	0.88557	0.972494	_	0.044221	0.829746	0.999847	_	0.20235	0.299349	0.567125	_
Bsx	-0.0426649	0.864522	0.965966	_	0.550887	0.0383643	0.999847	_	0.275379	0.247301	0.516936	_
Btaf1	-0.101206	0.332159	0.787482	_	-0.02911	0.777644	0.999847	_	0.121086	0.218053	0.487479	_
Btbd1	-0.044229	0.572515	0.874105	_	0.0449675	0.566179	0.999847	_	0.0805592	0.277124	0.545188	_
Btbd10	-0.0373682	0.63841	0.895067	_	-0.00682274	0.931418	0.999847	_	0.068194	0.362802	0.619994	_
Btbd11	0.0331151	0.747409	0.931949	_	-0.130375	0.214217	0.999847	_	0.0189864	0.843172	0.927004	_
Btbd16	0.0236756	0.785624	0.944102	_	-0.0348861	0.688938	0.999847	_	-0.0454534	0.577465	0.778903	_
Btbd17	-0.198687	0.379844	0.802626	_	-0.322671	0.16096	0.999847	_	-0.116098	0.580292	0.780553	_
Btbd2	0.251286	0.0324679	0.750011	_	0.00894236	0.935181	0.999847	_	0.170831	0.108971	0.369066	_
Btbd6	0.130603	0.345049	0.790868	_	-0.0188606	0.890186	0.999847	_	-0.00057888	0.99638	0.998373	_
Btbd7	-0.254403	0.247538	0.758637	_	0.115776	0.593178	0.999847	_	0.45927	0.032993	0.242377	_
Btbd8	0.0352568	0.908051	0.978291	_	0.0166865	0.9564	0.999847	_	0.0886478	0.75619	0.880897	_
Btbd9	-0.0228976	0.817307	0.9534	_	0.0373192	0.70689	0.999847	_	0.198452	0.0432372	0.264565	_
Btd	-0.0105015	0.907071	0.977961	_	-0.0337886	0.707724	0.999847	_	0.152424	0.0824284	0.331602	_
Btf3	-0.0639374	0.443891	0.823324	_	-0.0162916	0.844125	0.999847	_	0.175316	0.0337912	0.245029	_
Btf3l4	0.0197903	0.799317	0.948299	_	-0.0536218	0.493423	0.999847	_	0.09881	0.184803	0.453959	_
Btg1	-0.048068	0.470326	0.834899	_	-0.0106687	0.8718	0.999847	_	0.0712441	0.257237	0.525869	_
Btg1-ps1	-0.189129	0.680133	0.909329	_	-0.597282	0.202276	0.999847	_	-0.112015	0.793508	0.902041	_
Btg1-ps2	-0.0811691	0.258049	0.761711	_	0.0457387	0.518757	0.999847	_	0.0924972	0.171343	0.439294	_
Btg2	-0.069266	0.326393	0.785639	_	-0.165344	0.026972	0.999847	_	0.0597459	0.363905	0.620578	_
Btg3	0.1339	0.390625	0.806492	_	0.207506	0.18962	0.999847	_	-0.211637	0.153985	0.420233	_
Btg4	-0.218322	0.606087	0.885396	_	-0.655864	0.132284	0.999847	_	-0.321347	0.419098	0.665562	_
Btk	0.0294949	0.689673	0.913279	_	0.00293624	0.968221	0.999847	_	0.040288	0.560339	0.768284	_
Btla	0.0427075	0.694318	0.916086	_	-0.159549	0.153034	0.999847	_	0.0409841	0.686464	0.845098	_
Btn1a1	0.00289184	0.97973	0.995822	_	0.0393659	0.729879	0.999847	_	-0.0503513	0.63689	0.817604	_
Btnl1	-0.105526	0.4075	0.812661	_	-0.280142	0.0370907	0.999847	_	-0.0487815	0.67968	0.840738	_
Btnl10	-0.0168315	0.909598	0.978402	_	0.0917864	0.537917	0.999847	_	-0.0535404	0.699588	0.85241	_
Btnl2	-0.0774111	0.305371	0.779352	_	-0.0166189	0.823365	0.999847	_	0.0327718	0.638328	0.817841	_
Btnl9	0.117027	0.609149	0.886695	_	-0.163322	0.477042	0.999847	_	-0.183685	0.393477	0.644104	_
Btrc	-0.257393	0.0855394	0.750011	_	0.00669389	0.962782	0.999847	_	0.238928	0.087387	0.338958	_
Bub1	-0.189396	0.290211	0.774255	_	-0.050491	0.774744	0.999847	_	0.403966	0.0228808	0.221273	_
Bub1b	-0.795644	0.0331375	0.750011	_	0.371054	0.296105	0.999847	_	0.39205	0.239304	0.508499	_
Bub3	0.00151514	0.98302	0.996242	_	0.00495534	0.94451	0.999847	_	0.142174	0.043852	0.26514	_
Bud13	-0.100494	0.386066	0.805225	_	-0.0855412	0.459327	0.999847	_	0.2142	0.0577632	0.289905	_
Bysl	0.028918	0.736296	0.928563	_	0.077838	0.369433	0.999847	_	0.0672364	0.405825	0.654774	_
Bzrap1	0.0184249	0.88635	0.972608	_	-0.12452	0.340224	0.999847	_	0.204259	0.102544	0.359824	_
Bzw1	-0.0248521	0.774051	0.941269	_	0.0590329	0.497608	0.999847	_	0.0979231	0.234834	0.504303	_
Bzw2	-0.127375	0.206908	0.753044	_	-0.0313727	0.7508	0.999847	_	0.101111	0.280549	0.549198	_
C030039L03Rik	0.116354	0.581834	0.876744	_	-0.27914	0.195199	0.999847	_	0.476149	0.0244161	0.22385	_
C130050O18Rik	-0.0558302	0.766908	0.939183	_	-0.0212679	0.909999	0.999847	_	0.157896	0.374312	0.62905	_
C130074G19Rik	0.380063	0.219093	0.753044	_	0.0645425	0.831227	0.999847	_	-0.849592	0.00694394	0.18381	_
C130079G13Rik	0.240429	0.182443	0.751735	_	-0.213824	0.233313	0.999847	_	-0.00633016	0.969253	0.98628	_
C1d	0.205117	0.332823	0.787482	_	-0.136932	0.514862	0.999847	_	-0.181976	0.35711	0.615628	_
C1galt1	-0.174757	0.079738	0.750011	_	0.0215027	0.821821	0.999847	_	0.226203	0.0191553	0.213419	_
C1galt1c1	-0.0997238	0.43046	0.819027	_	-0.0560406	0.655789	0.999847	_	0.038164	0.744909	0.874977	_
C1qa	-0.140502	0.456304	0.829093	_	-0.562673	0.00691319	0.999847	_	-0.552946	0.00488775	0.174796	_
C1qb	0.426666	0.112176	0.750011	_	0.0743507	0.77433	0.999847	_	-0.801315	0.00350766	0.171896	_
C1qbp	-0.0291758	0.59109	0.880636	_	-0.0200712	0.711085	0.999847	_	0.0254554	0.615649	0.804102	_
C1qc	0.17296	0.735494	0.9284	_	0.255041	0.619046	0.999847	_	0.21637	0.651411	0.824995	_
C1ql2	0.380253	0.19651	0.753044	_	-0.0804469	0.779824	0.999847	_	-0.79665	0.00755865	0.184637	_
C1ql4	0.300123	0.314325	0.782058	_	0.263709	0.375093	0.999847	_	0.076317	0.781343	0.89551	_
C1qtnf1	0.376747	0.0659581	0.750011	_	0.0898163	0.646291	0.999847	_	-0.294135	0.119189	0.379354	_
C1qtnf2	-0.0916748	0.746077	0.931532	_	-0.421797	0.147663	0.999847	_	0.141118	0.594578	0.790527	_
C1qtnf3	0.0293849	0.767089	0.939183	_	-0.0773208	0.439113	0.999847	_	0.0312163	0.736355	0.871093	_
C1qtnf4	-0.117934	0.348605	0.792478	_	-0.0664876	0.59408	0.999847	_	-0.0677972	0.561065	0.768665	_
C1qtnf6	0.00793575	0.966543	0.992556	_	-0.0310022	0.869885	0.999847	_	0.433573	0.0229099	0.221333	_
C1qtnf7	0.200111	0.574541	0.875043	_	-0.135123	0.703954	0.999847	_	-0.168505	0.612554	0.801535	_
C1ra	-0.364354	0.333945	0.787482	_	0.105385	0.777259	0.999847	_	0.807578	0.0300453	0.238213	_
C1rb	0.0295605	0.891722	0.974771	_	-0.148894	0.495677	0.999847	_	-0.358001	0.0903321	0.342745	_
C1rl	-0.132659	0.383566	0.804013	_	0.0997487	0.510382	0.999847	_	0.28321	0.0561999	0.288386	_
C230052I12Rik	-0.0357463	0.839764	0.959562	_	0.113668	0.522442	0.999847	_	0.0125145	0.93957	0.974283	_
C2cd2	-0.212585	0.26013	0.762587	_	-0.239582	0.206549	0.999847	_	0.164089	0.349437	0.609622	_
C2cd2l	-0.11806	0.175287	0.751735	_	-0.0554621	0.515802	0.999847	_	0.0733787	0.360263	0.618068	_
C2cd3	-0.300873	0.0421534	0.750011	_	0.19629	0.170664	0.999847	_	0.323997	0.0213382	0.217464	_
C2cd4a	0.0277422	0.819838	0.953868	_	0.086703	0.479404	0.999847	_	-0.225881	0.0591914	0.292429	_
C2cd4b	0.48009	0.0614682	0.750011	_	-0.230899	0.350117	0.999847	_	-0.19336	0.401137	0.650506	_
C2cd4c	0.569963	0.067915	0.750011	_	0.2577	0.391395	0.999847	_	-0.890854	0.00445193	0.174796	_
C2cd4d	-0.187633	0.534485	0.861825	_	-0.0385629	0.89788	0.999847	_	-0.198524	0.482403	0.71287	_
C2cd5	-0.15251	0.75516	0.934974	_	0.0417245	0.931924	0.999847	_	0.232153	0.612175	0.801409	_
C330007P06Rik	-0.0550684	0.42937	0.818732	_	0.0954251	0.178236	0.999847	_	0.142098	0.0384864	0.253929	_
C330018D20Rik	-0.0913112	0.336923	0.787604	_	-0.0388881	0.679329	0.999847	_	0.146439	0.107572	0.366394	_
C330021F23Rik	0.100166	0.493891	0.84657	_	0.132547	0.367664	0.999847	_	-0.0785877	0.564828	0.771265	_
C3ar1	-0.0411567	0.877094	0.970818	_	0.10296	0.699348	0.999847	_	0.339631	0.182786	0.451589	_
C530008M17Rik	0.0451504	0.69252	0.91485	_	-0.0676457	0.554634	0.999847	_	-0.0922997	0.390794	0.642085	_
C530025M09Rik	-0.213935	0.522869	0.85599	_	0.0561419	0.866126	0.999847	_	-0.0124991	0.967941	0.985437	_
C5ar1	-0.375626	0.289497	0.773651	_	-0.62185	0.0875508	0.999847	_	-0.0464604	0.886709	0.948797	_
C5ar2	-0.132157	0.283415	0.77184	_	0.0846329	0.487954	0.999847	_	0.221337	0.0629377	0.299642	_
C6	-0.191975	0.651622	0.898912	_	-0.466749	0.278968	0.999847	_	-0.226906	0.568496	0.773276	_
C7	0.40469	0.111457	0.750011	_	0.0450867	0.854148	0.999847	_	-0.54554	0.0265848	0.229236	_
C77080	-0.0204161	0.966888	0.992556	_	-0.0601734	0.90264	0.999847	_	0.53186	0.255782	0.524595	_
C78339	-0.186455	0.126682	0.750011	_	-0.133819	0.265442	0.999847	_	0.130401	0.246107	0.515677	_
C87436	0.00273265	0.966633	0.992556	_	-0.192197	0.00797601	0.999847	_	-0.117056	0.0675891	0.307954	_
C87499	-0.305598	0.36569	0.800181	_	-0.0254492	0.939252	0.999847	_	-0.193785	0.536669	0.751805	_
C8g	-0.0568665	0.7305	0.926676	_	-0.00982601	0.95246	0.999847	_	-0.40074	0.0166757	0.205478	_
Caap1	0.0823573	0.645938	0.897128	_	-0.0401876	0.82222	0.999847	_	0.185259	0.275355	0.543645	_
Cab39	-0.0705751	0.492686	0.84576	_	-0.0394037	0.700384	0.999847	_	-0.0246859	0.796135	0.903284	_
Cab39l	-0.125619	0.140305	0.750011	_	-0.0557727	0.502104	0.999847	_	0.134941	0.0930047	0.346852	_
Cabin1	-0.00976106	0.907558	0.978152	_	-0.0421634	0.617146	0.999847	_	0.217576	0.0115966	0.195078	_
Cables1	-0.335716	0.244193	0.757534	_	0.177327	0.532806	0.999847	_	0.497957	0.0719903	0.315827	_
Cables2	-0.018256	0.800718	0.94851	_	0.0351469	0.627835	0.999847	_	0.159315	0.0278327	0.233168	_
Cabp1	0.0776574	0.545077	0.865347	_	0.0968867	0.451547	0.999847	_	-0.548764	0.000192921	0.131161	DOWN
Cabp2	0.221051	0.260737	0.762587	_	0.0739112	0.702375	0.999847	_	-0.250319	0.176306	0.444172	_
Cabp5	-0.113863	0.337918	0.788059	_	-0.0487821	0.67817	0.999847	_	-0.0350153	0.749609	0.877384	_
Cabp7	0.136213	0.633503	0.893988	_	-0.215238	0.45336	0.999847	_	0.531671	0.0578021	0.28993	_
Cabyr	-0.264144	0.265825	0.764687	_	0.322826	0.17747	0.999847	_	0.357545	0.113431	0.37297	_
Cacfd1	-0.0467179	0.487021	0.843106	_	-0.0258383	0.699311	0.999847	_	0.0749783	0.23854	0.508333	_
Cachd1	0.136827	0.288383	0.773328	_	0.0825098	0.517793	0.999847	_	-0.219212	0.0769581	0.323551	_
Cacna1a	-0.902767	0.0147102	0.750011	_	0.0530384	0.8758	0.999847	_	0.144017	0.650463	0.824582	_
Cacna1b	0.908808	0.0386783	0.750011	_	-0.379801	0.363563	0.999847	_	-0.305117	0.433208	0.677387	_
Cacna1c	-0.260386	0.329626	0.78656	_	0.786937	0.00723344	0.999847	_	-0.347563	0.169382	0.436772	_
Cacna1d	0.214852	0.554194	0.867565	_	-0.0943146	0.794329	0.999847	_	-0.325501	0.341289	0.60306	_
Cacna1e	-0.225305	0.425235	0.817549	_	-0.011811	0.966355	0.999847	_	0.311124	0.243436	0.512863	_
Cacna1f	-0.0137187	0.943525	0.987116	_	-0.0458653	0.812917	0.999847	_	0.109654	0.546498	0.757844	_
Cacna1g	0.477111	0.0811518	0.750011	_	0.409292	0.130365	0.999847	_	-0.341064	0.174461	0.441846	_
Cacna1h	0.456128	0.102671	0.750011	_	0.201481	0.457346	0.999847	_	-0.0518893	0.836488	0.923873	_
Cacna1i	0.176032	0.08411	0.750011	_	0.0959191	0.332298	0.999847	_	0.00614252	0.946301	0.977291	_
Cacna1s	0.026908	0.842325	0.960173	_	-0.0250556	0.85304	0.999847	_	-0.128857	0.3146	0.579377	_
Cacna2d1	0.0405486	0.922097	0.982258	_	0.996846	0.0253721	0.999847	_	-0.182844	0.637919	0.817841	_
Cacna2d2	-0.0175633	0.876955	0.970818	_	-0.129088	0.26349	0.999847	_	-0.107734	0.316118	0.581004	_
Cacna2d4	-0.0683287	0.595873	0.881974	_	-0.121495	0.349769	0.999847	_	0.214854	0.085872	0.336811	_
Cacnb1	0.306505	0.241705	0.757534	_	0.100324	0.696573	0.999847	_	0.00347003	0.988456	0.995294	_
Cacnb2	0.104189	0.582072	0.876944	_	0.184418	0.334332	0.999847	_	0.0983345	0.578229	0.779429	_
Cacnb3	0.101448	0.411902	0.81379	_	-0.0463505	0.705614	0.999847	_	0.31569	0.01189	0.195212	_
Cacnb4	-0.170147	0.557339	0.869253	_	0.214272	0.461196	0.999847	_	0.129129	0.633009	0.814655	_
Cacng1	-0.011639	0.951887	0.989865	_	-0.169888	0.38361	0.999847	_	0.0318926	0.859579	0.934557	_
Cacng2	-0.0883848	0.779181	0.942654	_	0.0581055	0.853663	0.999847	_	0.018847	0.948916	0.97751	_
Cacng5	-0.0827785	0.849825	0.960935	_	-0.1771	0.685956	0.999847	_	-0.353854	0.391019	0.642232	_
Cacng6	-0.162022	0.16449	0.751735	_	0.0545034	0.631783	0.999847	_	-0.174822	0.111464	0.37116	_
Cacng7	0.0296578	0.893063	0.974875	_	-0.0432539	0.844611	0.999847	_	-0.0160252	0.938014	0.97389	_
Cacng8	0.361116	0.280593	0.769611	_	0.335731	0.314726	0.999847	_	0.268596	0.387457	0.638952	_
Cactin	-0.00970635	0.916971	0.980747	_	-0.0538313	0.564928	0.999847	_	0.209566	0.0250941	0.224393	_
Cacul1	-0.0883617	0.447118	0.825273	_	0.0389254	0.736022	0.999847	_	0.243195	0.0343392	0.245506	_
Cacybp	-0.0315397	0.772926	0.941225	_	0.192417	0.0907878	0.999847	_	0.127056	0.222657	0.49159	_
Cad	-0.199119	0.0751415	0.750011	_	0.00591151	0.955897	0.999847	_	-0.095044	0.347278	0.608189	_
Cadm2	-0.175283	0.579595	0.876383	_	0.00182629	0.995375	0.999847	_	0.368755	0.220093	0.489593	_
Cadm3	-0.603524	0.302441	0.778772	_	-0.65854	0.261839	0.999847	_	0.948429	0.0909928	0.343893	_
Cadm4	-0.0391661	0.861577	0.965417	_	0.170198	0.452075	0.999847	_	0.319977	0.139314	0.403056	_
Cadps	-0.309948	0.29261	0.775949	_	-0.243516	0.405525	0.999847	_	0.144233	0.595785	0.791143	_
Cadps2	-0.340366	0.450321	0.826496	_	-0.0401327	0.928506	0.999847	_	-0.260168	0.535717	0.751461	_
Cage1	-0.0237207	0.78098	0.942818	_	0.0434445	0.611507	0.999847	_	0.171396	0.0425385	0.263482	_
Calb1	-0.437057	0.135175	0.750011	_	-0.0914016	0.747337	0.999847	_	-0.326239	0.227356	0.495758	_
Calcoco1	0.0431893	0.654061	0.899494	_	0.0342498	0.722028	0.999847	_	0.0643786	0.476514	0.70783	_
Calcrl	-0.0645962	0.607862	0.886223	_	-0.0204613	0.870451	0.999847	_	-0.0157213	0.893285	0.951686	_
Cald1	-0.486065	0.104832	0.750011	_	0.199909	0.491364	0.999847	_	0.0216974	0.935853	0.972814	_
Calhm1	0.156533	0.448148	0.825729	_	0.204383	0.324727	0.999847	_	-0.193959	0.317332	0.58206	_
Calml3	0.301264	0.318331	0.783447	_	0.00491056	0.986837	0.999847	_	-0.20282	0.469061	0.702767	_
Calml4	-0.711781	0.196024	0.753044	_	-0.229383	0.670334	0.999847	_	0.15902	0.751805	0.878601	_
Caln1	0.324826	0.266421	0.764687	_	0.230712	0.425924	0.999847	_	-0.868634	0.00413638	0.174772	_
Calr	0.06471	0.365462	0.800181	_	0.0845769	0.240632	0.999847	_	0.114323	0.0961349	0.351428	_
Calr3	0.607909	0.0758568	0.750011	_	0.237715	0.470824	0.999847	_	-0.140523	0.646706	0.822523	_
Calu	-0.167912	0.372968	0.80154	_	-0.000688843	0.997051	0.999847	_	0.0777603	0.656012	0.827682	_
Caly	0.206316	0.383851	0.804013	_	-0.120075	0.609747	0.999847	_	-0.486379	0.0370226	0.250279	_
Camk1	-0.532979	0.072436	0.750011	_	-0.0583974	0.83672	0.999847	_	0.372718	0.170269	0.437926	_
Camk1d	-0.00178421	0.983401	0.996342	_	-0.0947338	0.277408	0.999847	_	-0.0614332	0.446956	0.687307	_
Camk1g	-0.000588716	0.994548	0.998724	_	-0.0522937	0.54594	0.999847	_	0.00628176	0.937792	0.97376	_
Camk2a	0.147739	0.619336	0.88978	_	-0.0741042	0.80271	0.999847	_	-0.575227	0.0494364	0.277107	_
Camk2b	-0.236338	0.250606	0.758637	_	-0.268787	0.193712	0.999847	_	0.165428	0.385474	0.637552	_
Camk2d	-0.0531926	0.580677	0.876383	_	-0.106705	0.273935	0.999847	_	0.06681	0.459234	0.695508	_
Camk2g	-0.130261	0.1741	0.751735	_	-0.0825875	0.38144	0.999847	_	0.102092	0.250567	0.519894	_
Camk2n1	-0.33803	0.133096	0.750011	_	-0.148744	0.497607	0.999847	_	0.339071	0.108441	0.36793	_
Camk2n2	-0.111624	0.74499	0.931159	_	-0.389116	0.264645	0.999847	_	0.743475	0.0300916	0.238228	_
Camk4	-0.109083	0.319137	0.783752	_	-0.0948274	0.38485	0.999847	_	0.000198094	0.998433	0.999372	_
Camkk1	-0.261596	0.0778892	0.750011	_	-0.108391	0.448564	0.999847	_	0.0707037	0.595176	0.790926	_
Camkk2	-0.043664	0.582728	0.87721	_	-0.0177668	0.822482	0.999847	_	0.0138395	0.851573	0.930952	_
Camkmt	-0.442917	0.0161445	0.750011	_	-0.244434	0.160197	0.999847	_	0.00578392	0.970809	0.986678	_
Camkv	-0.206294	0.346292	0.791677	_	-0.170955	0.433316	0.999847	_	-0.303695	0.144882	0.40963	_
Caml	-0.0870502	0.348757	0.792478	_	-0.0944731	0.310253	0.999847	_	0.112054	0.201542	0.47065	_
[truncated: 13,534 more rows]

## Sheet: 3 - Day 17 PBMC
gene_symbol	vc_fold_change	vc_p_value	adj.P.Val	INF vs C (P<0.001)	v1_fold_change	v1_p_value	adj.P.Val	1V vs C (P<0.001)	v3_fold_change	v3_p_value	adj.P.Val	3V vs C (P<0,001)
0610007P14Rik	0.101127	0.0836659	0.287427	_	0.172654	0.00675768	0.0904679	_	0.253783	0.000371451	0.00483465	UP
0610009B22Rik	0.0579899	0.455399	0.705513	_	0.0131333	0.864429	0.947043	_	-0.0951325	0.228595	0.400927	_
0610009O20Rik	0.0524215	0.509654	0.744127	_	-0.0316759	0.688793	0.864746	_	0.247832	0.0065432	0.0335579	_
0610010F05Rik	0.318642	0.00966388	0.0912539	_	0.127854	0.248611	0.545111	_	0.424717	0.00135573	0.0114815	_
0610011F06Rik	0.0314522	0.631043	0.820119	_	0.066906	0.314112	0.609851	_	0.288376	0.000518207	0.00605016	UP
0610030E20Rik	0.100609	0.126082	0.356258	_	0.220922	0.00311893	0.0633034	_	0.131785	0.0514257	0.142937	_
0610037L13Rik	-0.154408	0.280722	0.551206	_	0.0378372	0.787289	0.912005	_	-0.334275	0.0293779	0.0966465	_
0610040J01Rik	0.653507	0.0388298	0.186117	_	0.312022	0.29427	0.590241	_	0.377562	0.208567	0.378391	_
1110001J03Rik	-0.0723344	0.413543	0.672388	_	-0.0935732	0.294115	0.590034	_	-0.0565485	0.520663	0.679869	_
1110004E09Rik	0.144882	0.0604222	0.240147	_	0.0464528	0.522724	0.770279	_	0.132221	0.0833904	0.20097	_
1110004F10Rik	0.139796	0.157998	0.406288	_	0.0420529	0.660318	0.849828	_	0.0438117	0.647158	0.780248	_
1110007C09Rik	-0.11364	0.348768	0.617428	_	0.00591563	0.960452	0.985952	_	-0.0911428	0.449736	0.619619	_
1110008F13Rik	0.18428	0.0510269	0.21725	_	0.0764181	0.390645	0.675542	_	0.131921	0.148649	0.301084	_
1110008L16Rik	-0.190777	0.106366	0.324122	_	-0.247776	0.0418201	0.226313	_	-0.357272	0.00609912	0.0319106	_
1110008P14Rik	0.0590087	0.555495	0.775532	_	0.217279	0.0433552	0.231149	_	0.128641	0.20925	0.379162	_
1110012L19Rik	0.0371368	0.658112	0.834598	_	0.0353953	0.67309	0.856299	_	0.181781	0.0442683	0.1288	_
1110017D15Rik	-0.255469	0.0232643	0.142026	_	0.0116481	0.909036	0.966158	_	-0.398406	0.00141406	0.0118395	_
1110032A03Rik	0.176858	0.604222	0.80427	_	-0.472896	0.17831	0.462418	_	0.551609	0.120642	0.260765	_
1110032F04Rik	0.260049	0.121794	0.34879	_	0.123383	0.447245	0.720404	_	0.653514	0.00103016	0.00946225	_
1110034G24Rik	-0.0616751	0.515034	0.748393	_	-0.148296	0.130816	0.394147	_	0.0219158	0.815802	0.894619	_
1110037F02Rik	0.305499	0.0286216	0.157152	_	0.147529	0.257832	0.553801	_	0.0154785	0.903223	0.94631	_
1110038F14Rik	0.108151	0.0764006	0.274043	_	0.0796867	0.18027	0.464499	_	0.0459987	0.429022	0.602392	_
1110051M20Rik	-0.533249	0.00382343	0.0583186	_	0.333512	0.0478632	0.239941	_	-0.854506	7.45e-05	0.00180716	DOWN
1110057K04Rik	0.152673	0.045203	0.203999	_	0.109141	0.13806	0.405095	_	0.19146	0.0154796	0.061218	_
1110058L19Rik	-0.0220254	0.735346	0.877738	_	-0.169632	0.0190122	0.155176	_	0.037393	0.567604	0.717911	_
1110059E24Rik	-0.115649	0.186945	0.444338	_	-0.292686	0.0035177	0.0663579	_	-0.204429	0.0280435	0.0934677	_
1110059G10Rik	-0.0314425	0.660813	0.83584	_	-0.17483	0.0260558	0.179594	_	-0.0121237	0.865237	0.922342	_
1110065P20Rik	0.099419	0.196886	0.45583	_	-0.0266191	0.722034	0.880432	_	0.194667	0.0190568	0.0710976	_
1190002N15Rik	0.0299161	0.706553	0.861335	_	0.0907315	0.263496	0.560168	_	0.28332	0.00274846	0.0183418	_
1190005I06Rik	1.08039	0.00264528	0.0498297	_	0.579467	0.0701973	0.291041	_	1.1038	0.00226403	0.0161594	_
1200014J11Rik	0.120547	0.477749	0.720664	_	-0.0234177	0.889313	0.95788	_	0.249327	0.153812	0.307781	_
1300017J02Rik	-0.289588	0.479881	0.722618	_	0.0692599	0.864641	0.947043	_	-1.08561	0.0167312	0.0648278	_
1500009L16Rik	0.63156	5.56e-05	0.00975298	UP	0.219939	0.0660785	0.281499	_	0.0563201	0.61729	0.758058	_
1500012F01Rik	-0.107339	0.0939147	0.30434	_	-0.322027	0.0001	0.012955	DOWN	-0.17284	0.0118786	0.0507507	_
1600002H07Rik	0.051645	0.632205	0.820961	_	-0.0055665	0.958682	0.985368	_	0.285694	0.0172145	0.0661013	_
1600002K03Rik	-0.0284873	0.703349	0.859914	_	-0.121783	0.119078	0.378181	_	0.066941	0.376611	0.55534	_
1600012H06Rik	-0.00770374	0.912791	0.963135	_	-0.00381259	0.956767	0.985144	_	0.131288	0.0784617	0.193071	_
1600014C10Rik	0.566812	0.000151527	0.0152869	UP	0.290736	0.0192486	0.1562	_	0.411649	0.00220592	0.0158729	_
1600014K23Rik	0.0464013	0.845847	0.929778	_	0.220814	0.362039	0.652069	_	-0.152878	0.524676	0.682783	_
1600015I10Rik	-0.0545801	0.543451	0.767516	_	-0.211347	0.0304209	0.194284	_	-0.191809	0.0463279	0.132909	_
1700001C02Rik	-0.218537	0.112357	0.333218	_	-0.285293	0.0442302	0.232443	_	-0.403042	0.00754434	0.037083	_
1700001C19Rik	-0.0123801	0.944523	0.977731	_	-0.208083	0.25376	0.549803	_	-0.0517958	0.771283	0.867246	_
1700001J03Rik	-0.098741	0.468622	0.7139	_	-0.343371	0.0215576	0.165026	_	0.310668	0.0345886	0.108119	_
1700001K19Rik	-0.194603	0.0352788	0.176125	_	0.120878	0.16945	0.45138	_	-0.433688	0.000142054	0.00269429	DOWN
1700001L19Rik	0.363123	0.176817	0.433644	_	0.200085	0.446051	0.719501	_	0.105904	0.684378	0.806348	_
1700001O22Rik	0.165765	0.403248	0.664008	_	0.639066	0.00511927	0.0788109	_	0.430251	0.0422818	0.124435	_
1700001P01Rik	-0.0601369	0.833432	0.924476	_	-1.05727	0.00213956	0.0550735	_	-0.717487	0.0230509	0.0812764	_
1700003E16Rik	0.0534383	0.874555	0.944635	_	-0.163467	0.630466	0.83429	_	-0.492771	0.160582	0.316786	_
1700003F12Rik	-1.26402	0.0016955	0.041126	_	0.770695	0.0329794	0.20255	_	-2.18984	1.05e-05	0.000659171	DOWN
1700006A11Rik	0.0740402	0.839216	0.927411	_	-0.220614	0.547881	0.783851	_	-0.0766539	0.83363	0.905137	_
1700006E09Rik	-0.511418	0.164683	0.416218	_	-0.0189508	0.957409	0.985144	_	-0.434527	0.233205	0.405851	_
1700007G11Rik	-0.085427	0.875098	0.944817	_	-0.0321534	0.952804	0.984242	_	0.561919	0.310331	0.491023	_
1700007K09Rik	-0.465476	0.0010556	0.0328164	_	0.0553892	0.630742	0.834343	_	-0.717813	1.89e-05	0.000873778	DOWN
1700008F21Rik	0.312287	0.393133	0.654773	_	0.193293	0.594022	0.812616	_	0.813906	0.0378227	0.11508	_
1700008O03Rik	-0.101069	0.660566	0.835789	_	-0.48122	0.0510865	0.247621	_	0.0995305	0.665381	0.793336	_
1700008P02Rik	-0.00524438	0.980357	0.992416	_	0.201029	0.353094	0.643246	_	0.143241	0.504833	0.666444	_
1700009N14Rik	0.320426	0.533197	0.760232	_	-0.276784	0.589714	0.810162	_	-0.391395	0.448171	0.618218	_
1700010B08Rik	-0.3566	0.577422	0.788298	_	-0.81903	0.211421	0.502656	_	-0.779464	0.233077	0.405725	_
1700010I14Rik	0.111939	0.305813	0.576867	_	0.0520844	0.628479	0.833237	_	0.00756834	0.943705	0.966979	_
1700011E24Rik	-0.0469454	0.887506	0.951251	_	-0.514717	0.136829	0.403158	_	-0.157522	0.636319	0.772933	_
1700011L22Rik	0.23769	0.268619	0.538579	_	0.597762	0.0118398	0.121692	_	0.538122	0.0208139	0.0755006	_
1700012A03Rik	-0.188425	0.509631	0.744127	_	-0.441311	0.135552	0.401673	_	-0.116815	0.681177	0.804011	_
1700012B07Rik	0.0323017	0.896589	0.955885	_	0.571069	0.0348767	0.208543	_	-0.322486	0.207814	0.377373	_
1700012P22Rik	-0.00682543	0.980563	0.992416	_	-0.015663	0.955417	0.984808	_	-0.18772	0.50635	0.667647	_
1700013F07Rik	-0.240945	0.453587	0.704049	_	-0.782488	0.0254962	0.177459	_	-0.140118	0.660754	0.790273	_
1700013G24Rik	0.241229	0.284683	0.55485	_	-0.143117	0.519862	0.767926	_	0.329699	0.150788	0.304055	_
1700015G11Rik	-0.219357	0.330036	0.601981	_	-0.184918	0.409207	0.691991	_	0.207004	0.357079	0.536582	_
1700016H13Rik	-0.165567	0.111686	0.332404	_	-0.10144	0.315665	0.611252	_	-0.292875	0.0095876	0.0438255	_
1700016K19Rik	-0.16793	0.126762	0.357452	_	-0.110777	0.302071	0.597778	_	-0.344732	0.00500022	0.0277042	_
1700017B05Rik	0.0994303	0.430763	0.685999	_	-0.1302	0.306116	0.601401	_	0.0803374	0.522726	0.681605	_
1700018B08Rik	-0.194931	0.699748	0.857292	_	0.561962	0.275632	0.572291	_	0.258339	0.610023	0.752621	_
1700018C11Rik	-0.306727	0.100819	0.314758	_	0.28683	0.122671	0.383158	_	0.181542	0.315818	0.496901	_
1700019A02Rik	-0.787144	0.00528593	0.0688163	_	0.249922	0.311602	0.607515	_	-1.16888	0.000241002	0.00372972	DOWN
1700019B03Rik	0.0717511	0.848266	0.931128	_	-0.274976	0.467527	0.735137	_	-0.244076	0.518143	0.677731	_
1700019D03Rik	-0.855629	0.000463474	0.024156	DOWN	0.190671	0.326835	0.620899	_	-1.17692	2.21e-05	0.000948567	DOWN
1700019G17Rik	0.293159	0.0898649	0.29913	_	0.338122	0.05424	0.254432	_	0.146567	0.377368	0.556134	_
1700019L03Rik	0.330064	0.319396	0.590504	_	-0.012149	0.970214	0.988763	_	0.772758	0.0300684	0.0981601	_
1700019N19Rik	-0.135159	0.318776	0.589604	_	-0.0469259	0.724934	0.882186	_	-0.279704	0.0507216	0.141493	_
1700019O17Rik	-0.232916	0.122042	0.349387	_	-0.064668	0.654447	0.846858	_	-0.24223	0.109024	0.242745	_
1700020A23Rik	-0.292968	0.508497	0.743172	_	0.537693	0.233608	0.52785	_	-0.640758	0.160179	0.316238	_
1700020D05Rik	0.20445	0.0728249	0.266537	_	0.182369	0.105482	0.355976	_	0.237765	0.0406665	0.120911	_
1700020L24Rik	0.0619008	0.451069	0.701512	_	0.24338	0.00880655	0.103996	_	0.11245	0.181012	0.3438	_
1700021F05Rik	0.24272	0.0337747	0.17202	_	-0.112586	0.292932	0.589067	_	0.204567	0.0672247	0.172728	_
1700021F07Rik	-0.144836	0.665694	0.838966	_	0.466324	0.177438	0.460799	_	-0.452253	0.190015	0.355142	_
1700021K19Rik	-0.0677452	0.436145	0.690341	_	-0.135014	0.132646	0.396993	_	-0.245655	0.0116277	0.0500909	_
1700022I11Rik	-0.313726	0.136819	0.372922	_	0.286462	0.171488	0.453759	_	-0.674743	0.00442875	0.0255815	_
1700023E05Rik	0.680647	0.0247577	0.145979	_	-0.00880254	0.974468	0.991082	_	0.224682	0.419684	0.593759	_
1700023F06Rik	-0.0715724	0.770788	0.896716	_	-0.258307	0.301982	0.597668	_	-0.247592	0.321713	0.502815	_
1700024G13Rik	-0.107334	0.63767	0.824726	_	-0.108565	0.633848	0.835947	_	-0.427466	0.076125	0.188874	_
1700024P04Rik	0.0393704	0.898642	0.956453	_	-0.153709	0.620481	0.828152	_	0.105349	0.733702	0.840246	_
1700025F22Rik	0.0637763	0.849775	0.931848	_	0.144652	0.668357	0.854221	_	-0.164486	0.626501	0.764901	_
1700025G04Rik	0.277717	0.0473682	0.209591	_	0.227315	0.0967714	0.341621	_	0.489241	0.00187326	0.0141905	_
1700026L06Rik	0.474192	0.00112867	0.0342441	_	0.236365	0.0608147	0.270205	_	0.608061	0.00012968	0.00258161	UP
1700028K03Rik	0.162124	0.69298	0.85307	_	0.548488	0.194428	0.482575	_	0.201915	0.623476	0.762578	_
1700028P14Rik	0.237861	0.531706	0.75931	_	0.301571	0.429849	0.708101	_	0.827638	0.0427709	0.125477	_
1700029F12Rik	-0.384668	0.02567	0.148508	_	-0.00828321	0.95782	0.985144	_	-0.563054	0.00263904	0.0179025	_
1700029H14Rik	-0.26434	0.348835	0.617456	_	-0.655403	0.0308729	0.195536	_	0.0158307	0.954515	0.974185	_
1700029I15Rik	-0.129931	0.242038	0.509102	_	-0.0545037	0.616198	0.825384	_	0.493888	0.000395294	0.00501443	UP
1700029J07Rik	-0.0623511	0.632801	0.821266	_	0.0037586	0.976925	0.991999	_	0.188809	0.16151	0.318008	_
1700029P11Rik	-0.172698	0.10986	0.329578	_	0.068024	0.511929	0.763096	_	-0.419218	0.00101993	0.00939483	_
1700030F18Rik	-0.394252	0.15258	0.398796	_	0.127059	0.633206	0.835676	_	-0.143435	0.590506	0.73704	_
1700030J22Rik	0.308799	0.317972	0.589474	_	0.860799	0.0120911	0.123057	_	0.651421	0.0466359	0.133619	_
1700030K09Rik	-0.183255	0.144302	0.385395	_	-0.022976	0.848937	0.941454	_	-0.0121802	0.919531	0.955037	_
1700034E13Rik	0.230931	0.536994	0.763097	_	-0.321647	0.392968	0.677309	_	0.111099	0.765212	0.863339	_
1700034J05Rik	-0.37727	0.103114	0.31858	_	0.512867	0.0327709	0.201767	_	0.00521119	0.981106	0.989681	_
1700034O15Rik	-0.0929578	0.669492	0.840637	_	0.0565471	0.7947	0.915188	_	-0.187454	0.394224	0.571668	_
1700037C18Rik	0.145815	0.233569	0.499923	_	-0.127932	0.293087	0.58911	_	0.300201	0.0226937	0.0804831	_
1700037H04Rik	-0.219489	0.15565	0.402706	_	0.138374	0.359951	0.6499	_	-0.204615	0.183543	0.346929	_
1700039E15Rik	0.18273	0.45665	0.70663	_	0.540904	0.040052	0.221844	_	0.108089	0.657557	0.787677	_
1700040L02Rik	0.12328	0.701771	0.858639	_	0.68143	0.0488192	0.242421	_	1.16205	0.00251468	0.0173116	_
1700042G07Rik	-0.836705	0.111832	0.332781	_	-0.827542	0.115458	0.37179	_	-0.920509	0.0830571	0.200276	_
1700049G17Rik	0.13066	0.316222	0.587649	_	0.000590989	0.996314	0.998506	_	0.0924684	0.474034	0.64024	_
1700052N19Rik	0.123807	0.220668	0.485346	_	0.0750568	0.449828	0.72223	_	0.283728	0.0109208	0.047921	_
1700056E22Rik	-0.0188995	0.898058	0.956429	_	-0.211993	0.165726	0.446301	_	0.0296038	0.841022	0.909305	_
1700061G19Rik	0.0194894	0.892239	0.953241	_	-0.0529005	0.713685	0.876434	_	-0.366338	0.0214701	0.0773039	_
1700066B19Rik	-0.799747	0.0788021	0.278743	_	-0.938919	0.0430325	0.230472	_	-0.729433	0.105688	0.23792	_
1700066M21Rik	-0.0338493	0.800966	0.910963	_	-0.260774	0.0680688	0.285909	_	0.0247124	0.853895	0.916406	_
1700067K01Rik	0.594157	0.26225	0.531942	_	0.118099	0.819673	0.925937	_	-0.612991	0.248119	0.423027	_
1700067P10Rik	-0.245969	0.482685	0.725013	_	0.628706	0.0868077	0.324371	_	-0.341775	0.333401	0.514435	_
1700074P13Rik	0.052477	0.85713	0.935253	_	0.399243	0.184968	0.470774	_	1.12138	0.00159097	0.0127005	_
1700080E11Rik	0.0175137	0.955645	0.982262	_	0.175536	0.579386	0.803992	_	0.707536	0.0385042	0.116522	_
1700080O16Rik	0.408031	0.118084	0.342749	_	-0.044421	0.858621	0.945134	_	0.244577	0.334897	0.515887	_
1700084C01Rik	-0.386585	0.345222	0.614633	_	-0.0415519	0.917843	0.970279	_	-0.451191	0.273425	0.452219	_
1700088E04Rik	0.0257658	0.870555	0.942447	_	0.0517734	0.74371	0.890322	_	-0.0189415	0.904624	0.946992	_
1700092M07Rik	-0.176727	0.183047	0.440402	_	-0.258823	0.0595605	0.267081	_	-0.258545	0.0598013	0.158869	_
1700093K21Rik	0.00181667	0.993174	0.997354	_	0.418264	0.0649693	0.278656	_	0.184909	0.390464	0.568054	_
1700101E01Rik	-0.131317	0.380575	0.644191	_	-0.217639	0.155856	0.433064	_	-0.468167	0.0061757	0.0322228	_
1700102P08Rik	-0.00794702	0.983314	0.9939	_	-0.149648	0.694535	0.867133	_	-0.314197	0.414159	0.589063	_
1700106J16Rik	0.164314	0.571021	0.784138	_	0.452925	0.132342	0.39642	_	0.433747	0.148167	0.300417	_
1700109H08Rik	-0.0366296	0.71003	0.862825	_	-0.321777	0.00502015	0.0779608	_	0.324031	0.00479404	0.0270112	_
1700112E06Rik	0.123347	0.672349	0.841891	_	0.657908	0.0373181	0.21491	_	-0.144282	0.621236	0.76095	_
1700113H08Rik	-0.542793	0.185384	0.442726	_	0.347092	0.387985	0.673917	_	-0.891057	0.0384718	0.116444	_
1700122O11Rik	0.160424	0.340523	0.611197	_	-0.110948	0.506041	0.758888	_	0.0336753	0.838843	0.907894	_
1700123I01Rik	0.369063	0.181489	0.438523	_	0.397622	0.15207	0.427911	_	0.504078	0.075526	0.187648	_
1700123O20Rik	-0.0601995	0.334248	0.60622	_	-0.146961	0.0287043	0.187421	_	-0.0111996	0.855025	0.916815	_
1700125H20Rik	0.163603	0.672739	0.842013	_	-0.287617	0.46083	0.730202	_	0.47101	0.234829	0.407689	_
1810011H11Rik	1.39786	0.00484903	0.0657396	_	0.326164	0.447356	0.72042	_	0.627692	0.154866	0.309137	_
1810011O10Rik	0.00862545	0.978965	0.991718	_	-0.382135	0.254357	0.550286	_	-0.046472	0.887075	0.935721	_
1810013L24Rik	0.0235896	0.777993	0.89966	_	-0.107297	0.212378	0.503851	_	-0.0162008	0.846349	0.912215	_
1810022K09Rik	-0.0515053	0.452589	0.703444	_	-0.0249692	0.713557	0.876411	_	0.202714	0.00893492	0.0417367	_
1810024B03Rik	0.224383	0.3189	0.58971	_	-0.301435	0.18683	0.472568	_	-0.327748	0.153532	0.307377	_
1810026J23Rik	0.253865	0.00661769	0.0758404	_	-0.142763	0.0943973	0.337738	_	0.114701	0.171292	0.33129	_
1810030O07Rik	0.10284	0.245167	0.51257	_	0.105427	0.234081	0.528231	_	0.14629	0.106557	0.239143	_
1810041L15Rik	0.539871	0.179685	0.436615	_	0.884809	0.0364732	0.212673	_	0.3816	0.334926	0.515887	_
1810043G02Rik	0.181053	0.109712	0.32936	_	0.151532	0.174697	0.457831	_	0.241281	0.0391855	0.117857	_
1810043H04Rik	1.32623	0.17037	0.424811	_	-0.173909	0.852301	0.942919	_	0.318397	0.733593	0.840246	_
1810046K07Rik	-0.00151214	0.994705	0.9976	_	-0.000530708	0.998142	0.999217	_	-0.157085	0.494345	0.657464	_
1810055G02Rik	0.116924	0.799423	0.910184	_	0.597934	0.206827	0.496881	_	0.406357	0.38343	0.56183	_
1810062G17Rik	0.290866	0.0790455	0.279269	_	0.0238412	0.878699	0.952202	_	0.630367	0.00109805	0.00987236	_
2010002M12Rik	0.150906	0.223441	0.488127	_	0.447699	0.00208043	0.054667	_	0.865643	4.26e-06	0.000402796	UP
2010003K11Rik	-0.676358	0.0743995	0.270374	_	0.0785686	0.825833	0.929151	_	-1.08835	0.00787023	0.0382716	_
2010005H15Rik	-1.85328	0.000784898	0.0288144	DOWN	-1.66105	0.00185579	0.0508843	_	-0.906579	0.0550533	0.149766	_
2010012O05Rik	0.186382	0.00555209	0.0704808	_	0.321913	6.18e-05	0.00992677	UP	0.786059	1.84e-09	1.08125e-05	UP
2010107E04Rik	-0.138491	0.0494736	0.213752	_	-0.111375	0.10556	0.356037	_	0.083152	0.217177	0.389055	_
2010109A12Rik	-0.173645	0.185483	0.442733	_	0.138857	0.284121	0.580807	_	-0.293235	0.0340174	0.106826	_
2010109I03Rik	-0.231506	0.172652	0.427763	_	0.184719	0.270623	0.567672	_	-0.56418	0.00358329	0.0219964	_
2010111I01Rik	0.12258	0.281625	0.552364	_	0.220717	0.0635624	0.27577	_	0.307482	0.0140735	0.0572077	_
2010300C02Rik	0.296003	0.135619	0.370705	_	-0.0283473	0.881532	0.953571	_	0.644396	0.00398966	0.0237604	_
2010315B03Rik	0.286197	0.116516	0.340467	_	0.0409051	0.814323	0.924732	_	0.299285	0.102106	0.232313	_
2200002D01Rik	-0.478268	0.0621917	0.243391	_	-0.503634	0.0510307	0.247555	_	-0.240931	0.324183	0.504933	_
2210010C04Rik	-0.247853	0.325166	0.596611	_	0.527747	0.0478052	0.239941	_	0.0566789	0.818934	0.896284	_
2210011C24Rik	0.142591	0.62598	0.816544	_	-0.162648	0.578749	0.803609	_	-0.156332	0.593421	0.739181	_
2210016F16Rik	0.286496	0.000344418	0.0219039	UP	0.123914	0.0608453	0.270223	_	0.219729	0.0028583	0.0188469	_
2210016L21Rik	0.0691103	0.45482	0.705257	_	0.087184	0.348665	0.639387	_	0.462349	0.000157567	0.00288324	UP
2210018M11Rik	0.0140758	0.868147	0.941317	_	-0.108454	0.213894	0.505418	_	0.0858064	0.320292	0.50137	_
2210404O09Rik	0.163884	0.0833015	0.286677	_	-0.123031	0.183104	0.468111	_	0.314562	0.00306895	0.0197635	_
2300003K06Rik	-0.121995	0.598743	0.801015	_	0.181439	0.436694	0.713598	_	-0.232156	0.32304	0.503863	_
2300005B03Rik	-0.0571075	0.662026	0.836849	_	0.0634633	0.62742	0.832506	_	-0.205362	0.130889	0.276193	_
2300009A05Rik	-0.0583647	0.485817	0.726943	_	-0.0313451	0.706363	0.872817	_	0.185045	0.0397834	0.119118	_
2310003H01Rik	0.200926	0.271325	0.541809	_	0.285884	0.12565	0.388005	_	0.181259	0.319032	0.500302	_
2310007B03Rik	-1.37498	0.0241594	0.14396	_	-0.652461	0.249699	0.545962	_	-0.130627	0.813395	0.893191	_
2310007L24Rik	-0.317946	0.00934653	0.0897938	_	0.122719	0.263641	0.560349	_	-0.303874	0.0121536	0.051601	_
2310009B15Rik	0.231221	0.00171123	0.041126	_	0.0221568	0.715529	0.877111	_	0.335529	6.6e-05	0.001692	UP
2310011J03Rik	0.271743	0.00577624	0.0719308	_	0.155218	0.0837892	0.3188	_	0.137049	0.122428	0.263623	_
2310014L17Rik	0.899878	0.114452	0.337155	_	-0.127996	0.814072	0.924609	_	1.75196	0.0055777	0.0298367	_
2310022A10Rik	-0.00150507	0.979297	0.991793	_	0.00880612	0.879366	0.95259	_	0.306459	0.000103196	0.00223314	UP
2310022B05Rik	0.0621677	0.57662	0.787909	_	-0.000441461	0.996818	0.998563	_	0.0845531	0.449846	0.619695	_
2310030G06Rik	-1.4166	0.0780073	0.276931	_	-0.455112	0.550648	0.78509	_	-1.45378	0.0713136	0.180419	_
2310033P09Rik	-0.222986	0.0279715	0.155126	_	0.180354	0.0672416	0.283987	_	-0.400976	0.000610283	0.00678674	DOWN
2310034C09Rik	-0.760277	0.0481635	0.211176	_	0.00290675	0.993504	0.997514	_	-0.785589	0.042092	0.124042	_
2310035C23Rik	0.455103	0.00213139	0.0454219	_	0.0578167	0.639488	0.838567	_	0.103924	0.40404	0.579761	_
2310036O22Rik	-0.0520131	0.562266	0.778705	_	0.119288	0.195124	0.483471	_	-0.257736	0.0108755	0.0477718	_
2310039H08Rik	0.0880044	0.221394	0.485939	_	0.0998384	0.168607	0.450079	_	0.252271	0.00258405	0.017662	_
2310047M10Rik	0.251071	0.0227563	0.140452	_	0.17253	0.100308	0.347233	_	0.141921	0.169691	0.329421	_
2310050C09Rik	-0.186444	0.49459	0.732559	_	-0.507761	0.0770929	0.305705	_	-0.486103	0.0891048	0.210851	_
2310057M21Rik	0.0674347	0.344181	0.613707	_	-0.201995	0.0110499	0.117511	_	0.203822	0.0104883	0.0466977	_
2310061I04Rik	-0.147237	0.12173	0.348718	_	0.176688	0.0681747	0.286219	_	-0.230449	0.0219957	0.0786872	_
2310061N02Rik	0.0509428	0.908711	0.960797	_	0.788412	0.0925991	0.335245	_	0.022246	0.960057	0.97768	_
2310067B10Rik	-0.172818	0.399961	0.661346	_	-0.207789	0.314319	0.609983	_	0.174925	0.394393	0.571819	_
2310079G19Rik	-0.561374	0.0216934	0.137057	_	0.517966	0.0318499	0.198673	_	-1.05681	0.000259461	0.00387939	DOWN
2410002F23Rik	0.182153	0.0560168	0.22966	_	0.216881	0.0264952	0.181338	_	0.272172	0.00769512	0.0376296	_
2410004B18Rik	-0.0354506	0.558662	0.777215	_	-0.265476	0.000533071	0.0279717	DOWN	-0.127283	0.0496703	0.139573	_
2410004P03Rik	-0.0017166	0.994685	0.9976	_	0.00953297	0.97049	0.988763	_	0.24766	0.344624	0.524737	_
2410012M07Rik	-0.0952589	0.647215	0.828934	_	0.14687	0.482783	0.746289	_	0.142746	0.494943	0.657989	_
2410015M20Rik	0.0607581	0.369467	0.635253	_	-0.160042	0.0286411	0.187382	_	-0.00346022	0.958616	0.976816	_
2410016O06Rik	0.260655	0.00167309	0.0409189	_	0.14848	0.0439113	0.231739	_	0.177143	0.0193954	0.0718901	_
2410089E03Rik	0.0916408	0.347862	0.616759	_	0.0858701	0.378116	0.665814	_	0.429738	0.000467625	0.00561341	UP
2410124H12Rik	-0.0574748	0.515811	0.748547	_	-0.101595	0.258395	0.55447	_	-0.206917	0.0310827	0.100522	_
2410127L17Rik	0.0905233	0.161623	0.412052	_	-0.0200566	0.748042	0.891592	_	0.0812653	0.20582	0.374901	_
2410131K14Rik	0.112618	0.551035	0.772114	_	0.0204904	0.913059	0.967851	_	0.00995905	0.957672	0.976192	_
2410137M14Rik	0.84011	0.00376556	0.0579706	_	0.183935	0.458909	0.728834	_	-0.057296	0.815864	0.894619	_
2410141K09Rik	0.0859485	0.1751	0.431351	_	-0.0960625	0.13275	0.39717	_	0.126133	0.0548561	0.149391	_
2510002D24Rik	0.138021	0.103756	0.319799	_	0.0590343	0.468668	0.73608	_	0.192148	0.0296698	0.0972724	_
2510003E04Rik	-0.0871489	0.228715	0.494071	_	-0.0186299	0.791694	0.914126	_	0.00718081	0.918825	0.954614	_
2510009E07Rik	-0.0945569	0.674603	0.843278	_	-0.374473	0.111868	0.365945	_	-0.063433	0.777822	0.870973	_
2510039O18Rik	0.119421	0.0427408	0.197429	_	0.0229869	0.674027	0.856732	_	0.31037	4.93e-05	0.0014591	UP
2610002J02Rik	0.111022	0.12677	0.357452	_	-0.0611289	0.386209	0.672164	_	0.0679881	0.336747	0.517788	_
2610008E11Rik	-0.064449	0.401123	0.662523	_	-0.144794	0.0723178	0.295736	_	0.0586478	0.443823	0.614925	_
2610015P09Rik	0.0841254	0.409471	0.669552	_	-0.233663	0.0334268	0.203886	_	0.205111	0.0573318	0.154371	_
2610020H08Rik	0.133149	0.155278	0.402452	_	0.113434	0.22136	0.513703	_	0.404911	0.000454607	0.00551086	UP
2610028H24Rik	-0.0412017	0.400026	0.661357	_	0.0384138	0.431884	0.709762	_	-0.066447	0.183482	0.34685	_
2610034B18Rik	0.145067	0.638669	0.825595	_	-0.0515324	0.867051	0.947925	_	0.175187	0.5714	0.72145	_
2610034M16Rik	0.202356	0.709715	0.862799	_	0.122363	0.821621	0.927159	_	0.979649	0.0874715	0.208324	_
2610044O15Rik8	0.0512927	0.525706	0.755558	_	-0.0931986	0.256836	0.552826	_	0.189438	0.0308788	0.0999922	_
2610301B20Rik	0.201612	0.119806	0.345959	_	-0.169472	0.185356	0.470912	_	0.029493	0.811862	0.892197	_
2610305D13Rik	-0.177483	0.679203	0.845914	_	0.261727	0.543468	0.781815	_	-0.0739597	0.862817	0.921249	_
2610318N02Rik	-0.233784	0.243644	0.510777	_	-0.574694	0.00981799	0.109587	_	0.160665	0.416801	0.59144	_
2610507B11Rik	0.0126138	0.87089	0.942531	_	0.00619809	0.936323	0.978145	_	-0.0710614	0.366982	0.546342	_
2610524H06Rik	0.00560143	0.94659	0.9779	_	0.0674919	0.42509	0.704613	_	0.223521	0.0167338	0.0648278	_
2610528A11Rik	-0.369572	0.316819	0.588387	_	0.0497536	0.890807	0.958388	_	-0.091765	0.800276	0.885584	_
2610528J11Rik	-0.104447	0.387867	0.650045	_	0.168499	0.172634	0.455438	_	-0.373104	0.00673952	0.0342071	_
2700029M09Rik	0.0845373	0.215864	0.47898	_	-0.0568191	0.3982	0.681867	_	0.121093	0.0846637	0.203234	_
2700049A03Rik	0.0785597	0.21468	0.477688	_	-0.0193696	0.753226	0.893848	_	0.160887	0.0187407	0.0702747	_
2700060E02Rik	0.115236	0.13452	0.369359	_	-0.0579524	0.437481	0.713912	_	0.185775	0.0227698	0.0806559	_
2700081O15Rik	0.124251	0.693642	0.853485	_	0.498499	0.129223	0.39197	_	0.0532493	0.865624	0.922573	_
2700094K13Rik	-0.0195139	0.75496	0.888383	_	-0.128074	0.0557243	0.258005	_	0.0598394	0.345736	0.525661	_
2700097O09Rik	-0.219429	0.183524	0.440839	_	0.149853	0.355367	0.64545	_	-0.352825	0.0412289	0.12211	_
2810004N23Rik	0.0546749	0.436726	0.691014	_	-0.043645	0.53304	0.776799	_	0.0655284	0.353602	0.533348	_
2810006K23Rik	-0.290709	0.0519884	0.219861	_	0.23198	0.112086	0.366024	_	-0.387495	0.0134118	0.0552812	_
2810007J24Rik	-0.0810729	0.368014	0.634128	_	-0.0764173	0.39537	0.679063	_	0.0313338	0.724504	0.834853	_
2810021J22Rik	-0.22077	0.496967	0.73412	_	-0.24874	0.445121	0.718856	_	0.0344421	0.91489	0.95215	_
2810403A07Rik	0.104931	0.215582	0.478674	_	0.130355	0.129516	0.392349	_	0.0473604	0.567416	0.717775	_
2810408A11Rik	-0.139581	0.235902	0.502602	_	0.0658348	0.56827	0.796905	_	-0.105937	0.363074	0.542905	_
2810408M09Rik	0.36668	0.0122844	0.103079	_	0.358622	0.013906	0.131618	_	0.173789	0.194108	0.36034	_
2810417H13Rik	-0.0777844	0.472437	0.716815	_	-0.271076	0.0222821	0.166367	_	-0.154464	0.164834	0.322223	_
2810428I15Rik	0.106107	0.384158	0.647339	_	-0.202611	0.108501	0.360068	_	0.445239	0.00212358	0.0155337	_
2810459M11Rik	-0.181218	0.70791	0.862004	_	-0.1908	0.693312	0.866578	_	-0.122575	0.799662	0.885163	_
2810474O19Rik	0.0643878	0.357039	0.624651	_	-0.110684	0.124047	0.385501	_	-0.0378874	0.583973	0.731972	_
2900026A02Rik	0.415487	0.213789	0.476593	_	0.41801	0.211175	0.502349	_	0.182438	0.576298	0.724857	_
3010026O09Rik	0.183974	0.0235574	0.142353	_	-0.0357327	0.628768	0.833355	_	0.220775	0.00871387	0.04101	_
3110001I22Rik	-0.0118941	0.891005	0.952671	_	-0.143663	0.114332	0.369825	_	-0.0684131	0.43568	0.607873	_
3110002H16Rik	0.16216	0.250753	0.51939	_	0.13704	0.328401	0.622869	_	-0.147621	0.29378	0.47376	_
3110007F17Rik	-0.272362	0.286165	0.55608	_	-0.778911	0.00690075	0.0916192	_	-0.408392	0.118746	0.258007	_
3110009E18Rik	0.204435	0.0577383	0.233787	_	-0.0377245	0.708255	0.873741	_	0.0869958	0.393423	0.570929	_
3110021N24Rik	0.00261931	0.985105	0.99434	_	-0.264266	0.0761065	0.304047	_	0.114662	0.419486	0.593731	_
3110035E14Rik	-0.280463	0.392457	0.654269	_	0.130897	0.686638	0.863539	_	-0.140539	0.665061	0.793114	_
3110040N11Rik	0.0135357	0.861571	0.937293	_	-0.141631	0.084554	0.320031	_	-0.0181091	0.815617	0.894619	_
3110043O21Rik	-0.0611937	0.433926	0.688517	_	-0.0198476	0.797628	0.916761	_	-0.0137432	0.858985	0.918992	_
3110052M02Rik	-0.0489457	0.660027	0.835659	_	0.107259	0.341558	0.633799	_	0.135939	0.232656	0.405512	_
3110057O12Rik	0.0341917	0.755387	0.888649	_	-0.0844526	0.445748	0.719209	_	0.416894	0.00173567	0.0134778	_
3110062M04Rik	-0.358078	0.00967369	0.0912977	_	0.371461	0.00775538	0.0969176	_	-0.45279	0.00202565	0.0149923	_
3110079O15Rik	0.455134	0.098848	0.311856	_	0.365821	0.177069	0.460619	_	0.242574	0.361712	0.541281	_
3110082I17Rik	-0.106317	0.284384	0.554572	_	-0.0218149	0.822564	0.927748	_	-0.354133	0.00239548	0.0166993	_
3300002I08Rik	0.0723227	0.588018	0.79425	_	0.0513957	0.69949	0.869892	_	0.221265	0.112206	0.24776	_
3830417A13Rik	0.464157	0.259672	0.529416	_	0.527311	0.203349	0.492105	_	0.692631	0.101609	0.231451	_
4430402I18Rik	-0.0667772	0.816583	0.916961	_	-0.160094	0.579965	0.804129	_	-0.432763	0.148145	0.300407	_
4632428N05Rik	0.231191	0.0119297	0.101815	_	-0.00628823	0.938363	0.97855	_	0.0501147	0.540524	0.696277	_
4732456N10Rik	-1.02521	0.120892	0.347281	_	-0.432758	0.496854	0.754667	_	-0.0214708	0.972875	0.985111	_
4833420G17Rik	0.0560809	0.476077	0.719741	_	-0.0104499	0.893389	0.95917	_	0.154298	0.0638036	0.166196	_
4833423E24Rik	-0.432461	0.230724	0.496491	_	-0.0636183	0.856328	0.94428	_	0.635774	0.0868963	0.207381	_
4833427G06Rik	-0.5217	0.466838	0.713032	_	-1.12448	0.129439	0.392349	_	-1.1509	0.121392	0.261886	_
4833439L19Rik	0.0189953	0.827208	0.921668	_	0.151274	0.0985805	0.344495	_	-0.136489	0.132623	0.278627	_
4921504E06Rik	-0.958658	0.00455937	0.0642264	_	0.32232	0.274716	0.571657	_	-1.57856	7.37e-05	0.00180131	DOWN
4921507P07Rik	-0.47331	0.424396	0.681457	_	-0.201253	0.731595	0.885663	_	-0.168906	0.7733	0.868628	_
4921517D22Rik	0.964966	0.053156	0.222371	_	0.314557	0.501937	0.756933	_	0.0411582	0.929408	0.959726	_
4921524J17Rik	0.063422	0.592033	0.796443	_	-0.148675	0.219615	0.511739	_	0.121409	0.311686	0.492198	_
4921539E11Rik	0.794127	0.247421	0.515147	_	0.0172923	0.979393	0.993173	_	0.600525	0.376725	0.55543	_
4922502D21Rik	0.369864	0.25104	0.519688	_	0.305421	0.339498	0.631836	_	0.404723	0.211247	0.381772	_
4930402H24Rik	0.00545716	0.967981	0.987776	_	-0.123092	0.372402	0.660162	_	0.13171	0.340884	0.521244	_
4930404A10Rik	0.0099302	0.939984	0.976435	_	-0.0978651	0.462588	0.731344	_	0.182328	0.181375	0.344193	_
4930404N11Rik	0.454657	0.00366821	0.0572164	_	0.145838	0.281607	0.57754	_	0.533962	0.00111462	0.0099756	_
4930407I10Rik	-0.245011	0.430554	0.685981	_	0.187039	0.545414	0.782684	_	0.869483	0.0122473	0.051924	_
4930415F15Rik	0.202105	0.569345	0.782677	_	-0.626275	0.0927697	0.335682	_	-0.0730575	0.836183	0.906669	_
4930415O20Rik	-0.703997	0.0154048	0.115673	_	-1.22164	0.000298393	0.0217729	DOWN	-0.0770112	0.766836	0.864288	_
4930427A07Rik	0.0195567	0.775173	0.89863	_	0.0661822	0.341274	0.633671	_	0.197406	0.0109232	0.047921	_
4930430A15Rik	0.157944	0.691194	0.851826	_	0.214841	0.589895	0.810296	_	1.03983	0.018492	0.0695798	_
4930430F08Rik	0.0786443	0.424637	0.681551	_	-0.278963	0.0113961	0.119355	_	0.227703	0.032218	0.102925	_
4930432K21Rik	-0.126047	0.176423	0.43328	_	-0.134014	0.152369	0.428428	_	0.142895	0.128883	0.273366	_
4930444P10Rik	-0.119048	0.365229	0.631719	_	0.0353086	0.785355	0.910721	_	-0.136024	0.30308	0.483392	_
4930447A16Rik	0.0840518	0.507374	0.742389	_	0.147311	0.253059	0.549466	_	0.209353	0.112516	0.248207	_
4930451G09Rik	-0.0516907	0.882064	0.948953	_	0.258744	0.462103	0.731101	_	1.0191	0.0101106	0.0455209	_
4930451I11Rik	0.142034	0.639075	0.825602	_	0.586922	0.0678738	0.285429	_	-0.210753	0.488617	0.652735	_
4930453N24Rik	0.0288789	0.640188	0.825771	_	0.0512429	0.410907	0.693422	_	0.110428	0.089385	0.21124	_
4930468A15Rik	-0.25048	0.467812	0.713563	_	-0.453057	0.198628	0.487213	_	-0.466609	0.186321	0.350969	_
4930474N05Rik	-0.0141624	0.968947	0.988098	_	0.43914	0.239606	0.534348	_	0.306185	0.406096	0.581523	_
4930480E11Rik	-0.0537354	0.581729	0.791171	_	-0.00259811	0.97863	0.993027	_	-0.0529958	0.58688	0.733985	_
4930486L24Rik	-0.357851	0.0943009	0.305255	_	-0.180271	0.380872	0.668134	_	-0.148868	0.467272	0.63453	_
4930503B20Rik	-0.887242	0.141821	0.381806	_	-0.624165	0.291729	0.588122	_	-1.18002	0.0574861	0.154676	_
4930503L19Rik	0.268304	0.0254873	0.148049	_	-0.169654	0.135927	0.402293	_	0.030871	0.777472	0.870973	_
4930505A04Rik	0.00722059	0.992966	0.997202	_	0.624561	0.45059	0.722911	_	0.15826	0.846887	0.912469	_
4930506M07Rik	0.476029	0.0389775	0.186471	_	0.113727	0.594394	0.812872	_	0.061964	0.770893	0.866978	_
4930513O06Rik	0.133595	0.714485	0.865024	_	0.370359	0.318359	0.614247	_	0.866583	0.0298429	0.0977131	_
4930519G04Rik	-0.216716	0.409148	0.669317	_	-0.148049	0.570241	0.797831	_	0.355911	0.184205	0.347894	_
4930523C07Rik	0.100035	0.395139	0.656508	_	-0.2437	0.0509415	0.247275	_	-0.0363205	0.754739	0.855348	_
4930524B15Rik	0.0164767	0.963198	0.985714	_	-0.0222969	0.950214	0.983219	_	0.721574	0.0590911	0.15751	_
4930524N10Rik	-0.432034	0.572137	0.784827	_	-1.03214	0.188845	0.475153	_	-0.536028	0.484767	0.649731	_
4930538K18Rik	-0.166665	0.511727	0.745736	_	0.0485023	0.847454	0.940798	_	-0.162236	0.522835	0.681696	_
4930539E08Rik	0.505841	0.157795	0.405935	_	0.276249	0.428494	0.7074	_	0.2341	0.50084	0.662654	_
4930544D05Rik	0.0763798	0.719051	0.8671	_	0.0414217	0.845066	0.939506	_	0.0896125	0.673269	0.799232	_
4930548H24Rik	0.548221	0.0489778	0.213095	_	-0.0314718	0.903126	0.963939	_	0.475756	0.0823167	0.199293	_
4930549C01Rik	0.0220592	0.766098	0.894425	_	-0.0194879	0.792626	0.914642	_	0.0569237	0.446892	0.616931	_
4930550C14Rik	-0.139715	0.722956	0.86932	_	-0.227422	0.565399	0.79489	_	0.952531	0.0274133	0.0919399	_
4930558K02Rik	-0.24953	0.0387916	0.186117	_	-0.042165	0.705403	0.87216	_	-0.575148	0.000126951	0.00255029	DOWN
4930562C15Rik	-0.309666	0.0522738	0.220445	_	0.0126088	0.932314	0.976731	_	-0.576447	0.00148682	0.0122512	_
4930563D23Rik	-0.576674	0.0620393	0.24301	_	-0.374955	0.208175	0.498607	_	-0.229204	0.433237	0.606044	_
4930564B18Rik	0.36284	0.209512	0.471643	_	0.0862592	0.758984	0.896585	_	0.167598	0.553017	0.70609	_
4930568D16Rik	0.183158	0.668158	0.839771	_	0.590089	0.180396	0.464619	_	-0.00716151	0.986581	0.993105	_
4930571K23Rik	0.102543	0.751822	0.886907	_	0.269947	0.410229	0.6928	_	0.680415	0.0507135	0.141493	_
4930578C19Rik	-0.421032	0.321325	0.592642	_	-0.687648	0.115466	0.37179	_	-0.504477	0.238343	0.411846	_
4930578I06Rik	0.368384	0.320649	0.591951	_	0.401292	0.280932	0.576624	_	1.17571	0.00550261	0.0295604	_
4930579F01Rik	-0.179534	0.452976	0.703673	_	0.201721	0.400395	0.684101	_	0.0184958	0.937727	0.963907	_
4930579G24Rik	0.0428743	0.782844	0.902256	_	-0.285079	0.0830964	0.317265	_	0.412257	0.0173916	0.0664375	_
4930583I09Rik	0.457788	0.0829999	0.28612	_	0.442957	0.0923738	0.334936	_	0.438641	0.0952738	0.221215	_
4930590J08Rik	0.203037	0.659065	0.835326	_	-0.601183	0.203498	0.492259	_	-0.633947	0.181349	0.344181	_
4931406C07Rik	0.216137	0.0342088	0.17326	_	-0.0728261	0.44175	0.716559	_	0.158721	0.106674	0.239302	_
4931406P16Rik	0.0355284	0.632334	0.821012	_	-0.0702118	0.350255	0.640671	_	0.216474	0.0100771	0.0454278	_
4931408C20Rik	0.348983	0.354809	0.623095	_	-0.244396	0.51358	0.76415	_	0.845855	0.0362005	0.1115	_
4931414P19Rik	0.114385	0.697284	0.855704	_	0.627861	0.0471169	0.238324	_	0.312869	0.295919	0.475952	_
4931417E11Rik	0.503159	0.212226	0.474125	_	0.111483	0.776239	0.906088	_	0.570852	0.160293	0.316392	_
4931423N10Rik	-0.0968963	0.720148	0.867657	_	-0.0248158	0.92673	0.974524	_	-0.364932	0.190422	0.355444	_
4931428F04Rik	0.239352	0.0391473	0.186929	_	0.208543	0.0673385	0.284261	_	0.631876	3.41e-05	0.00121456	UP
4931431F19Rik	0.291498	0.286437	0.556156	_	-0.157857	0.557886	0.789165	_	-0.169559	0.529475	0.686553	_
4931440F15Rik	0.177045	0.52613	0.755686	_	0.371272	0.194485	0.482604	_	0.508638	0.0831268	0.200417	_
4932411E22Rik	-0.384672	0.563065	0.779005	_	-0.555259	0.406988	0.689892	_	-0.169082	0.798354	0.884289	_
4932411N23Rik	0.27564	0.556137	0.775876	_	0.0608841	0.895921	0.960251	_	0.0773849	0.86797	0.923915	_
4932438A13Rik	-0.13634	0.0711152	0.262765	_	-0.349227	0.000201782	0.0189165	DOWN	0.156319	0.0419646	0.12376	_
4932443I19Rik	-0.115404	0.670518	0.841088	_	-0.15735	0.562994	0.793132	_	-0.238264	0.384895	0.563181	_
4933402J07Rik	-0.203375	0.52063	0.752253	_	-0.372909	0.247125	0.543428	_	0.120704	0.701599	0.818546	_
4933402N03Rik	-0.0762833	0.663976	0.837959	_	-0.449407	0.0205943	0.161443	_	-0.237486	0.18897	0.35404	_
4933402N22Rik	-0.83428	0.0145023	0.112348	_	0.422205	0.179364	0.463584	_	-1.47416	0.00022938	0.00360035	DOWN
4933402P03Rik	-0.120251	0.371648	0.637742	_	-0.530496	0.00117897	0.0410845	_	0.0813734	0.542232	0.697613	_
4933405L10Rik	0.36197	0.090742	0.300285	_	0.416281	0.0554945	0.257468	_	0.528948	0.0189572	0.0709015	_
4933406J08Rik	-0.378917	0.0755479	0.272695	_	0.255574	0.216138	0.508324	_	-1.44012	4.31e-06	0.000402796	DOWN
4933408B17Rik	0.158691	0.785299	0.903468	_	-0.116033	0.842014	0.937884	_	0.541103	0.359869	0.5393	_
4933409G03Rik	-0.528906	0.515442	0.748466	_	-0.364629	0.652536	0.845998	_	-0.310044	0.70154	0.818541	_
4933411K16Rik	0.0415605	0.834952	0.925116	_	-0.0170348	0.931897	0.976468	_	-0.187563	0.35445	0.534002	_
4933412E24Rik	0.0790687	0.868787	0.941748	_	0.708171	0.154317	0.431024	_	1.07979	0.0377659	0.114938	_
4933413G19Rik	0.504612	0.65885	0.835174	_	1.85728	0.11937	0.378494	_	1.46794	0.210783	0.381183	_
4933415F23Rik	0.470175	0.0116209	0.100338	_	0.333225	0.058688	0.26511	_	0.211323	0.212525	0.383327	_
4933421I07Rik	-0.23862	0.131112	0.364328	_	0.406217	0.0163899	0.143452	_	-0.147189	0.339138	0.5197	_
4933425L06Rik	-0.876403	0.133009	0.367381	_	0.23588	0.673999	0.856732	_	-1.21264	0.0446287	0.129423	_
4933426M11Rik	0.0351772	0.573681	0.785754	_	0.0258123	0.678889	0.859588	_	0.144479	0.0331615	0.105053	_
4933427D06Rik	-0.0342275	0.79819	0.909739	_	-0.297878	0.0399407	0.221395	_	-0.235163	0.0953056	0.221231	_
4933427D14Rik	0.214153	0.00112174	0.0341513	_	0.0363122	0.498508	0.755034	_	0.289993	7.62e-05	0.00183624	UP
4933427G17Rik	-0.0356313	0.82454	0.920148	_	-0.166636	0.308799	0.604369	_	0.0504731	0.753695	0.854659	_
4933428G20Rik	-0.740613	0.118694	0.343928	_	0.0946238	0.834741	0.934546	_	-0.771821	0.105219	0.237149	_
4933430I17Rik	0.13977	0.605177	0.805049	_	-0.503525	0.0777647	0.306749	_	-0.0611206	0.820435	0.897153	_
4933433C11Rik	0.0633171	0.841991	0.928314	_	-0.156222	0.624134	0.830314	_	0.501045	0.13064	0.275871	_
4933440N22Rik	0.0282662	0.852433	0.933114	_	-0.380363	0.0233444	0.17047	_	-0.321094	0.0495664	0.139356	_
5031414D18Rik	0.420688	0.0551813	0.227855	_	0.191461	0.356794	0.646712	_	-0.209581	0.314605	0.495478	_
5031439G07Rik	-0.190651	0.243322	0.510345	_	0.0686949	0.667303	0.853814	_	-0.462326	0.0105876	0.0469503	_
5330417C22Rik	-0.242663	0.0253816	0.147868	_	0.124712	0.218829	0.511535	_	-0.36143	0.00228678	0.016243	_
5430427O19Rik	0.0400321	0.677473	0.844951	_	-0.017118	0.858473	0.945104	_	-0.0501714	0.602855	0.746561	_
5430435G22Rik	-0.0873377	0.79489	0.908431	_	-0.206196	0.541697	0.780958	_	-0.236514	0.484893	0.649737	_
5730409E04Rik	0.657185	0.0140235	0.110696	_	0.2871	0.239745	0.534455	_	1.22547	0.000131575	0.00259593	UP
5730455P16Rik	0.248942	0.253437	0.522254	_	-0.0452759	0.831555	0.93276	_	-0.0762382	0.720632	0.831803	_
5730508B09Rik	0.0339011	0.592404	0.796539	_	-0.245999	0.00142296	0.0441594	_	0.000302542	0.996167	0.997919	_
5730559C18Rik	-0.376737	0.161689	0.412052	_	-0.289207	0.275629	0.572291	_	-0.409588	0.130561	0.275831	_
5830411N06Rik	1.11162	0.00333288	0.0548481	_	0.606952	0.0739353	0.299347	_	1.07712	0.00413913	0.0243558	_
5830415F09Rik	0.039746	0.748737	0.885284	_	-0.358961	0.0106866	0.115911	_	0.146792	0.2478	0.422647	_
6030458C11Rik	0.0992347	0.143357	0.383965	_	0.141034	0.044942	0.233859	_	0.176711	0.0154348	0.0610957	_
6030468B19Rik	0.115983	0.760625	0.891773	_	-0.0408269	0.914467	0.968317	_	-0.712795	0.0772232	0.190661	_
6030498E09Rik	0.276984	0.471278	0.716079	_	-0.499986	0.202856	0.491767	_	-0.585797	0.139902	0.288935	_
6330403A02Rik	-0.154475	0.613856	0.810125	_	-0.0444081	0.884165	0.955149	_	-0.344407	0.269326	0.447138	_
6330408A02Rik	0.296421	0.00036321	0.022425	UP	0.088127	0.185129	0.470774	_	0.521541	1.08e-06	0.000223082	UP
6330416G13Rik	0.218059	0.0593097	0.237427	_	0.0604453	0.577964	0.803236	_	0.32769	0.00814654	0.0391326	_
6430531B16Rik	-0.061613	0.765155	0.894242	_	0.275102	0.195561	0.48439	_	-0.0837962	0.684966	0.806724	_
6430548M08Rik	-0.150712	0.0737065	0.268574	_	0.123935	0.134105	0.399198	_	-0.323616	0.00100476	0.00926966	_
6430550D23Rik	0.317437	0.284488	0.554671	_	0.855809	0.00966464	0.108423	_	1.07601	0.0021107	0.0154522	_
6820408C15Rik	-0.565777	0.206061	0.467931	_	-0.00860088	0.984193	0.99467	_	-0.547793	0.220014	0.392504	_
8030411F24Rik	-1.22489	0.0101234	0.0933943	_	-1.54216	0.00221457	0.0556257	_	-1.21904	0.0104104	0.0464852	_
8030423J24Rik	-0.368537	0.515903	0.748547	_	0.514213	0.368192	0.656986	_	-1.19711	0.0483919	0.137182	_
8030462N17Rik	0.012341	0.905793	0.959614	_	-0.102768	0.332796	0.626961	_	-0.000922048	0.992943	0.996461	_
8030474K03Rik	-0.382298	0.00437606	0.062772	_	-0.173888	0.144216	0.415021	_	-0.555325	0.00022722	0.00358756	DOWN
8430408G22Rik	-1.06101	0.0334849	0.171053	_	-1.10318	0.0279983	0.185416	_	-0.834029	0.0848939	0.203704	_
8430419L09Rik	0.00199552	0.987753	0.99521	_	-0.143307	0.280828	0.576624	_	-0.0365192	0.779085	0.871805	_
9030617O03Rik	0.246637	0.00283009	0.0508597	_	0.147928	0.0476344	0.239569	_	0.494876	4.52e-06	0.000415514	UP
9030624J02Rik	0.101602	0.166181	0.418647	_	0.0201883	0.775746	0.905972	_	0.0997053	0.173683	0.33434	_
9130008F23Rik	-1.54701	0.00240653	0.0478776	_	-1.19625	0.0126028	0.125304	_	-0.467126	0.282014	0.461656	_
9130011E15Rik	0.0172499	0.890957	0.952671	_	0.0524048	0.67793	0.85899	_	0.0295197	0.814636	0.893923	_
9130019O22Rik	-0.180421	0.20719	0.469054	_	-0.207841	0.14996	0.424155	_	-0.385896	0.0135299	0.0556512	_
9130023H24Rik	-0.0845656	0.826541	0.921231	_	0.0189674	0.960765	0.985952	_	0.427903	0.277726	0.457258	_
9130401M01Rik	0.0734118	0.321274	0.592609	_	-0.0364122	0.617901	0.82678	_	0.0815228	0.272706	0.451392	_
9130409I23Rik	0.0306055	0.944557	0.977731	_	-0.417759	0.35037	0.640671	_	-0.361618	0.416998	0.591534	_
9230110C19Rik	-0.0683535	0.210197	0.472462	_	-0.0141252	0.789939	0.913308	_	-0.0858356	0.12146	0.261968	_
9230110F15Rik	0.435241	0.437627	0.691871	_	0.40081	0.473982	0.739829	_	0.338858	0.543858	0.698737	_
9230113P08Rik	-0.154669	0.171644	0.426832	_	-0.128156	0.252307	0.54854	_	-0.317326	0.0105331	0.0467792	_
9330182L06Rik	-0.162776	0.648749	0.830365	_	-0.574682	0.122838	0.383433	_	-0.246977	0.491656	0.655269	_
9430007A20Rik	-0.0373488	0.883061	0.949178	_	0.0700071	0.782988	0.90957	_	-0.0963871	0.704886	0.820709	_
9430015G10Rik	0.218566	0.0193696	0.130545	_	0.16937	0.0597977	0.267386	_	0.213743	0.0216894	0.0778708	_
9430016H08Rik	0.298958	0.000240899	0.0183309	UP	0.108983	0.095302	0.339329	_	0.303462	0.000210245	0.00341538	UP
9430020K01Rik	-0.0542319	0.693312	0.853255	_	0.153258	0.27448	0.571616	_	-0.134147	0.336328	0.517369	_
9430038I01Rik	-0.243273	0.0196356	0.131236	_	-0.401734	0.000680956	0.031232	DOWN	-0.244355	0.0191934	0.0715164	_
9430069I07Rik	0.320972	0.69742	0.855704	_	-0.542627	0.513179	0.763864	_	0.15597	0.849825	0.914623	_
9530002B09Rik	0.0598404	0.808792	0.913776	_	0.268089	0.288042	0.584761	_	-0.227588	0.364317	0.544053	_
9530068E07Rik	0.138829	0.0215726	0.13673	_	0.091756	0.109198	0.361506	_	0.322001	3.45e-05	0.00122145	UP
9530077C05Rik	0.321231	0.260207	0.530203	_	0.523006	0.0769529	0.305562	_	0.505805	0.0860656	0.205928	_
9630033F20Rik	0.0523314	0.627331	0.817082	_	-0.029474	0.783885	0.910172	_	0.135319	0.22034	0.39289	_
9830107B12Rik	1.5117	0.00103374	0.0326542	_	0.259075	0.489628	0.749675	_	0.159455	0.668944	0.795863	_
9830147E19Rik	0.0113594	0.93018	0.971323	_	0.00561982	0.965421	0.986984	_	-0.00350793	0.978411	0.988113	_
9930012K11Rik	0.251058	0.3044	0.575491	_	0.113143	0.638213	0.838297	_	0.513233	0.0470694	0.134523	_
9930021J03Rik	-0.0108763	0.893831	0.954192	_	-0.0363338	0.6568	0.848103	_	-0.0573251	0.48565	0.650143	_
a	0.642442	0.333651	0.605448	_	1.4157	0.0447569	0.233482	_	0.993344	0.144018	0.294575	_
A130010J15Rik	0.27084	0.0535339	0.223317	_	0.188326	0.164541	0.44511	_	-0.0742957	0.5718	0.721711	_
A1cf	0.185415	0.302103	0.57282	_	-0.184314	0.304872	0.600323	_	-0.0363489	0.836602	0.906914	_
A230046K03Rik	0.0509978	0.506944	0.742286	_	-0.276154	0.00249569	0.0579091	_	-0.242691	0.0060215	0.0316285	_
A230050P20Rik	0.22285	0.0536481	0.223687	_	0.175587	0.118968	0.378103	_	0.297135	0.0139968	0.0569613	_
A230065H16Rik	0.677371	0.0856795	0.291396	_	1.92825	0.000125661	0.0143413	UP	2.49159	9.3e-06	0.000622055	UP
A2m	0.117376	0.671452	0.841483	_	0.302908	0.282542	0.578651	_	-0.0199032	0.942475	0.966601	_
A330050F15Rik	0.0774284	0.744708	0.882948	_	0.5909	0.0240302	0.17249	_	0.339904	0.167151	0.325798	_
A330070K13Rik	0.092258	0.532113	0.759645	_	-0.212402	0.162595	0.443003	_	0.0502108	0.732511	0.839587	_
A3galt2	-0.252063	0.0519624	0.219861	_	-0.378989	0.00656149	0.0891939	_	-0.0528377	0.662533	0.791294	_
A430005L14Rik	0.0249377	0.615206	0.811062	_	-0.0141117	0.77537	0.905881	_	0.113554	0.0347953	0.108554	_
A430033K04Rik	-0.120835	0.0917339	0.301621	_	0.0192257	0.777308	0.906406	_	0.287219	0.000750147	0.00767201	UP
A430078G23Rik	0.0320752	0.749144	0.885375	_	0.050611	0.614873	0.825045	_	0.0935306	0.357851	0.537188	_
A430105I19Rik	-0.157562	0.444878	0.697216	_	-0.223435	0.283786	0.580459	_	-0.0714388	0.726779	0.836165	_
A4galt	-0.655483	0.00509482	0.067389	_	-0.389455	0.0684645	0.286412	_	-0.0359795	0.85775	0.918282	_
A4gnt	0.264129	0.480001	0.722641	_	0.4303	0.256945	0.552847	_	1.02875	0.0136217	0.0558728	_
A530016L24Rik	-0.291184	0.0897925	0.299073	_	-0.0142018	0.930355	0.975618	_	-0.12579	0.443834	0.614925	_
A530032D15Rik	-0.0140932	0.883684	0.949616	_	0.159513	0.114166	0.369424	_	-0.118692	0.230316	0.402745	_
A530054K11Rik	0.0231362	0.710562	0.863234	_	0.0164919	0.791116	0.91391	_	0.0921767	0.15381	0.307781	_
A530064D06Rik	1.38728	7.87e-05	0.0111994	UP	0.291752	0.264317	0.560991	_	0.215421	0.404911	0.580586	_
A530099J19Rik	0.194002	0.625454	0.816238	_	-0.20252	0.610496	0.822494	_	-0.0636096	0.872338	0.926652	_
A630001G21Rik	0.143058	0.124247	0.353067	_	0.27429	0.00738371	0.0944794	_	0.000677282	0.993927	0.996784	_
A630033H20Rik	-0.332118	0.00529937	0.0688567	_	-0.0673224	0.513695	0.76415	_	-0.597188	3.85e-05	0.00128904	DOWN
A630081J09Rik	-0.040993	0.638554	0.825567	_	0.0675411	0.442161	0.716826	_	0.435098	0.000171771	0.00301342	UP
A730067D02Rik	-0.403237	0.338591	0.610148	_	-0.171676	0.679471	0.85977	_	0.512958	0.228206	0.400484	_
A830005F24Rik	0.266468	0.199774	0.459624	_	-0.343927	0.104453	0.354426	_	-0.589752	0.0100815	0.0454331	_
A830010M20Rik	0.134829	0.621524	0.814154	_	0.138663	0.611735	0.822844	_	0.521805	0.0712792	0.1804	_
A830018L16Rik	0.138178	0.656099	0.833781	_	-0.290853	0.354574	0.644806	_	-0.321334	0.308083	0.488605	_
A830080D01Rik	-0.0798491	0.218806	0.482905	_	-0.188887	0.0088348	0.104072	_	0.0718413	0.26605	0.44345	_
A930009A15Rik	0.216719	0.500496	0.737401	_	-0.423525	0.19813	0.487065	_	0.317556	0.328148	0.509338	_
A930018P22Rik	-0.00321002	0.986483	0.994859	_	0.119613	0.530894	0.775396	_	-0.391542	0.0542532	0.148324	_
AA415398	-0.065452	0.364319	0.630638	_	-0.144111	0.0582365	0.263812	_	0.453457	1.53e-05	0.000795188	UP
AA467197	-1.68804	0.0052052	0.0682366	_	-1.37135	0.0176765	0.14956	_	-0.685927	0.199573	0.36751	_
AA986860	-0.78091	0.0154682	0.115773	_	-0.581821	0.0590294	0.265971	_	-0.139383	0.629714	0.767549	_
AA987161	0.178959	0.00809284	0.0829868	_	0.143653	0.0266087	0.181904	_	0.163945	0.013476	0.0554943	_
Aaas	0.0710036	0.473596	0.717833	_	0.230473	0.0316499	0.198323	_	0.106112	0.289716	0.469555	_
Aacs	0.183939	0.102154	0.316776	_	0.271043	0.0220292	0.165985	_	0.0898915	0.406729	0.582059	_
Aadacl3	-0.123583	0.606573	0.805934	_	0.546788	0.0354655	0.210216	_	-0.878287	0.00223697	0.0160571	_
Aaed1	-0.0231076	0.816179	0.916743	_	-0.158505	0.126766	0.389563	_	0.0643	0.520541	0.679842	_
Aagab	0.121622	0.185121	0.442591	_	0.117325	0.200145	0.488886	_	0.117814	0.198385	0.366317	_
Aak1	-0.186562	0.112272	0.333218	_	0.0571298	0.611631	0.822844	_	-0.36262	0.0053999	0.0291623	_
Aamdc	0.0717408	0.286665	0.556378	_	-0.133225	0.0590158	0.265971	_	0.160613	0.0266548	0.090115	_
Aamp	0.185629	0.0260177	0.149665	_	0.0297046	0.695921	0.867701	_	0.078042	0.312426	0.493013	_
Aanat	-0.565731	0.00366798	0.0572164	_	0.266505	0.122443	0.382807	_	-0.96141	3.91e-05	0.00130274	DOWN
Aar2	-0.00730018	0.918015	0.966107	_	-0.0543116	0.448611	0.721323	_	0.0918232	0.208807	0.378675	_
Aars	0.00563737	0.931556	0.971887	_	-0.123322	0.0767293	0.305019	_	-0.00793497	0.903789	0.946566	_
Aars2	-0.0251861	0.798024	0.909657	_	-0.0790331	0.426894	0.705967	_	0.161632	0.116634	0.254828	_
Aarsd1	0.104246	0.176275	0.433036	_	0.00411103	0.955974	0.984985	_	0.243532	0.00506233	0.0279171	_
Aasdh	0.00394187	0.968681	0.988074	_	0.19084	0.0737401	0.299128	_	0.245818	0.0260632	0.0886394	_
Aasdhppt	-0.0270533	0.720855	0.868029	_	-0.252603	0.00436497	0.0730542	_	0.053796	0.480438	0.646023	_
Aass	-0.141951	0.628315	0.817898	_	-0.296831	0.318355	0.614247	_	-0.336983	0.259769	0.436766	_
Aatf	-0.0207205	0.856268	0.93489	_	-0.198809	0.0987479	0.344666	_	0.000761664	0.994684	0.997282	_
Aatk	0.202922	0.522867	0.753774	_	-0.163732	0.605222	0.819625	_	0.780468	0.0246808	0.0851864	_
AB124611	-0.262219	0.0206034	0.134247	_	0.0344187	0.736578	0.887507	_	-0.440182	0.00064257	0.00694603	DOWN
Abat	0.156948	0.513373	0.746901	_	-0.134847	0.573619	0.800329	_	-0.22203	0.358925	0.53825	_
Abca1	-0.169534	0.224311	0.489179	_	-0.341432	0.0228098	0.168525	_	-0.216178	0.127387	0.271274	_
Abca14	0.485469	0.210989	0.473269	_	0.964598	0.0209382	0.162899	_	-0.186996	0.621294	0.76095	_
Abca15	-0.246402	0.597721	0.800559	_	-0.15809	0.734162	0.886641	_	-0.69395	0.15085	0.304145	_
Abca17	-0.0170547	0.925528	0.969734	_	-0.460434	0.0224796	0.167276	_	-0.380897	0.0521037	0.144163	_
Abca2	0.294101	0.0171642	0.121819	_	0.385499	0.00327567	0.0645555	_	0.491382	0.000495919	0.00584711	UP
Abca3	-0.0172883	0.813335	0.915894	_	-0.0654463	0.377885	0.665606	_	0.0922019	0.220453	0.39297	_
Abca4	0.11307	0.673452	0.842476	_	-0.0359748	0.893023	0.959166	_	0.0289974	0.91367	0.951666	_
Abca5	-0.223721	0.528128	0.756568	_	0.408356	0.257468	0.553221	_	-0.160912	0.648834	0.781256	_
Abca7	-0.00585307	0.924448	0.969388	_	0.0233912	0.705402	0.87216	_	0.14268	0.0339732	0.106705	_
Abca8a	-1.2556	0.00532242	0.068969	_	-0.882834	0.0360007	0.211336	_	-0.693973	0.0895248	0.211458	_
Abca9	0.575931	0.0412623	0.193368	_	0.0993832	0.703582	0.871563	_	-0.150379	0.566148	0.717096	_
Abcb10	0.0831073	0.21906	0.483218	_	-0.101148	0.139747	0.407642	_	0.00906731	0.890297	0.937622	_
Abcb11	-0.0543222	0.791815	0.907219	_	0.0263218	0.898128	0.961551	_	0.0352603	0.863861	0.921863	_
Abcb1a	0.331718	0.0145964	0.112552	_	0.0665329	0.584435	0.806562	_	0.726355	2.9e-05	0.00112978	UP
Abcb1b	0.456361	0.0027779	0.0504653	_	0.134643	0.301962	0.597668	_	0.567466	0.000502159	0.00589961	UP
Abcb4	-0.215133	0.215533	0.478674	_	0.117488	0.490149	0.750014	_	-0.349506	0.0537608	0.147477	_
Abcb6	-0.085465	0.405482	0.665984	_	-0.244965	0.027791	0.184764	_	-0.00990167	0.922231	0.956296	_
Abcb7	0.311225	0.0637242	0.247089	_	0.133024	0.403538	0.686613	_	-0.0146686	0.925654	0.958326	_
Abcb8	0.166506	0.0156518	0.116322	_	0.102564	0.112008	0.366011	_	0.231077	0.00191201	0.0143608	_
Abcb9	0.296655	0.00597748	0.0729726	_	0.36714	0.00131569	0.0430331	_	0.574601	2.17e-05	0.000941666	UP
Abcc1	0.294043	0.00192188	0.0435181	_	0.126068	0.123864	0.385036	_	0.0871054	0.276779	0.455887	_
Abcc10	0.185637	0.0264022	0.150536	_	0.146678	0.069982	0.290353	_	0.440202	4.19e-05	0.00135139	UP
Abcc12	-0.50731	0.344326	0.613827	_	0.482904	0.367297	0.656252	_	-0.422473	0.428647	0.602146	_
Abcc3	-0.425405	0.0101194	0.0933943	_	-0.111479	0.448204	0.720996	_	-0.501777	0.00352495	0.0217255	_
Abcc4	0.100674	0.461898	0.710469	_	-0.242193	0.0904645	0.330387	_	0.0320948	0.81289	0.892885	_
Abcc5	0.18902	0.0164011	0.119084	_	0.021805	0.757313	0.895569	_	0.103586	0.15685	0.311969	_
Abcc6	0.0608316	0.85544	0.934506	_	0.0536137	0.872418	0.949353	_	-0.0569358	0.864595	0.922254	_
Abcc8	-0.175168	0.460036	0.709274	_	-0.359006	0.141996	0.411516	_	-0.418415	0.0913013	0.214645	_
Abcc9	-0.574637	0.0749915	0.271687	_	0.70909	0.0325476	0.200921	_	-0.956771	0.00645497	0.0332687	_
Abcd1	0.321386	0.0741331	0.269794	_	0.443291	0.0186778	0.153615	_	0.160053	0.352404	0.532169	_
Abcd3	0.0203615	0.694868	0.854166	_	-0.193949	0.00194923	0.0527099	_	0.073155	0.172447	0.332869	_
Abcd4	0.0398208	0.601241	0.80263	_	0.0601327	0.432964	0.710687	_	0.144034	0.0738521	0.184766	_
Abcf1	0.0816601	0.44017	0.694099	_	0.0250255	0.81113	0.923465	_	0.158468	0.145629	0.29677	_
Abcf2	0.064858	0.56125	0.778091	_	0.147932	0.196329	0.484846	_	-0.0780358	0.485753	0.650197	_
Abcf3	0.0906438	0.191391	0.449447	_	0.0994828	0.154157	0.430849	_	0.105382	0.132864	0.278835	_
Abcg1	0.0340012	0.567102	0.78209	_	-0.176652	0.00886131	0.104149	_	0.162771	0.0141788	0.0575826	_
Abcg2	-0.0869291	0.354429	0.622799	_	-0.0375809	0.685032	0.862965	_	0.153116	0.113945	0.250341	_
Abcg3	0.548276	0.000456559	0.024156	UP	0.503506	0.000929691	0.0367225	UP	0.543416	0.000492847	0.0058173	UP
Abhd10	0.164093	0.0872085	0.294216	_	-0.0928208	0.315512	0.611131	_	0.116768	0.211505	0.382019	_
Abhd11	0.0839788	0.388554	0.650402	_	0.079039	0.416336	0.698229	_	0.19069	0.0630982	0.164845	_
Abhd12	0.294206	0.0454204	0.204548	_	0.317206	0.0328535	0.202047	_	0.103941	0.45015	0.620028	_
Abhd12b	-0.100447	0.640673	0.825888	_	0.0222111	0.917477	0.97005	_	0.165222	0.445751	0.616399	_
Abhd13	0.121585	0.362506	0.629166	_	0.103051	0.438261	0.714374	_	0.0860442	0.516079	0.675733	_
Abhd14a	0.214985	0.0814312	0.283444	_	0.248932	0.0474096	0.239075	_	0.500871	0.000654495	0.00701279	UP
Abhd14b	0.173609	0.121098	0.347643	_	0.314104	0.00991436	0.110332	_	0.606971	5.15e-05	0.00148071	UP
Abhd15	0.481716	0.00413088	0.0604334	_	0.166523	0.255353	0.551292	_	0.110614	0.44382	0.614925	_
Abhd16a	0.390807	0.00185768	0.0429919	_	0.231239	0.0396725	0.220711	_	0.236329	0.0361013	0.111312	_
Abhd16b	0.590183	0.0111306	0.0980756	_	0.248373	0.238103	0.532822	_	0.616818	0.00858043	0.0405248	_
Abhd17a	0.228297	0.0199664	0.131949	_	0.238071	0.0160387	0.142218	_	0.105668	0.243715	0.417776	_
Abhd17b	0.00784725	0.940359	0.976584	_	-0.115924	0.27958	0.575091	_	-0.126373	0.24038	0.414029	_
Abhd17c	-0.102299	0.233878	0.50004	_	-0.143846	0.102237	0.350205	_	0.0930247	0.276877	0.455988	_
Abhd2	0.0892	0.420964	0.678535	_	0.265025	0.0275366	0.184169	_	0.472368	0.000639248	0.00694603	UP
Abhd4	-0.360896	0.109658	0.329254	_	0.123192	0.568786	0.797303	_	-0.695123	0.00543695	0.0292968	_
Abhd5	0.20832	0.483026	0.725119	_	0.0288917	0.921798	0.972163	_	0.00366998	0.990049	0.995042	_
Abhd6	-0.0898397	0.405386	0.665951	_	-0.0913477	0.397753	0.681498	_	0.0390423	0.714804	0.827564	_
Abhd8	0.175324	0.104207	0.320627	_	-0.0105668	0.917999	0.970355	_	0.254712	0.0243985	0.084555	_
Abi1	0.136565	0.22145	0.485939	_	0.0140626	0.896983	0.960517	_	0.0860831	0.433214	0.606044	_
Abi2	0.0793591	0.598553	0.801015	_	0.0103314	0.945076	0.981567	_	0.0335083	0.82334	0.899022	_
Abi3	-0.113814	0.321382	0.592686	_	0.237408	0.0502514	0.245279	_	-0.357652	0.00614168	0.0320763	_
Abl1	0.118618	0.117756	0.34222	_	0.0952962	0.201746	0.490963	_	0.219854	0.00808658	0.0389187	_
Abl2	-0.0743527	0.143696	0.384634	_	-0.243357	0.000179045	0.0177617	DOWN	0.00162722	0.973416	0.985351	_
Ablim1	0.211753	0.0151605	0.114698	_	0.00865423	0.911405	0.967286	_	-0.0489826	0.531776	0.688827	_
Ablim2	-0.133706	0.142824	0.383223	_	-0.00342465	0.968816	0.988488	_	-0.276771	0.00632839	0.0327623	_
Ablim3	-0.046823	0.6725	0.841922	_	-0.0536653	0.628396	0.833237	_	0.0147043	0.894073	0.940126	_
Abr	-0.150732	0.283933	0.554167	_	0.154501	0.272573	0.569909	_	-0.0743178	0.591289	0.737566	_
Abtb1	-0.041384	0.724267	0.870303	_	-0.132053	0.270177	0.56743	_	0.148164	0.218623	0.391015	_
Abtb2	0.246087	0.0843953	0.288641	_	-0.100769	0.459111	0.729018	_	0.302991	0.0383607	0.116172	_
Acaa1a	0.161374	0.0184941	0.126971	_	0.0338127	0.584721	0.806637	_	0.250758	0.0010177	0.00937923	_
Acaa1b	0.0351445	0.701085	0.858275	_	-0.00913209	0.920344	0.971348	_	0.109107	0.244123	0.418169	_
Acaa2	0.221741	0.00218139	0.0456927	_	0.018856	0.754078	0.894499	_	0.0708233	0.250258	0.425605	_
Acacb	-0.157287	0.529923	0.758022	_	-0.488811	0.0653459	0.279728	_	-0.166562	0.506323	0.667647	_
Acad10	-0.453346	0.00345421	0.0554999	_	0.315035	0.0283697	0.186855	_	-0.659627	0.000162661	0.00293387	DOWN
Acad11	0.203838	0.00348891	0.0556523	_	0.0964436	0.118504	0.377375	_	0.259555	0.000540513	0.00622594	UP
Acad8	0.471186	0.0153102	0.115287	_	0.0160011	0.926466	0.974362	_	0.597069	0.00357108	0.0219708	_
Acad9	0.013362	0.8295	0.922459	_	0.0242277	0.696769	0.868206	_	0.109125	0.0950839	0.220941	_
Acadl	0.0974817	0.293516	0.563298	_	0.0147685	0.870984	0.949134	_	0.14537	0.126059	0.269044	_
Acads	0.590541	0.000245584	0.0185321	UP	0.369294	0.00852933	0.101902	_	0.465658	0.00176692	0.0136484	_
Acadsb	0.405464	0.000862148	0.0296176	UP	0.213209	0.0431375	0.230615	_	0.0929311	0.348316	0.528081	_
Acadvl	0.0113512	0.908404	0.960774	_	0.00662914	0.946421	0.982129	_	0.171943	0.0980078	0.225871	_
Acap2	0.14359	0.025176	0.14736	_	-0.0236693	0.685274	0.863032	_	0.0508775	0.388851	0.566697	_
Acap3	-0.430516	0.0108779	0.0967179	_	0.276325	0.080228	0.311561	_	-0.634313	0.000713504	0.00742868	DOWN
Acat1	0.0636409	0.411335	0.67079	_	-0.125928	0.116207	0.373339	_	0.206778	0.0157648	0.0620127	_
Acat2	-0.0380822	0.671772	0.841609	_	0.182877	0.0568346	0.260409	_	0.165863	0.0806553	0.196579	_
Acat3	0.449261	0.0360654	0.178487	_	0.407803	0.0538285	0.253364	_	0.155899	0.433914	0.606415	_
Acbd3	-0.0196402	0.776078	0.899035	_	-0.124507	0.0876146	0.325431	_	-0.00826576	0.904597	0.946992	_
Acbd4	0.242993	0.00731343	0.079261	_	0.26269	0.00442312	0.0734055	_	0.272009	0.00348741	0.0215625	_
Acbd5	0.0944047	0.216901	0.480375	_	-0.020234	0.785601	0.910819	_	-0.0722047	0.33933	0.519914	_
Acbd6	0.215623	0.0161251	0.117757	_	0.0490164	0.543358	0.781815	_	0.287412	0.0026762	0.0180782	_
Accs	0.0522748	0.540171	0.765026	_	-0.0281683	0.740098	0.888896	_	0.36304	0.000677206	0.00716459	UP
Accsl	0.220332	0.642606	0.82687	_	-0.331561	0.487168	0.748122	_	-0.371952	0.436762	0.608661	_
Acd	0.0671516	0.266125	0.53577	_	0.0970051	0.116621	0.373669	_	0.255958	0.000609119	0.00678674	UP
Ace	0.189352	0.478145	0.721014	_	0.326336	0.229812	0.5247	_	-0.157199	0.554814	0.707766	_
Ace2	-0.00794747	0.967927	0.987776	_	-0.12148	0.541641	0.780958	_	0.106946	0.590472	0.73704	_
Acer1	-0.131512	0.680265	0.846707	_	0.547589	0.101872	0.349497	_	0.473118	0.152537	0.306219	_
Acer2	-0.189435	0.540049	0.765026	_	-0.22691	0.464323	0.732775	_	0.29328	0.34743	0.527145	_
Acer3	0.401867	0.00779735	0.0813234	_	0.0474894	0.718692	0.878405	_	-0.0506194	0.701111	0.818202	_
Ache	0.199687	0.570594	0.783701	_	-0.0987528	0.77812	0.906814	_	-0.2776	0.432963	0.605902	_
Acin1	-0.0753663	0.513723	0.747102	_	-0.231686	0.0587667	0.265329	_	-0.0948852	0.413118	0.588056	_
Ackr2	0.536953	0.000267094	0.0194088	UP	0.276636	0.0256066	0.177806	_	0.432564	0.00161201	0.0128278	_
Ackr4	-0.666385	0.304848	0.575907	_	-0.292699	0.647003	0.843357	_	0.811176	0.215826	0.387579	_
Acly	0.145314	0.0514846	0.218697	_	0.0261844	0.706638	0.872915	_	0.141447	0.0571598	0.154049	_
Acmsd	-0.278509	0.448932	0.700431	_	0.644994	0.0930042	0.336048	_	-1.18689	0.00515212	0.0281747	_
Acn9	0.247396	0.318196	0.589474	_	-0.394002	0.121693	0.381475	_	-0.0394708	0.871153	0.92578	_
Acnat1	-0.0545867	0.883986	0.949744	_	-0.249208	0.508621	0.760541	_	0.385218	0.312252	0.492827	_
Aco1	0.276454	0.24149	0.508555	_	0.0660933	0.774164	0.905117	_	0.247058	0.292792	0.472896	_
Aco2	0.0241162	0.729458	0.873511	_	-0.0397108	0.570492	0.797922	_	0.165261	0.0300595	0.098149	_
Acot1	0.432305	0.384915	0.648139	_	0.223213	0.650333	0.844692	_	0.750227	0.142074	0.291986	_
Acot11	0.343803	0.00250459	0.0484934	_	0.148583	0.133704	0.398675	_	0.475963	0.00016945	0.00299515	UP
Acot12	0.364497	0.305616	0.57668	_	0.17631	0.614926	0.825045	_	0.129417	0.711334	0.825014	_
Acot13	0.00989873	0.886955	0.95099	_	-0.15777	0.0370856	0.214356	_	0.0231449	0.740018	0.844464	_
Acot2	0.0755131	0.466546	0.712842	_	-0.206756	0.0598923	0.267606	_	-0.0318468	0.756871	0.856775	_
Acot3	-0.136179	0.33113	0.603042	_	0.0648224	0.639087	0.838383	_	-0.0498142	0.718098	0.829878	_
Acot5	-0.155155	0.441891	0.69557	_	0.0034089	0.986369	0.995166	_	-0.314755	0.130901	0.276193	_
Acot6	-0.116908	0.6577	0.834428	_	0.367414	0.176951	0.460414	_	-0.684591	0.01919	0.0715164	_
Acot7	0.243204	0.0449694	0.203608	_	0.26092	0.0332297	0.203246	_	0.285626	0.0216275	0.0777165	_
Acot8	0.0183475	0.84593	0.929778	_	0.149008	0.130513	0.393855	_	0.175763	0.0790467	0.19411	_
Acot9	0.194131	0.0553131	0.228142	_	-0.0837313	0.382028	0.669431	_	0.0753662	0.430145	0.603339	_
Acox1	-0.0101342	0.90886	0.960797	_	-0.0329831	0.710114	0.87444	_	0.128041	0.163215	0.320121	_
Acox2	-0.269289	0.239867	0.506527	_	-0.467726	0.0513784	0.248015	_	0.0412646	0.853428	0.916349	_
Acox3	-0.510607	0.00945979	0.0903412	_	-0.194672	0.270189	0.56743	_	-0.52742	0.00778022	0.0379511	_
Acoxl	-0.157797	0.198458	0.457922	_	-0.449761	0.00181926	0.0502732	_	0.111401	0.356606	0.536139	_
Acp2	0.17207	0.0977129	0.310326	_	0.292333	0.00936236	0.106859	_	0.328949	0.00444131	0.0256206	_
Acp5	0.203258	0.0854654	0.290997	_	-0.0808987	0.473206	0.739468	_	0.112655	0.322136	0.503108	_
Acp6	-0.00197199	0.978588	0.991559	_	-0.0658178	0.377362	0.665083	_	0.136	0.0807497	0.196754	_
[truncated: 15,512 more rows]

## Sheet: 4 - Day 7pc PBMC
gene_symbol	chc_fold_change	chc_p_value	adj.P.Val	Chc vs C (P<0.001)	v1_fold_change	v1_p_value	adj.P.Val	1V vs C (P<0.001)	v3_fold_change	v3_p_value	adj.P.Val	3V vs C (P<0,001)
[truncated: 16,290 more rows]
